# Supplementary material for: Sus_circPAPPA2 Regulates Fat Deposition in Castrated Pigs through the miR-2366/GK Pathway
Source: Biomolecules. 2022 May 26;12(6):753. doi: 10.3390/biom12060753 (PMC9220968; doi:10.3390/biom12060753)
Supplement: Supplementary file 1 [file biomolecules-12-00753-s001.zip]

Archive with 2 entries (2 files):
- Supplementary file 1 Table S1-S14.xlsx
- Supplementary file2. Raw data for all the figures in the manuscript.xlsx
