# Supplementary material for: Sus_circPAPPA2 Regulates Fat Deposition in Castrated Pigs through the miR-2366/GK Pathway
Source: Biomolecules. 2022 May 26;12(6):753. doi: 10.3390/biom12060753 (PMC9220968; doi:10.3390/biom12060753)
Supplement: Supplementary file 1 [file biomolecules-12-00753-s001.zip › Supplementary file 1 Table S1-S14.xlsx]

## Sheet: TableS1
Supplementary file1. Table S1. Sample collection information
	A1(intact)	B1(castration)	A4(intact)	B4(castration)	A7(intact)	B7(castration)
Live weight（Kg）	150	140.5	166.5	154	134	112
carcass weight（Kg）	112.6	107.9	128.2	119.2	100	85.7
Backfat thickness along shoulder blade（mm）	37.76	44.9	34.66	48.73	39.63	47.25
Final rib backfat thickness（mm）	12.04	30.04	16.79	25.25	9.43	25.01
Backfat thickness at lumbosacral joint（mm）	8.99	22.98	9.93	22.38	9.41	19.03
leaf fat（Kg）	0.494	1.528	0.742	1.114	0.338	0.828

## Sheet: TableS2
Supplementary file 1: Table S2. Quality statistics of filtered reads
Sample	Clean Reads (M)	Clean Bases (G)	Q20 (%)	Q30 (%)	GC (%)	Read Length (bp)
A1_F	97.0922	9.7092	97.85	94.25	70.07	100
A1_LF	96.2194	9.6219	97.69	94.03	66.22	100
A4_F	96.7687	9.6769	97.81	94.33	65.65	100
A4_LF	98.0214	9.8021	97.47	93.74	61.15	100
A7_F	96.9991	9.6999	97.67	94.06	63.21	100
A7_LF	96.5673	9.6567	97.8	94.14	71.84	100
B1_F	97.0152	9.7015	97.77	94.23	66.23	100
B1_LF	97.0458	9.7046	97.75	93.98	68.36	100
B4_F	97.4583	9.7458	97.7	94.11	65.34	100
B4_LF	97.1549	9.7155	97.68	94.14	64.23	100
B7_F	97.2769	9.7277	97.78	94.22	66.62	100
B7_LF	97.4167	9.7417	97.76	94.29	64.3	100
Note: A Intact pigs ; B Castrate pigs ; F Back fat tissue; LF Abdominal adipose tissue

## Sheet: Table S3 
Table S3 CircRNA and its differential expression in backfat were identified
CircRNA_ID	Gene_ID	AF-Expression	BF-Expression	log2FoldChange(BF/AF)	Pvalue	Padj	Up/Down-Regulation
3:78952890|78971884	ENSSSCG00000008372	491.47	1481.43	1.10549	2.26808e-06	0.0193172	Up
16:26576176|26646919	ENSSSCG00000016863	482.14	1338.13	1.15986	2.2309e-10	5.70018e-06	Up
1:8822877|8825081	n/a	63.27	230.87	1.63417	9.76938e-06	0.0499235	Up
15:120032208|120049357	n/a	76.96	303.8	1.66331	9.36366e-09	0.000159501	Up
16:27625630|27631131	n/a	36.27	226.38	2.20281	9.94317e-07	0.0101623	Up
15:31346993|31387416	ENSSSCG00000015743	0	67.53	5.86678	3.42689e-11	1.75121e-06	Up
4:67582515|67589305	ENSSSCG00000006201	18.22	0	-4.37483	8.14002e-06	0.0499235	Down
14:129707560|129710524	ENSSSCG00000010688	15.16	0	-4.36014	8.96156e-06	0.0499235	Down
9:118402663|118403734	ENSSSCG00000015512	72.41	7.85	-3.33764	1.73776e-08	0.000222007	Down
X:120944619|120945464	ENSSSCG00000012730	166.81	43.27	-1.99335	7.52761e-06	0.0499235	Down
9:118488947|118529628	ENSSSCG00000015512	14.47	0	-4.29758	1.53808e-05	0.0604609	*
14:41694312|41694638	ENSSSCG00000009937	12.08	0	-4.0297	5.69735e-05	0.194097	*
15:93576007|93578497	ENSSSCG00000016034	12.41	0	-3.86609	0.000130657	0.370934	*
12:26380987|26381752	ENSSSCG00000036135	13.1	0	-3.85408	0.000138937	0.373681	*
Y:5296949|5374873	ENSSSCG00000039144	18.1	0	-3.6786	0.00034842	0.774129	*
4:101830570|101830827	ENSSSCG00000027153	7.69	0	-3.43815	0.000883157	0.791623	*
3:7118912|7119124	ENSSSCG00000000146	10.32	0	-3.43641	0.000950093	0.791623	*
4:84554832|84563389	n/a	10.43	0	-3.40183	0.00101901	0.791623	*
14:115224110|115224691	ENSSSCG00000030271	7.42	0	-3.38649	0.00107591	0.791623	*
9:74200318|74202935	ENSSSCG00000015326	14.59	0	-3.35669	0.00127503	0.791623	*
12:18507559|18508890	ENSSSCG00000017346	8.95	0	-3.24075	0.00188228	0.791623	*
1:132306560|132334968	n/a	8.58	0	-3.18942	0.00226296	0.791623	*
15:101024492|101083385	ENSSSCG00000016074	6.31	0	-3.17377	0.00239307	0.791623	*
7:84803739|84856641	ENSSSCG00000002257	6.45	0	-3.17045	0.00240855	0.791623	*
8:104385993|104404290	ENSSSCG00000009106	6.45	0	-3.12789	0.00280224	0.791623	*
9:118492443|118554630	ENSSSCG00000015512	7.37	0	-3.11238	0.00305987	0.791623	*
7:22826610|22869205	ENSSSCG00000001229	8.67	0	-3.05511	0.00370741	0.791623	*
4:16605297|16617632	n/a	4.78	0	-3.05484	0.00360845	0.791623	*
7:46731024|46732402	ENSSSCG00000002629	6.36	0	-3.02626	0.00394298	0.791623	*
7:52864400|52871648	ENSSSCG00000029183	6.36	0	-3.02626	0.00394298	0.791623	*
13:26140519|26144998	ENSSSCG00000011284	7.15	0	-2.99284	0.0044062	0.791623	*
7:24101261|24107009	ENSSSCG00000023611	11.5	0	-2.98953	0.00455543	0.791623	*
3:22714225|22714613	ENSSSCG00000010798	7.99	0	-2.98551	0.004539	0.791623	*
1:113972968|113989630	ENSSSCG00000025578	4.37	0	-2.98041	0.00461394	0.791623	*
11:68458898|68465704	ENSSSCG00000031808	7.8	0	-2.97045	0.0047464	0.791623	*
3:71311757|71313078	ENSSSCG00000022708	6.64	0	-2.95931	0.00490475	0.791623	*
10:33023683|33024084	ENSSSCG00000010990	7.11	0	-2.95916	0.00491775	0.791623	*
12:32058140|32067455	ENSSSCG00000017608	58.88	4.59	-2.92202	0.000326769	0.763936	*
7:55655839|55659913	ENSSSCG00000001852	5.48	0	-2.92156	0.00553744	0.791623	*
9:118492443|118594647	ENSSSCG00000015512	20.35	2.02	-2.90601	0.00139076	0.791623	*
10:29234954|29276059	ENSSSCG00000010956	6.18	0	-2.89758	0.00596434	0.791623	*
13:22146471|22174324	n/a	6.18	0	-2.89582	0.00600965	0.791623	*
13:67738558|67741142	ENSSSCG00000030581	4.78	0	-2.89526	0.00613029	0.791623	*
3:122055224|122058226	ENSSSCG00000008621	6.27	0	-2.88592	0.00618332	0.791623	*
3:54722635|54723054	ENSSSCG00000008179	4.98	0	-2.86612	0.0065809	0.791623	*
14:71852747|71856260	ENSSSCG00000010243	6.45	0	-2.86373	0.00673817	0.791623	*
16:22557193|22568699	ENSSSCG00000016845	4.93	0	-2.85716	0.00678212	0.791623	*
9:118492443|118580531	ENSSSCG00000015512	14.16	1.2	-2.84117	0.00271518	0.791623	*
9:118492443|118549358	ENSSSCG00000015512	8.31	0	-2.83686	0.00732265	0.791623	*
13:108842609|108876279	ENSSSCG00000030467	5.76	0	-2.82546	0.00744147	0.791623	*
4:2865863|2868663	ENSSSCG00000038397	5.25	0	-2.80725	0.00785687	0.791623	*
4:79718560|79719089	ENSSSCG00000006274	5.25	0	-2.80725	0.00785687	0.791623	*
1:1611009|1614383	ENSSSCG00000004018	3.82	0	-2.78848	0.00833597	0.791623	*
4:2966794|2982196	ENSSSCG00000005935	3.11	0	-2.77119	0.00887928	0.791623	*
11:15917062|15919126	ENSSSCG00000033677	5.35	0	-2.76999	0.00878145	0.791623	*
13:200890304|200895068	ENSSSCG00000012063	4.7	0	-2.76614	0.00888217	0.791623	*
15:77126133|77127562	ENSSSCG00000015943	4.05	0	-2.74715	0.0093938	0.791623	*
7:86036358|86039408	ENSSSCG00000002266	4.05	0	-2.74715	0.0093938	0.791623	*
15:93576007|93577802	ENSSSCG00000016034	4.05	0	-2.74715	0.0093938	0.791623	*
1:90029809|90035887	ENSSSCG00000004478	5.49	0	-2.73812	0.00962476	0.791623	*
14:99775731|99777965	ENSSSCG00000010437	5.39	0	-2.73307	0.00978542	0.791623	*
3:72556164|72556535	ENSSSCG00000025674	6.64	0	-2.72977	0.00987135	0.791623	*
15:100683281|100684914	ENSSSCG00000016070	4.75	0	-2.72692	0.00995032	0.791623	*
2:46892545|46910236	ENSSSCG00000028827	5.53	0	-2.72171	0.0100933	0.791623	*
13:133834606|133846082	ENSSSCG00000011845	5.53	0	-2.72171	0.0100933	0.791623	*
1:75062347|75070781	ENSSSCG00000004390	4.19	0	-2.70614	0.0105602	0.791623	*
1:203509289|203516233	ENSSSCG00000005170	9.56	0	-2.70503	0.0106732	0.791623	*
1:240800060|240802733	ENSSSCG00000005380	4.93	0	-2.70166	0.0106911	0.791623	*
1:170070318|170134677	n/a	3.4	0	-2.69834	0.0108178	0.791623	*
9:109472911|109473203	ENSSSCG00000015455	4.28	0	-2.69355	0.010942	0.791623	*
2:964503|965580	ENSSSCG00000037847	7.14	0	-2.68326	0.0113483	0.791623	*
10:40771583|40790913	ENSSSCG00000011018	6.23	0	-2.67759	0.0114499	0.791623	*
14:2843131|2844298	ENSSSCG00000009593	5.03	0	-2.67146	0.0116332	0.791623	*
1:94314527|94358464	n/a	5.03	0	-2.67146	0.0116332	0.791623	*
13:69474186|69475773	ENSSSCG00000011594	9	0	-2.67071	0.0117403	0.791623	*
1:106260487|106260708	ENSSSCG00000004538	3.12	0	-2.66627	0.0119037	0.791623	*
9:118488947|118503341	ENSSSCG00000015512	7.76	0	-2.65246	0.0123667	0.791623	*
2:100624093|100631841	ENSSSCG00000027608	3.26	0	-2.65107	0.0124078	0.791623	*
18:17889683|17912006	n/a	3.26	0	-2.65107	0.0124078	0.791623	*
9:46089792|46122204	n/a	9.14	0	-2.6474	0.0125159	0.791623	*
9:41367955|41374298	ENSSSCG00000015050	9.87	0.8	-2.63759	0.00772095	0.791623	*
13:197401675|197404484	ENSSSCG00000024614	3.82	0	-2.62176	0.0133555	0.791623	*
1:95743460|95748901	ENSSSCG00000004499	10.89	0.81	-2.59585	0.00937031	0.791623	*
11:21807483|21813745	ENSSSCG00000023738	12.5	1.2	-2.5937	0.00711574	0.791623	*
8:44741730|44747782	ENSSSCG00000008867	8.11	0.81	-2.58742	0.00958147	0.791623	*
18:1877168|1899899	ENSSSCG00000016412	4.56	0	-2.58194	0.0148689	0.791623	*
8:20296971|20322219	ENSSSCG00000008761	5.3	0	-2.58161	0.0148781	0.791623	*
9:118492443|118503341	ENSSSCG00000015512	13.58	2.83	-2.57802	0.00431742	0.791623	*
16:47892837|47899058	ENSSSCG00000016968	4.7	0	-2.57488	0.0151472	0.791623	*
2:40921354|40936710	n/a	4.05	0	-2.56497	0.0155546	0.791623	*
2:70832690|70838864	ENSSSCG00000013602	6	0	-2.53523	0.0168295	0.791623	*
10:50288255|50289324	ENSSSCG00000011071	4.6	0	-2.52878	0.0171474	0.791623	*
15:59241718|59244748	ENSSSCG00000015857	3.95	0	-2.52345	0.0173852	0.791623	*
6:20329305|20340324	ENSSSCG00000002799	8.36	0	-2.51483	0.0177734	0.791623	*
15:120694297|120695299	ENSSSCG00000016191	9.4	0.69	-2.51327	0.0117814	0.791623	*
3:25222204|25225309	ENSSSCG00000007855	4.8	0	-2.51124	0.0179076	0.791623	*
14:32697880|32699910	ENSSSCG00000009834	10.29	0.8	-2.50681	0.0124253	0.791623	*
1:216918723|216951002	ENSSSCG00000005215	3.31	0	-2.50542	0.0182082	0.791623	*
15:78615535|78620652	ENSSSCG00000015958	4.89	0	-2.50306	0.0182883	0.791623	*
5:22580095|22582673	ENSSSCG00000026498	4.75	0	-2.50293	0.0182986	0.791623	*
13:30472205|30524999	ENSSSCG00000011340	5.4	0	-2.50291	0.0182993	0.791623	*
2:101352604|101353765	ENSSSCG00000014163	8.4	0	-2.50258	0.0183392	0.791623	*
14:98628188|98629262	n/a	8.4	0	-2.50258	0.0183392	0.791623	*
5:79387772|79403558	ENSSSCG00000000841	4.29	0	-2.49396	0.0187208	0.791623	*
9:118529076|118554630	ENSSSCG00000015512	5.31	0	-2.48885	0.0189754	0.791623	*
3:79857162|79857443	ENSSSCG00000008376	11.35	1.21	-2.48623	0.0106512	0.791623	*
1:113097707|113105984	ENSSSCG00000004592	4.61	0	-2.45611	0.0206184	0.791623	*
7:31817956|31836386	ENSSSCG00000001556	3.54	0	-2.4555	0.0206498	0.791623	*
9:32266027|32287538	n/a	4.38	0	-2.44413	0.0212445	0.791623	*
2:77556276|77556450	ENSSSCG00000013421	3.04	0	-2.43095	0.0219547	0.791623	*
16:47891502|47901679	ENSSSCG00000016968	2.89	0	-2.42924	0.0220355	0.791623	*
5:51080501|51097828	ENSSSCG00000000570	4.43	0	-2.42311	0.0223853	0.791623	*
9:56641051|56641890	ENSSSCG00000015242	4.47	0	-2.41906	0.0226111	0.791623	*
14:99777610|99777965	ENSSSCG00000010437	10.59	2	-2.4168	0.00992836	0.791623	*
15:93592699|93594401	ENSSSCG00000016034	2.94	0	-2.40796	0.023216	0.791623	*
18:49086171|49087202	ENSSSCG00000016725	4.52	0	-2.40709	0.0232893	0.791623	*
7:23022971|23023608	ENSSSCG00000001341	169.1	9.15	-2.40154	0.0195155	0.791623	*
6:45647261|45657190	n/a	4.34	0	-2.39999	0.023697	0.791623	*
X:61645925|61651015	ENSSSCG00000012434	4.42	0	-2.39821	0.0237767	0.791623	*
4:62178830|62259943	ENSSSCG00000006179	3.77	0	-2.39671	0.0238632	0.791623	*
14:3919614|3935506	n/a	3.92	0	-2.39279	0.0241199	0.791623	*
4:130106332|130134039	n/a	10.19	1.2	-2.38923	0.0146901	0.791623	*
5:64084300|64084808	ENSSSCG00000000697	3.12	0	-2.38257	0.0246898	0.791623	*
6:91996515|91997101	ENSSSCG00000003630	3.68	0	-2.37704	0.0250237	0.791623	*
3:87369571|87380823	ENSSSCG00000008414	7.57	0	-2.37057	0.0254167	0.791623	*
11:18604062|18609115	ENSSSCG00000022159	7.57	0	-2.37057	0.0254167	0.791623	*
15:93582992|93585850	ENSSSCG00000016034	3.13	0	-2.35827	0.0261719	0.791623	*
17:32377490|32378909	ENSSSCG00000007155	3.13	0	-2.35827	0.0261719	0.791623	*
15:130856740|130894869	ENSSSCG00000024373	7.62	0	-2.35626	0.0262996	0.791623	*
8:130257256|130277496	ENSSSCG00000026196	4.61	0	-2.35254	0.0265821	0.791623	*
1:179582225|179593301	ENSSSCG00000032489	12.42	0.8	-2.33475	0.0236591	0.791623	*
1:228898654|228943835	ENSSSCG00000023520	4	0	-2.32962	0.0280113	0.791623	*
16:27171276|27259130	ENSSSCG00000016866	4	0	-2.32962	0.0280113	0.791623	*
9:39499990|39505953	ENSSSCG00000029538	7.02	0	-2.32723	0.0281704	0.791623	*
5:99288056|99335687	ENSSSCG00000000941	3.36	0	-2.32474	0.0283323	0.791623	*
4:108680441|108694719	ENSSSCG00000006785	3.36	0	-2.32474	0.0283323	0.791623	*
13:47033840|47160163	n/a	2.57	0	-2.32274	0.0284563	0.791623	*
10:20438111|20492142	ENSSSCG00000010900	7.06	0	-2.32072	0.0286042	0.791623	*
16:22537235|22551068	ENSSSCG00000016845	4.1	0	-2.32007	0.0287215	0.791623	*
7:28642979|28655668	ENSSSCG00000029539	7.71	0	-2.31704	0.0288413	0.791623	*
13:166836891|166915262	ENSSSCG00000026130	4.71	0	-2.31576	0.0290105	0.791623	*
15:47648592|47661702	ENSSSCG00000033367	3.97	0	-2.31247	0.029231	0.791623	*
11:21985257|21987956	ENSSSCG00000034156	3.87	0	-2.31142	0.0292285	0.791623	*
6:46384742|46390935	ENSSSCG00000029420	5.3	0	-2.3102	0.0293096	0.791623	*
8:131766958|131781790	ENSSSCG00000023593	3.5	0	-2.30299	0.0298961	0.791623	*
15:106867717|106898719	ENSSSCG00000034630	3.5	0	-2.30299	0.0298961	0.791623	*
6:142675742|142677081	ENSSSCG00000003792	4.15	0	-2.30198	0.0299659	0.791623	*
15:77565524|77599539	ENSSSCG00000015947	3.31	0	-2.29979	0.0300301	0.791623	*
15:15928996|15935249	ENSSSCG00000035564	3.31	0	-2.29979	0.0300301	0.791623	*
2:122714680|122795250	n/a	7.2	0	-2.28692	0.0309378	0.791623	*
9:118492443|118529628	ENSSSCG00000015512	30.43	7.86	-2.27906	0.000712573	0.791623	*
10:56437592|56460675	n/a	4.8	0	-2.27818	0.031661	0.791623	*
6:149633393|149654685	ENSSSCG00000003816	4.2	0	-2.27062	0.0322187	0.791623	*
1:263779878|263780518	ENSSSCG00000005575	3.59	0	-2.25725	0.0331127	0.791623	*
13:95698612|95703536	ENSSSCG00000025316	4.24	0	-2.25426	0.0333383	0.791623	*
1:90855810|90867671	ENSSSCG00000004484	6.51	0	-2.2526	0.0334575	0.791623	*
3:4256520|4277544	ENSSSCG00000021285	6.47	0	-2.24826	0.0337826	0.791623	*
13:18165484|18165717	ENSSSCG00000021977	2.94	0	-2.2477	0.0338321	0.791623	*
3:107172348|107177284	ENSSSCG00000008513	2.94	0	-2.2477	0.0338321	0.791623	*
1:119147931|119152992	ENSSSCG00000004620	6.65	0	-2.24567	0.0339952	0.791623	*
18:54258394|54270584	ENSSSCG00000035581	4.88	0	-2.2422	0.034256	0.791623	*
17:59766628|59776639	ENSSSCG00000007528	4.06	0	-2.23778	0.0345967	0.791623	*
9:28269258|28271773	ENSSSCG00000034879	4.06	0	-2.23778	0.0345967	0.791623	*
5:79620408|79651318	ENSSSCG00000000838	6.69	0	-2.23758	0.034621	0.791623	*
7:38549607|38556858	ENSSSCG00000001679	3.5	0	-2.23303	0.0349728	0.791623	*
11:65441928|65448843	ENSSSCG00000009502	3.5	0	-2.23303	0.0349728	0.791623	*
9:32902790|32905975	ENSSSCG00000031429	3.5	0	-2.23303	0.0349728	0.791623	*
3:111182457|111241185	ENSSSCG00000026465	4.24	0	-2.23093	0.0352741	0.791623	*
6:72363394|72373502	ENSSSCG00000003438	3.64	0	-2.22973	0.0353753	0.791623	*
3:11847475|11869581	ENSSSCG00000028635	6.74	0	-2.22703	0.0354501	0.791623	*
7:9950997|9960363	ENSSSCG00000031129	2.2	0	-2.22651	0.0354613	0.791623	*
2:133845441|133879244	ENSSSCG00000014267	2.2	0	-2.22651	0.0354613	0.791623	*
15:3913056|3971238	n/a	4.29	0	-2.22537	0.0357208	0.791623	*
13:82958286|82965072	ENSSSCG00000011677	5.53	0	-2.21947	0.0360374	0.791623	*
10:33915663|33917306	ENSSSCG00000030408	4.34	0	-2.21264	0.0367552	0.791623	*
5:90201147|90207513	n/a	9.71	2.63	-2.21059	0.0138389	0.791623	*
6:20324304|20332006	ENSSSCG00000002799	3.09	0	-2.20479	0.0374098	0.791623	*
5:28840984|28842051	ENSSSCG00000000466	3.04	0	-2.20366	0.0374969	0.791623	*
5:100337600|100370383	ENSSSCG00000000939	11.26	1.03	-2.19744	0.0270389	0.791623	*
3:22475743|22476237	ENSSSCG00000034827	6.83	0	-2.19738	0.0378595	0.791623	*
1:122442729|122498068	ENSSSCG00000004651	4.38	0	-2.19194	0.0384821	0.791623	*
13:189597995|189632009	ENSSSCG00000012022	4.38	0	-2.19194	0.0384821	0.791623	*
1:202041879|202107559	ENSSSCG00000028406	3.82	0	-2.18085	0.0392716	0.791623	*
10:19155930|19181256	n/a	3.17	0	-2.18053	0.0392976	0.791623	*
15:118358817|118411610	ENSSSCG00000016177	3.17	0	-2.18053	0.0392976	0.791623	*
1:90811475|90812587	ENSSSCG00000004484	11.81	1.6	-2.17572	0.0258331	0.791623	*
9:36576888|36587073	ENSSSCG00000026959	6.14	0	-2.1716	0.0400646	0.791623	*
14:34636134|34638220	ENSSSCG00000009854	6.19	0	-2.17083	0.0401372	0.791623	*
2:25835943|25838898	ENSSSCG00000013297	6.19	0	-2.17083	0.0401372	0.791623	*
14:90396064|90420599	ENSSSCG00000010396	6.19	0	-2.17083	0.0401372	0.791623	*
8:116311689|116315074	ENSSSCG00000022788	6.03	1.2	-2.16846	0.0314059	0.791623	*
7:94689734|94690013	n/a	6.1	0	-2.16763	0.0404037	0.791623	*
11:16094634|16194917	ENSSSCG00000040538	7.56	1.21	-2.16721	0.0301763	0.791623	*
18:14178768|14193512	ENSSSCG00000016529	6.23	0	-2.16655	0.0405163	0.791623	*
17:8508742|8538724	ENSSSCG00000007000	2.53	0	-2.16396	0.0407305	0.791623	*
11:3200458|3203716	ENSSSCG00000035119	6.03	1.21	-2.15968	0.032164	0.791623	*
1:117506260|117532261	ENSSSCG00000004614	6.28	0	-2.15933	0.0411586	0.791623	*
7:121738955|121782820	n/a	4.24	0	-2.15447	0.041572	0.791623	*
14:136389553|136392871	ENSSSCG00000035045	3.13	0	-2.1506	0.0419414	0.791623	*
7:112361745|112394700	ENSSSCG00000002436	6.33	0	-2.14952	0.0420406	0.791623	*
14:125602260|125637374	ENSSSCG00000010654	6.33	0	-2.14952	0.0420406	0.791623	*
1:216332768|216341225	ENSSSCG00000005207	4.8	0	-2.13766	0.0430803	0.791623	*
15:47017102|47025492	ENSSSCG00000015802	6.37	0	-2.13697	0.0431895	0.791623	*
4:46792077|46795474	ENSSSCG00000006127	6.37	0	-2.13697	0.0431895	0.791623	*
18:9421396|9426931	ENSSSCG00000032266	2.57	0	-2.1297	0.043865	0.791623	*
1:265769164|265793548	ENSSSCG00000005598	3.27	0	-2.12429	0.0446126	0.791623	*
8:30396357|30417634	ENSSSCG00000008787	3.92	0	-2.1184	0.0451707	0.791623	*
3:85630649|85636624	n/a	3.32	0	-2.11478	0.0455306	0.791623	*
9:118399561|118403734	ENSSSCG00000015512	10.18	2.43	-2.10364	0.0276704	0.791623	*
3:7077591|7088481	ENSSSCG00000000146	3.41	0	-2.10261	0.046476	0.791623	*
13:60992625|61022479	ENSSSCG00000011532	3.97	0	-2.10004	0.046963	0.791623	*
13:1462237|1471484	ENSSSCG00000011183	2.76	0	-2.09859	0.0468659	0.791623	*
15:120043739|120057011	n/a	2.76	0	-2.09859	0.0468659	0.791623	*
10:51485849|51554767	n/a	2.76	0	-2.09859	0.0468659	0.791623	*
3:101811530|101816230	n/a	2.76	0	-2.09859	0.0468659	0.791623	*
8:138704463|138716040	ENSSSCG00000027722	2.67	0	-2.09536	0.0474312	0.791623	*
1:107018856|107031624	ENSSSCG00000004544	4.05	0	-2.09434	0.0472872	0.791623	*
3:22705807|22713415	ENSSSCG00000010798	14.36	1.03	-2.09071	0.0410395	0.791623	*
16:72086154|72088357	ENSSSCG00000017094	2.02	0	-2.08524	0.0481645	0.791623	*
14:103606759|103610402	ENSSSCG00000010467	5.73	0	-2.08387	0.0483191	0.791623	*
4:98669435|98671742	ENSSSCG00000030291	5.82	0	-2.083	0.048424	0.791623	*
3:101066124|101080137	ENSSSCG00000008475	5.82	0	-2.083	0.048424	0.791623	*
2:69326466|69326895	ENSSSCG00000013645	9.85	2.65	-2.07765	0.0210322	0.791623	*
8:87874478|87876502	ENSSSCG00000029920	5.86	0	-2.07695	0.0490426	0.791623	*
10:44916928|44954321	ENSSSCG00000011041	5.86	0	-2.07695	0.0490426	0.791623	*
1:129653501|129654162	ENSSSCG00000004739	8.21	1.03	-2.07693	0.0375532	0.791623	*
1:52753551|52764559	ENSSSCG00000004281	4.7	0	-2.07434	0.0492916	0.791623	*
2:49499793|49511166	ENSSSCG00000013409	3.32	0	-2.07317	0.0494279	0.791623	*
12:18794363|18846956	ENSSSCG00000017357	3.32	0	-2.07317	0.0494279	0.791623	*
12:59556291|59557816	ENSSSCG00000034364	3.32	0	-2.07317	0.0494279	0.791623	*
AEMK02000698.1:1583595|1589875	n/a	3.62	0.8	-2.07173	0.0482582	0.791623	*
1:131278582|131284557	ENSSSCG00000039061	5.91	0	-2.06794	0.0499716	0.791623	*
15:131812746|131822771	ENSSSCG00000016272	5.44	0.8	-2.06242	0.0457266	0.791623	*
1:106314173|106339367	ENSSSCG00000004538	9.41	2.01	-2.05922	0.0286062	0.791623	*
1:90816717|90822263	ENSSSCG00000004484	5.63	0	-2.05844	0.0508996	0.791623	*
5:3399097|3399854	n/a	5.96	0	-2.0561	0.0512103	0.791623	*
9:31520031|31548885	n/a	5.96	0	-2.0561	0.0512103	0.791623	*
14:101526216|101527127	ENSSSCG00000010457	7.51	1.21	-2.04814	0.042632	0.791623	*
10:12905861|12910756	ENSSSCG00000034972	10.64	3.22	-2.04526	0.0212936	0.791623	*
15:106628510|106638693	ENSSSCG00000016118	2.21	0	-2.03437	0.0535411	0.791623	*
13:110272074|110289191	ENSSSCG00000011750	2.21	0	-2.03437	0.0535411	0.791623	*
9:78472825|78478011	ENSSSCG00000015346	2.21	0	-2.03437	0.0535411	0.791623	*
16:22318006|22319938	ENSSSCG00000016842	6.86	1.62	-2.03086	0.0419542	0.791623	*
11:13233930|13249671	ENSSSCG00000009361	13.3	1.5	-2.02583	0.0434782	0.791623	*
15:52122785|52218660	n/a	3.46	0	-2.02237	0.0551943	0.791623	*
12:44932989|44938170	ENSSSCG00000017773	3.46	0	-2.02237	0.0551943	0.791623	*
5:32953153|32957814	ENSSSCG00000032595	2.99	0	-2.02049	0.0550994	0.791623	*
10:12742248|12744135	ENSSSCG00000010849	2.99	0	-2.02049	0.0550994	0.791623	*
14:34411274|34417079	ENSSSCG00000009850	2.99	0	-2.02049	0.0550994	0.791623	*
6:106936502|106967756	ENSSSCG00000025478	2.99	0	-2.02049	0.0550994	0.791623	*
12:26386898|26388074	ENSSSCG00000036135	2.99	0	-2.02049	0.0550994	0.791623	*
1:132306560|132334963	n/a	3.51	0	-2.01703	0.0558054	0.791623	*
2:129690712|129698845	ENSSSCG00000014247	6.64	0.69	-2.01502	0.0503047	0.791623	*
4:67743179|67755880	ENSSSCG00000006203	3.64	0	-2.01405	0.0558185	0.791623	*
9:130464922|130469511	ENSSSCG00000015588	3.64	0	-2.01405	0.0558185	0.791623	*
4:40338864|40345193	ENSSSCG00000006089	3.64	0	-2.01405	0.0558185	0.791623	*
3:101525436|101529665	ENSSSCG00000008479	3.64	0	-2.01405	0.0558185	0.791623	*
2:87232203|87264182	ENSSSCG00000034795	7.43	0.81	-2.01299	0.0521932	0.791623	*
3:58989934|59000124	ENSSSCG00000008230	2.86	0	-2.00993	0.0566111	0.791623	*
6:1902357|1906179	ENSSSCG00000002656	2.86	0	-2.00993	0.0566111	0.791623	*
2:120163602|120173569	ENSSSCG00000014221	4.98	0.81	-2.00673	0.0528635	0.791623	*
4:88758198|88785768	ENSSSCG00000006346	6.09	0	-1.99762	0.0576524	0.791623	*
1:227918274|228037829	n/a	4.29	0	-1.99617	0.057847	0.791623	*
7:64270814|64279355	ENSSSCG00000032377	5.36	0	-1.99465	0.0580179	0.791623	*
X:17625328|17670873	ENSSSCG00000012164	5.4	0	-1.99443	0.0580556	0.791623	*
6:77419182|77420536	ENSSSCG00000022839	12.09	2.3	-1.99324	0.026503	0.791623	*
9:118529076|118529628	ENSSSCG00000015512	46.81	14.61	-1.99108	0.000525627	0.791623	*
12:2101921|2103621	ENSSSCG00000017146	2.95	0	-1.99026	0.0589082	0.791623	*
1:14817548|14825397	ENSSSCG00000004089	2.95	0	-1.99026	0.0589082	0.791623	*
13:206990214|206990757	ENSSSCG00000039085	2.95	0	-1.99026	0.0589082	0.791623	*
7:89519703|89520131	ENSSSCG00000002283	5.45	0	-1.98991	0.0585905	0.791623	*
12:42237131|42237470	ENSSSCG00000017728	5.45	0	-1.98991	0.0585905	0.791623	*
1:41135588|41156428	ENSSSCG00000004242	5.45	0	-1.98991	0.0585905	0.791623	*
3:103207972|103216355	ENSSSCG00000008498	5.45	0	-1.98991	0.0585905	0.791623	*
14:99865348|99874385	ENSSSCG00000010438	5.45	0	-1.98991	0.0585905	0.791623	*
5:73712022|73714447	ENSSSCG00000034491	5.31	0	-1.98891	0.058669	0.791623	*
17:11375412|11386119	ENSSSCG00000007031	3.5	0	-1.98587	0.0590522	0.791623	*
5:64566193|64567849	ENSSSCG00000000712	2.95	0	-1.98288	0.0594258	0.791623	*
14:54593478|54596781	ENSSSCG00000010143	2.95	0	-1.98288	0.0594258	0.791623	*
7:51829643|51839443	ENSSSCG00000001800	2.95	0	-1.98288	0.0594258	0.791623	*
4:122869722|122903920	ENSSSCG00000028620	5.49	0	-1.98193	0.0595343	0.791623	*
5:79620408|79654388	ENSSSCG00000000838	5.49	0	-1.98193	0.0595343	0.791623	*
4:118054641|118069700	ENSSSCG00000006870	2.3	0	-1.97465	0.0607574	0.791623	*
5:2556774|2609819	ENSSSCG00000000955	4.06	0	-1.97318	0.0605223	0.791623	*
12:26391012|26392325	ENSSSCG00000036135	5.54	0	-1.97088	0.0608556	0.791623	*
17:1451065|1482938	ENSSSCG00000006970	5.54	0	-1.97088	0.0608556	0.791623	*
1:163865640|163872243	ENSSSCG00000032312	5.54	0	-1.97088	0.0608556	0.791623	*
2:76445406|76446461	ENSSSCG00000040157	2.39	0	-1.96751	0.0612729	0.791623	*
14:56732186|56740889	ENSSSCG00000010160	2.39	0	-1.96751	0.0612729	0.791623	*
13:182648601|182653155	ENSSSCG00000012018	2.39	0	-1.96751	0.0612729	0.791623	*
15:45557372|45582721	ENSSSCG00000015782	2.39	0	-1.96751	0.0612729	0.791623	*
X:17721658|17727395	ENSSSCG00000012164	2.39	0	-1.96751	0.0612729	0.791623	*
6:153784542|153790409	ENSSSCG00000003830	2.39	0	-1.96751	0.0612729	0.791623	*
X:96367730|96370843	n/a	2.39	0	-1.96751	0.0612729	0.791623	*
5:13821179|13822191	ENSSSCG00000000169	4.33	0.8	-1.9668	0.0588264	0.791623	*
8:101863239|101864592	ENSSSCG00000009090	36.48	0	-1.95683	0.0606403	0.791623	*
11:20736975|20745081	ENSSSCG00000009408	5.59	0	-1.95666	0.0625843	0.791623	*
1:115249811|115263755	ENSSSCG00000026960	7.83	1.9	-1.9531	0.0400957	0.791623	*
6:168716681|168717962	n/a	7.89	0	-1.94398	0.063682	0.791623	*
8:101898716|101903583	ENSSSCG00000009090	9.77	2.4	-1.9402	0.043708	0.791623	*
9:25668011|25671052	ENSSSCG00000024933	5.63	0	-1.93857	0.0648343	0.791623	*
15:105338294|105343286	ENSSSCG00000016109	5.63	0	-1.93857	0.0648343	0.791623	*
Y:8988526|9022650	ENSSSCG00000025253	2.58	0	-1.93285	0.0656004	0.791623	*
2:73040216|73041345	ENSSSCG00000035403	2.58	0	-1.93285	0.0656004	0.791623	*
12:11266589|11268222	ENSSSCG00000017256	2.58	0	-1.93285	0.0656004	0.791623	*
4:87975069|87979592	ENSSSCG00000006340	2.58	0	-1.93285	0.0656004	0.791623	*
5:101726740|101775277	ENSSSCG00000036560	3.22	0	-1.93017	0.0659417	0.791623	*
3:37710426|37716070	ENSSSCG00000007930	3.22	0	-1.93017	0.0659417	0.791623	*
15:106572858|106584688	ENSSSCG00000016118	1.84	0	-1.92844	0.0661218	0.791623	*
5:48291755|48292702	ENSSSCG00000027144	10.44	4.05	-1.91865	0.0402824	0.791623	*
6:84951034|84958798	ENSSSCG00000024927	5.68	0	-1.91501	0.0678486	0.791623	*
15:48273692|48282070	ENSSSCG00000015818	5.68	0	-1.91501	0.0678486	0.791623	*
2:49476548|49511166	ENSSSCG00000013409	5.68	0	-1.91501	0.0678486	0.791623	*
13:137195360|137226265	ENSSSCG00000024904	5.68	0	-1.91501	0.0678486	0.791623	*
5:23238395|23270097	ENSSSCG00000000453	3.12	0.81	-1.91482	0.0692299	0.791623	*
14:56027810|56032249	ENSSSCG00000010156	3.87	0	-1.9143	0.0679788	0.791623	*
7:60728403|60732585	ENSSSCG00000023188	1.93	0	-1.91144	0.06834	0.791623	*
3:125480585|125480798	ENSSSCG00000008629	3.09	0	-1.90699	0.0693955	0.791623	*
14:35512985|35530175	ENSSSCG00000009860	3.04	0	-1.90445	0.0697082	0.791623	*
6:70426428|70432665	ENSSSCG00000003398	3.04	0	-1.90445	0.0697082	0.791623	*
5:7267396|7272170	ENSSSCG00000000066	4.99	0	-1.90001	0.0698611	0.791623	*
9:2542520|2544109	n/a	4.99	0	-1.90001	0.0698611	0.791623	*
15:137039143|137042549	ENSSSCG00000027331	4.99	0	-1.90001	0.0698611	0.791623	*
14:41669450|41672257	ENSSSCG00000009937	14.53	3.51	-1.8995	0.0231241	0.791623	*
5:16538238|16546165	ENSSSCG00000029196	5.03	0	-1.89766	0.0701896	0.791623	*
3:37730065|37733938	ENSSSCG00000007930	5.03	0	-1.89766	0.0701896	0.791623	*
14:24190367|24218240	ENSSSCG00000009745	5.03	0	-1.89766	0.0701896	0.791623	*
13:190372924|190373922	ENSSSCG00000012027	5.03	0	-1.89766	0.0701896	0.791623	*
10:38395600|38396087	ENSSSCG00000011010	5.03	0	-1.89766	0.0701896	0.791623	*
6:31859873|31873181	ENSSSCG00000033591	4.94	0	-1.89653	0.0703058	0.791623	*
10:12721730|12744135	ENSSSCG00000010849	4.94	0	-1.89653	0.0703058	0.791623	*
17:37867888|37891423	ENSSSCG00000007280	5.39	0.81	-1.89464	0.0695561	0.791623	*
10:33139976|33152790	ENSSSCG00000010994	3.14	0	-1.89287	0.0708353	0.791623	*
14:87822731|87869921	ENSSSCG00000010360	3.14	0	-1.89287	0.0708353	0.791623	*
7:37771602|37778393	ENSSSCG00000001641	3.14	0	-1.89287	0.0708353	0.791623	*
15:84731033|84760641	n/a	3.14	0	-1.89287	0.0708353	0.791623	*
7:68837441|68845559	ENSSSCG00000001973	2.49	0	-1.89166	0.0714704	0.791623	*
6:10567532|10570515	ENSSSCG00000038627	5.08	0	-1.89104	0.0710893	0.791623	*
1:163571159|163587393	ENSSSCG00000004936	5.08	0	-1.89104	0.0710893	0.791623	*
2:120163602|120188146	ENSSSCG00000014221	5.08	0	-1.89104	0.0710893	0.791623	*
9:116526514|116592667	ENSSSCG00000015499	5.08	0	-1.89104	0.0710893	0.791623	*
10:48813620|48817035	ENSSSCG00000011066	5.08	0	-1.89104	0.0710893	0.791623	*
6:70579846|70585735	ENSSSCG00000003401	4.23	0.69	-1.89051	0.0719451	0.791623	*
14:128983670|128988536	ENSSSCG00000010679	2.58	0	-1.88701	0.0716566	0.791623	*
13:181010352|181085804	n/a	2.58	0	-1.88701	0.0716566	0.791623	*
5:28839997|28842051	ENSSSCG00000000466	2.58	0	-1.88701	0.0716566	0.791623	*
8:30898238|30938242	ENSSSCG00000033602	2.58	0	-1.88701	0.0716566	0.791623	*
1:9135290|9148944	ENSSSCG00000030535	2.58	0	-1.88701	0.0716566	0.791623	*
1:117351745|117532261	ENSSSCG00000004614	2.58	0	-1.88701	0.0716566	0.791623	*
2:78992385|78993738	ENSSSCG00000014023	4.52	0	-1.88414	0.0719765	0.791623	*
13:206167156|206184025	ENSSSCG00000037663	4.9	0	-1.88349	0.0720399	0.791623	*
1:3238764|3302802	ENSSSCG00000004027	14.76	4.42	-1.88302	0.0328574	0.791623	*
13:32600259|32602176	ENSSSCG00000011395	5.43	0.81	-1.88255	0.0738291	0.791623	*
2:40884644|40885927	ENSSSCG00000013367	6.44	2.02	-1.88225	0.0599259	0.791623	*
1:32277228|32317074	ENSSSCG00000036790	2.53	0	-1.88098	0.0729454	0.791623	*
6:75631027|75632373	ENSSSCG00000031082	5.12	0	-1.88094	0.0724721	0.791623	*
15:54402949|54414389	ENSSSCG00000015844	5.12	0	-1.88094	0.0724721	0.791623	*
X:54178830|54297759	ENSSSCG00000022676	5.12	0	-1.88094	0.0724721	0.791623	*
1:265335411|265369337	ENSSSCG00000005589	5.12	0	-1.88094	0.0724721	0.791623	*
9:96241489|96261670	ENSSSCG00000015398	7.01	0.69	-1.88057	0.0703662	0.791623	*
5:67666821|67670004	ENSSSCG00000029464	3.18	0	-1.87199	0.0741745	0.791623	*
7:31449091|31484240	ENSSSCG00000001549	4.88	0.8	-1.87024	0.0729538	0.791623	*
15:74668450|74673225	ENSSSCG00000022496	5.91	0	-1.86945	0.0735013	0.791623	*
6:115766511|115779115	ENSSSCG00000003728	3.45	0.81	-1.86781	0.0744636	0.791623	*
15:120549038|120556942	ENSSSCG00000016194	5.17	0	-1.86753	0.0743304	0.791623	*
12:22660681|22661882	ENSSSCG00000017499	5.17	0	-1.86753	0.0743304	0.791623	*
14:62637066|62645991	ENSSSCG00000010209	5.17	0	-1.86753	0.0743304	0.791623	*
13:96343946|96348944	ENSSSCG00000025810	2.02	0	-1.86519	0.0746794	0.791623	*
1:113987110|113989630	ENSSSCG00000025578	2.02	0	-1.86519	0.0746794	0.791623	*
14:103750603|103752747	ENSSSCG00000010468	3.45	0.8	-1.8628	0.0752369	0.791623	*
5:10032632|10034248	ENSSSCG00000029945	5.22	0	-1.85032	0.0767636	0.791623	*
6:42907436|42912868	ENSSSCG00000002865	5.22	0	-1.85032	0.0767636	0.791623	*
16:71370565|71374066	ENSSSCG00000017082	13.7	3.09	-1.84707	0.0412542	0.791623	*
6:50746659|50746984	ENSSSCG00000003070	2.81	0	-1.841	0.0781655	0.791623	*
14:125186135|125188721	ENSSSCG00000010652	2.16	0	-1.83764	0.0786455	0.791623	*
13:137307203|137311523	ENSSSCG00000011870	2.16	0	-1.83764	0.0786455	0.791623	*
10:12515663|12523206	ENSSSCG00000025290	2.16	0	-1.83764	0.0786455	0.791623	*
1:97428775|97484275	ENSSSCG00000004505	2.16	0	-1.83764	0.0786455	0.791623	*
6:128071503|128085102	n/a	2.16	0	-1.83764	0.0786455	0.791623	*
1:264094123|264097152	ENSSSCG00000005582	11.35	1.72	-1.83286	0.0612056	0.791623	*
5:87896929|87898786	ENSSSCG00000030608	9.41	1.37	-1.82925	0.0666925	0.791623	*
2:5249174|5251976	ENSSSCG00000029637	6.64	0.69	-1.82847	0.0795282	0.791623	*
2:140023010|140025962	ENSSSCG00000029125	5.26	0	-1.82784	0.0800248	0.791623	*
8:135444527|135447449	ENSSSCG00000009244	5.26	0	-1.82784	0.0800248	0.791623	*
4:14647967|14650623	ENSSSCG00000005969	3.46	0	-1.82759	0.0801135	0.791623	*
1:57191815|57197711	ENSSSCG00000004314	3.46	0	-1.82759	0.0801135	0.791623	*
1:253842995|253845805	ENSSSCG00000005477	6.77	2	-1.82376	0.0676092	0.791623	*
14:41768469|41771827	ENSSSCG00000032917	5.39	0.69	-1.82131	0.0808734	0.791623	*
13:46311651|46324213	n/a	1.46	0	-1.81993	0.0806949	0.791623	*
9:74205129|74205857	ENSSSCG00000015326	1.46	0	-1.81993	0.0806949	0.791623	*
14:34433008|34449993	ENSSSCG00000009850	1.46	0	-1.81993	0.0806949	0.791623	*
14:11660467|11663421	ENSSSCG00000009672	1.46	0	-1.81993	0.0806949	0.791623	*
13:123443234|123445668	ENSSSCG00000011794	4.24	0.8	-1.81476	0.0854511	0.791623	*
18:54227235|54271731	ENSSSCG00000035581	4.1	0.69	-1.81423	0.0823506	0.791623	*
3:125262729|125267523	ENSSSCG00000026161	24.2	8.23	-1.81292	0.0220338	0.791623	*
AEMK02000489.1:49005|49336	n/a	13.13	4.08	-1.81072	0.034769	0.791623	*
17:5359003|5368683	ENSSSCG00000040013	8.71	2.4	-1.80616	0.0638053	0.791623	*
13:79018336|79060901	ENSSSCG00000036610	4.1	0	-1.79951	0.0843074	0.791623	*
9:74209677|74210330	ENSSSCG00000015326	4.62	0	-1.79941	0.0843532	0.791623	*
6:166680885|166681461	ENSSSCG00000037341	4.62	0	-1.79941	0.0843532	0.791623	*
3:2814416|2989959	n/a	4.62	0	-1.79941	0.0843532	0.791623	*
1:194152169|194179870	ENSSSCG00000005110	4.57	0	-1.79839	0.0844859	0.791623	*
14:121316588|121330061	ENSSSCG00000010627	4.57	0	-1.79839	0.0844859	0.791623	*
15:93578722|93580076	ENSSSCG00000016034	4.57	0	-1.79839	0.0844859	0.791623	*
1:137910161|137926610	ENSSSCG00000004813	5.52	1.6	-1.79729	0.0761478	0.791623	*
14:69855439|70024217	ENSSSCG00000036480	5.31	0	-1.79664	0.084709	0.791623	*
4:105975620|105983275	ENSSSCG00000006755	2.77	0	-1.79549	0.0849876	0.791623	*
1:128865268|128886577	ENSSSCG00000038735	2.77	0	-1.79549	0.0849876	0.791623	*
15:83248844|83254480	ENSSSCG00000023983	2.77	0	-1.79549	0.0849876	0.791623	*
11:7008418|7032004	ENSSSCG00000009326	2.77	0	-1.79549	0.0849876	0.791623	*
11:23819900|23852721	ENSSSCG00000021818	7.66	1.2	-1.79544	0.0816392	0.791623	*
8:101899360|101915158	ENSSSCG00000009090	4.66	0	-1.79474	0.0850893	0.791623	*
13:19004649|19011441	ENSSSCG00000039054	4.66	0	-1.79474	0.0850893	0.791623	*
2:125585618|125627032	n/a	4.66	0	-1.79474	0.0850893	0.791623	*
13:166635679|166669435	ENSSSCG00000026130	4.66	0	-1.79474	0.0850893	0.791623	*
4:40330385|40339022	ENSSSCG00000006089	4.66	0	-1.79474	0.0850893	0.791623	*
X:78616896|78689628	ENSSSCG00000012474	4.66	0	-1.79474	0.0850893	0.791623	*
5:7549899|7569533	ENSSSCG00000033823	5.54	0	-1.79468	0.0844608	0.791623	*
13:22219041|22234431	ENSSSCG00000011243	12.78	2.81	-1.79161	0.05492	0.791623	*
5:43070467|43076888	ENSSSCG00000022611	4.53	0	-1.78822	0.0860235	0.791623	*
6:12755971|12757665	ENSSSCG00000002714	4.71	0	-1.78583	0.0864838	0.791623	*
5:33110081|33112500	ENSSSCG00000000488	4.71	0	-1.78583	0.0864838	0.791623	*
13:118870363|118871314	ENSSSCG00000011769	4.71	0	-1.78583	0.0864838	0.791623	*
X:40128818|40132819	ENSSSCG00000012262	4.71	0	-1.78583	0.0864838	0.791623	*
8:133019354|133161013	ENSSSCG00000009229	4.71	0	-1.78583	0.0864838	0.791623	*
7:117693559|117695673	ENSSSCG00000002505	2.21	0	-1.78527	0.0866071	0.791623	*
1:126102976|126114986	ENSSSCG00000004666	2.21	0	-1.78527	0.0866071	0.791623	*
14:30233777|30238582	ENSSSCG00000039546	2.21	0	-1.78527	0.0866071	0.791623	*
4:84560609|84563389	n/a	2.21	0	-1.78527	0.0866071	0.791623	*
11:70126968|70142014	ENSSSCG00000009526	2.67	0	-1.78524	0.0871436	0.791623	*
AEMK02000452.1:3474375|3492064	ENSSSCG00000032544	11.21	1.89	-1.78385	0.0670226	0.791623	*
10:19805217|19813461	ENSSSCG00000029411	2.72	0	-1.78129	0.087793	0.791623	*
X:78093615|78110631	ENSSSCG00000035722	14.47	4.05	-1.77782	0.0598745	0.791623	*
7:64257405|64279355	ENSSSCG00000032377	7.94	1.21	-1.77605	0.0851735	0.791623	*
1:37010121|37016721	ENSSSCG00000004221	8.91	0.8	-1.77538	0.0927562	0.791623	*
2:14901227|14901847	ENSSSCG00000030610	4.76	0	-1.77333	0.0884604	0.791623	*
7:25402590|25423147	ENSSSCG00000001478	5.16	1.2	-1.76945	0.0909763	0.791623	*
1:90845982|90852499	ENSSSCG00000004484	10.48	1.03	-1.76864	0.0907707	0.791623	*
10:32855276|32866152	ENSSSCG00000010987	7.52	1.37	-1.76763	0.0799242	0.791623	*
1:271389764|271392558	ENSSSCG00000005715	5.21	0.81	-1.76324	0.0925833	0.791623	*
3:7081692|7095916	ENSSSCG00000000146	5.71	1.62	-1.76141	0.0841898	0.791623	*
7:32225606|32232636	ENSSSCG00000001563	10.92	3.62	-1.76085	0.0479026	0.791623	*
7:58123480|58140971	ENSSSCG00000001878	2.12	0	-1.76065	0.091119	0.791623	*
6:72215014|72216911	ENSSSCG00000022208	3.59	0.69	-1.75998	0.0928301	0.791623	*
15:29865097|29868386	ENSSSCG00000039157	3.87	0.81	-1.75929	0.0959593	0.791623	*
7:68514625|68532510	ENSSSCG00000040657	4.8	0	-1.75705	0.0910775	0.791623	*
17:4809503|4823695	ENSSSCG00000006981	4.8	0	-1.75705	0.0910775	0.791623	*
16:18476868|18501664	ENSSSCG00000031509	4.8	0	-1.75705	0.0910775	0.791623	*
X:120935832|120945464	ENSSSCG00000012730	59.15	19.5	-1.757	0.000591487	0.791623	*
3:4264224|4269909	ENSSSCG00000021285	1.65	0	-1.75288	0.0917857	0.791623	*
14:46886930|46973910	ENSSSCG00000009994	1.65	0	-1.75288	0.0917857	0.791623	*
14:29504971|29513159	ENSSSCG00000009778	1.65	0	-1.75288	0.0917857	0.791623	*
3:93412709|93437880	n/a	1.65	0	-1.75288	0.0917857	0.791623	*
3:100581176|100590814	ENSSSCG00000008470	1.65	0	-1.75288	0.0917857	0.791623	*
8:73352492|73371350	ENSSSCG00000008990	2.39	0	-1.74599	0.0929639	0.791623	*
6:47062616|47063192	ENSSSCG00000002950	2.39	0	-1.74599	0.0929639	0.791623	*
1:230795822|230863133	ENSSSCG00000033763	2.39	0	-1.74599	0.0929639	0.791623	*
7:78497590|78502451	ENSSSCG00000002142	2.39	0	-1.74599	0.0929639	0.791623	*
18:593859|601036	ENSSSCG00000016406	2.39	0	-1.74599	0.0929639	0.791623	*
8:101288141|101298221	ENSSSCG00000036213	2.39	0	-1.74599	0.0929639	0.791623	*
11:67376986|67390033	ENSSSCG00000026863	2.39	0	-1.74599	0.0929639	0.791623	*
13:99973955|99996440	ENSSSCG00000011733	2.39	0	-1.74599	0.0929639	0.791623	*
9:31946516|31952633	ENSSSCG00000014976	2.39	0	-1.74599	0.0929639	0.791623	*
9:92602466|92629797	ENSSSCG00000024485	2.39	0	-1.74599	0.0929639	0.791623	*
13:160181594|160198431	ENSSSCG00000034493	8.03	1.2	-1.74594	0.091411	0.791623	*
13:122727540|122815400	ENSSSCG00000011788	5.68	0.8	-1.74562	0.0967233	0.791623	*
14:120987021|120989214	ENSSSCG00000010625	5.3	0.8	-1.74504	0.0961376	0.791623	*
6:155865189|155878162	ENSSSCG00000003839	6.55	1.62	-1.74375	0.0852977	0.791623	*
4:130273733|130276188	n/a	6.65	0	-1.74356	0.0926199	0.791623	*
14:109897301|109900759	ENSSSCG00000010535	6.65	0	-1.74356	0.0926199	0.791623	*
X:89785097|89792893	ENSSSCG00000012583	6.65	0	-1.74356	0.0926199	0.791623	*
3:118493386|118597605	n/a	12.17	4.02	-1.73858	0.0692921	0.791623	*
7:97903402|97906928	ENSSSCG00000002370	6.87	1.2	-1.73638	0.0923744	0.791623	*
16:51458990|51460127	ENSSSCG00000016991	3.04	0	-1.73576	0.0946471	0.791623	*
6:170065057|170078359	ENSSSCG00000003971	3.04	0	-1.73576	0.0946471	0.791623	*
4:79750564|79753708	ENSSSCG00000006274	3.04	0	-1.73576	0.0946471	0.791623	*
1:33271334|33296578	ENSSSCG00000004203	3.04	0	-1.73576	0.0946471	0.791623	*
14:76228536|76230840	ENSSSCG00000010299	3.04	0	-1.73576	0.0946471	0.791623	*
1:107414915|107415140	ENSSSCG00000004551	3.04	0	-1.73576	0.0946471	0.791623	*
4:37383007|37436996	ENSSSCG00000006071	4.85	0	-1.7357	0.0945877	0.791623	*
13:34857019|34882541	ENSSSCG00000011446	4.85	0	-1.7357	0.0945877	0.791623	*
4:41045037|41050637	n/a	4.85	0	-1.7357	0.0945877	0.791623	*
1:104748096|104764761	ENSSSCG00000004535	4.85	0	-1.7357	0.0945877	0.791623	*
16:32269336|32278728	ENSSSCG00000016885	1.74	0	-1.73403	0.0949278	0.791623	*
4:77614097|77614563	ENSSSCG00000028902	1.74	0	-1.73403	0.0949278	0.791623	*
17:33928517|33932965	ENSSSCG00000007188	1.74	0	-1.73403	0.0949278	0.791623	*
9:38270357|38276730	ENSSSCG00000015013	1.74	0	-1.73403	0.0949278	0.791623	*
15:105077486|105081941	ENSSSCG00000031271	1.74	0	-1.73403	0.0949278	0.791623	*
7:46971594|46981624	ENSSSCG00000024149	30.64	4.45	-1.7336	0.0973145	0.791623	*
6:87844703|87850139	ENSSSCG00000003596	4.93	1.2	-1.73134	0.0946322	0.791623	*
13:197148771|197152432	ENSSSCG00000030677	8.9	2.02	-1.73072	0.0826236	0.791623	*
2:30127458|30137970	ENSSSCG00000013327	6.44	2.69	-1.72896	0.0697865	0.791623	*
7:16297379|16340574	ENSSSCG00000001080	9.59	2.8	-1.72582	0.0745001	0.791623	*
12:16295480|16299646	ENSSSCG00000033421	5.52	2	-1.72268	0.0870382	0.791623	*
16:47875770|47883657	ENSSSCG00000016968	11.9	3.62	-1.7185	0.0553102	0.791623	*
15:93576007|93578461	ENSSSCG00000016034	5.17	0	-1.71621	0.0972253	0.791623	*
14:62101071|62105081	ENSSSCG00000010204	5.17	0	-1.71621	0.0972253	0.791623	*
4:90276419|90278977	ENSSSCG00000006390	5.17	0	-1.71621	0.0972253	0.791623	*
1:119871910|119909321	ENSSSCG00000004626	5.17	0	-1.71621	0.0972253	0.791623	*
2:89974164|90017147	ENSSSCG00000035757	5.17	0	-1.71621	0.0972253	0.791623	*
5:33110081|33130113	ENSSSCG00000000488	6.73	1.62	-1.71254	0.0922788	0.791623	*
14:111333647|111335886	ENSSSCG00000010548	4.88	1.2	-1.71086	0.0989922	0.791623	*
6:99649904|99658665	ENSSSCG00000028805	3.69	0	-1.70963	0.0990452	0.791623	*
12:17594732|17618981	ENSSSCG00000017316	3.69	0	-1.70963	0.0990452	0.791623	*
12:45718048|45733886	ENSSSCG00000017790	8.91	0.69	-1.70634	0.106099	0.791623	*
6:155817296|155848218	ENSSSCG00000003839	27.71	11.31	-1.70631	0.00807244	0.791623	*
15:138469885|138483055	ENSSSCG00000024777	4.89	0	-1.70603	0.0996156	0.791623	*
3:80371236|80380089	ENSSSCG00000008382	4.89	0	-1.70603	0.0996156	0.791623	*
7:50928383|50946333	ENSSSCG00000001792	4.89	0	-1.70603	0.0996156	0.791623	*
3:53682936|53687311	ENSSSCG00000033885	20.21	4.02	-1.70331	0.0722053	0.791623	*
13:120993302|121006776	ENSSSCG00000025942	3.5	0.81	-1.69591	0.109023	0.791623	*
8:55641841|55642319	ENSSSCG00000027403	4.2	0	-1.69391	0.101799	0.791623	*
8:37821614|37841220	ENSSSCG00000008816	4.2	0	-1.69391	0.101799	0.791623	*
7:68436085|68447560	n/a	4.2	0	-1.69391	0.101799	0.791623	*
5:100433025|100457404	n/a	4.25	0	-1.69225	0.102119	0.791623	*
11:8663835|8665939	ENSSSCG00000009338	4.25	0	-1.69225	0.102119	0.791623	*
7:94578467|94591048	ENSSSCG00000002330	4.25	0	-1.69225	0.102119	0.791623	*
14:111334946|111335886	ENSSSCG00000010548	4.25	0	-1.69225	0.102119	0.791623	*
3:96679882|96683495	ENSSSCG00000038383	4.25	0	-1.69225	0.102119	0.791623	*
10:12721730|12738171	ENSSSCG00000010849	4.25	0	-1.69225	0.102119	0.791623	*
7:53102441|53112244	ENSSSCG00000001814	4.25	0	-1.69225	0.102119	0.791623	*
16:47806682|47814614	ENSSSCG00000016968	2.4	0	-1.69106	0.102378	0.791623	*
9:130486143|130488250	ENSSSCG00000015589	2.4	0	-1.69106	0.102378	0.791623	*
14:72217555|72229343	ENSSSCG00000010250	2.4	0	-1.69106	0.102378	0.791623	*
9:70943455|71073378	ENSSSCG00000015307	2.4	0	-1.69106	0.102378	0.791623	*
12:59854554|59862377	ENSSSCG00000018045	2.4	0	-1.69106	0.102378	0.791623	*
16:34779426|34781254	ENSSSCG00000030343	2.4	0	-1.69106	0.102378	0.791623	*
4:79810142|79814317	ENSSSCG00000006274	2.4	0	-1.69106	0.102378	0.791623	*
16:72053549|72057438	ENSSSCG00000017094	2.4	0	-1.69106	0.102378	0.791623	*
5:24247070|24337252	n/a	2.4	0	-1.69106	0.102378	0.791623	*
X:13131633|13135121	ENSSSCG00000012146	2.4	0	-1.69106	0.102378	0.791623	*
X:59556112|59573979	n/a	2.4	0	-1.69106	0.102378	0.791623	*
4:16594938|16617632	n/a	6.31	2.01	-1.68982	0.0845993	0.791623	*
11:13237193|13249671	ENSSSCG00000009361	2.95	0	-1.68899	0.102683	0.791623	*
8:133819893|133824291	ENSSSCG00000009230	2.95	0	-1.68899	0.102683	0.791623	*
1:42867908|42876074	ENSSSCG00000004244	2.95	0	-1.68899	0.102683	0.791623	*
8:15073623|15087512	ENSSSCG00000008749	2.95	0	-1.68899	0.102683	0.791623	*
9:118398270|118403734	ENSSSCG00000015512	2.95	0	-1.68899	0.102683	0.791623	*
14:41681832|41683814	ENSSSCG00000009937	9.4	3.11	-1.68772	0.0677025	0.791623	*
7:61123651|61167892	ENSSSCG00000001934	13.11	2.02	-1.68766	0.100529	0.791623	*
1:268842210|268842890	ENSSSCG00000005650	4.16	0	-1.6868	0.103017	0.791623	*
3:117925071|117929971	ENSSSCG00000008600	4.16	0	-1.6868	0.103017	0.791623	*
8:101226425|101227764	ENSSSCG00000009084	4.29	0	-1.68504	0.103415	0.791623	*
3:72926172|72936309	ENSSSCG00000008337	4.29	0	-1.68504	0.103415	0.791623	*
15:139014292|139029669	ENSSSCG00000016349	4.29	0	-1.68504	0.103415	0.791623	*
16:26624131|26658361	ENSSSCG00000016863	4.29	0	-1.68504	0.103415	0.791623	*
11:4118125|4153663	ENSSSCG00000009298	4.29	0	-1.68504	0.103415	0.791623	*
13:173530573|173630036	n/a	4.29	0	-1.68504	0.103415	0.791623	*
6:115718766|115724870	ENSSSCG00000003728	4.29	0	-1.68504	0.103415	0.791623	*
2:140517595|140518373	ENSSSCG00000014338	5.81	1.2	-1.68451	0.103451	0.791623	*
4:98029196|98034844	ENSSSCG00000030547	7.28	1.83	-1.68399	0.0832129	0.791623	*
14:107000193|107009646	ENSSSCG00000010494	6.03	1.03	-1.68316	0.107739	0.791623	*
15:106444273|106454736	ENSSSCG00000016117	5.21	1.21	-1.68215	0.10424	0.791623	*
10:25750796|25767246	ENSSSCG00000039368	6.55	0.69	-1.68099	0.111707	0.791623	*
7:46866196|46868980	ENSSSCG00000024149	11.67	2.82	-1.67764	0.0758775	0.791623	*
1:90758582|90763628	ENSSSCG00000004484	1.84	0	-1.67517	0.105251	0.791623	*
1:27317241|27343562	ENSSSCG00000004160	1.84	0	-1.67517	0.105251	0.791623	*
10:57227399|57236044	ENSSSCG00000011103	1.84	0	-1.67517	0.105251	0.791623	*
15:84158885|84170587	n/a	4.24	0.8	-1.67361	0.111559	0.791623	*
16:22246390|22257441	ENSSSCG00000016842	4.34	0	-1.6735	0.105495	0.791623	*
5:51241643|51261926	ENSSSCG00000031329	4.34	0	-1.6735	0.105495	0.791623	*
4:85041504|85042510	ENSSSCG00000006324	4.34	0	-1.6735	0.105495	0.791623	*
6:163315608|163352868	ENSSSCG00000003881	4.34	0	-1.6735	0.105495	0.791623	*
11:65256158|65268718	ENSSSCG00000026082	4.34	0	-1.6735	0.105495	0.791623	*
8:135358768|135380045	ENSSSCG00000009242	4.34	0	-1.6735	0.105495	0.791623	*
17:32309029|32351363	ENSSSCG00000007155	1.28	0	-1.67216	0.105084	0.791623	*
9:74198071|74200053	ENSSSCG00000015326	1.28	0	-1.67216	0.105084	0.791623	*
3:26328980|26340951	ENSSSCG00000007866	1.28	0	-1.67216	0.105084	0.791623	*
6:142574114|142602446	ENSSSCG00000003790	1.28	0	-1.67216	0.105084	0.791623	*
13:34578938|34579166	ENSSSCG00000011440	1.28	0	-1.67216	0.105084	0.791623	*
13:77325717|77326509	ENSSSCG00000011652	1.28	0	-1.67216	0.105084	0.791623	*
6:30028928|30032862	ENSSSCG00000002828	1.28	0	-1.67216	0.105084	0.791623	*
8:130633985|130648577	ENSSSCG00000021712	1.28	0	-1.67216	0.105084	0.791623	*
8:132060133|132061246	ENSSSCG00000026655	1.28	0	-1.67216	0.105084	0.791623	*
3:5984071|5984284	ENSSSCG00000007606	1.28	0	-1.67216	0.105084	0.791623	*
13:124586030|124586620	ENSSSCG00000011803	1.28	0	-1.67216	0.105084	0.791623	*
3:18403756|18404351	ENSSSCG00000040162	1.28	0	-1.67216	0.105084	0.791623	*
15:137025864|137026107	ENSSSCG00000027331	1.28	0	-1.67216	0.105084	0.791623	*
AEMK02000569.1:146622|147613	ENSSSCG00000032029	1.28	0	-1.67216	0.105084	0.791623	*
8:33075150|33089235	ENSSSCG00000008801	8.21	2.43	-1.66866	0.0915923	0.791623	*
15:25140315|25150530	ENSSSCG00000030354	7.3	0.8	-1.66677	0.115311	0.791623	*
9:102501316|102526962	ENSSSCG00000015411	7.3	0.8	-1.66677	0.115311	0.791623	*
10:57838790|57866461	ENSSSCG00000011106	5.76	1.37	-1.66408	0.100786	0.791623	*
2:89968732|89993025	ENSSSCG00000035757	31.62	13.86	-1.66254	0.0065712	0.791623	*
10:46256460|46270179	ENSSSCG00000011046	10.2	1.21	-1.66078	0.11431	0.791623	*
7:4752682|4758172	ENSSSCG00000001024	4.39	0	-1.65831	0.108272	0.791623	*
17:37132790|37138701	ENSSSCG00000027410	4.39	0	-1.65831	0.108272	0.791623	*
18:24737382|24748818	ENSSSCG00000016611	4.39	0	-1.65831	0.108272	0.791623	*
17:32661733|32693039	ENSSSCG00000007166	4.39	0	-1.65831	0.108272	0.791623	*
15:94804279|94922554	ENSSSCG00000016049	4.39	0	-1.65831	0.108272	0.791623	*
1:98220113|98358280	ENSSSCG00000004506	4.39	0	-1.65831	0.108272	0.791623	*
3:85611405|85627940	ENSSSCG00000031882	4.39	0	-1.65831	0.108272	0.791623	*
13:197347452|197370804	ENSSSCG00000024614	4.39	0	-1.65831	0.108272	0.791623	*
1:56047769|56052896	ENSSSCG00000004307	4.39	0	-1.65831	0.108272	0.791623	*
16:36004050|36009490	ENSSSCG00000016920	4.39	0	-1.65831	0.108272	0.791623	*
15:25158737|25161087	ENSSSCG00000030354	4.39	0	-1.65831	0.108272	0.791623	*
15:126196240|126211758	ENSSSCG00000016234	4.39	0	-1.65831	0.108272	0.791623	*
5:79634145|79670193	ENSSSCG00000000838	4.39	0	-1.65831	0.108272	0.791623	*
13:30679127|30681718	ENSSSCG00000029251	7.43	0.8	-1.6567	0.117521	0.791623	*
6:120269620|120278201	ENSSSCG00000027935	2.3	0	-1.65496	0.109634	0.791623	*
X:101570366|101577576	ENSSSCG00000012642	2.3	0	-1.65496	0.109634	0.791623	*
1:71010855|71020948	ENSSSCG00000004364	8.43	3.2	-1.65367	0.0876112	0.791623	*
6:29344146|29356226	ENSSSCG00000034521	9.73	3.45	-1.65364	0.0574593	0.791623	*
9:4989906|4990130	ENSSSCG00000040340	7.79	1.2	-1.64791	0.11724	0.791623	*
6:74821492|74840664	ENSSSCG00000003461	13.25	3.24	-1.64639	0.0900994	0.791623	*
7:37701803|37712125	ENSSSCG00000001641	5.35	1.2	-1.64449	0.113279	0.791623	*
1:187401201|187408907	ENSSSCG00000005073	1.98	0	-1.64407	0.111016	0.791623	*
3:72335047|72340028	n/a	1.98	0	-1.64407	0.111016	0.791623	*
7:110474413|110495505	ENSSSCG00000002426	1.98	0	-1.64407	0.111016	0.791623	*
1:127790682|127794235	ENSSSCG00000004700	1.98	0	-1.64407	0.111016	0.791623	*
6:159244591|159276604	ENSSSCG00000027114	1.98	0	-1.64407	0.111016	0.791623	*
14:128986998|128992620	ENSSSCG00000010679	1.98	0	-1.64407	0.111016	0.791623	*
2:89968732|90007263	ENSSSCG00000035757	1.98	0	-1.64407	0.111016	0.791623	*
15:124765850|124767151	ENSSSCG00000016223	1.98	0	-1.64407	0.111016	0.791623	*
1:21752087|21752426	ENSSSCG00000004133	20.18	4.43	-1.64221	0.0810372	0.791623	*
4:78123883|78125262	ENSSSCG00000006267	6.32	1.03	-1.64153	0.111584	0.791623	*
3:121963544|121973942	ENSSSCG00000008621	5.99	1.2	-1.63936	0.11463	0.791623	*
X:82801962|82805695	ENSSSCG00000012491	7.57	0.81	-1.63848	0.121792	0.791623	*
13:29504071|29509375	ENSSSCG00000026945	2.63	0	-1.63833	0.112085	0.791623	*
12:36450740|36461144	ENSSSCG00000017673	2.63	0	-1.63833	0.112085	0.791623	*
7:103868108|103889738	ENSSSCG00000031771	2.63	0	-1.63833	0.112085	0.791623	*
12:18803139|18832945	ENSSSCG00000017357	2.63	0	-1.63833	0.112085	0.791623	*
14:927726|935525	ENSSSCG00000028033	2.63	0	-1.63833	0.112085	0.791623	*
5:32992793|33000625	ENSSSCG00000000486	4.43	0	-1.63814	0.112028	0.791623	*
8:104931749|104959542	ENSSSCG00000009112	4.43	0	-1.63814	0.112028	0.791623	*
1:128112657|128120765	ENSSSCG00000004710	4.43	0	-1.63814	0.112028	0.791623	*
2:69470313|69471006	ENSSSCG00000013637	4.43	0	-1.63814	0.112028	0.791623	*
12:11321975|11352019	ENSSSCG00000017257	4.43	0	-1.63814	0.112028	0.791623	*
15:120520254|120525366	ENSSSCG00000016194	4.43	0	-1.63814	0.112028	0.791623	*
1:180201578|180227333	ENSSSCG00000036634	4.43	0	-1.63814	0.112028	0.791623	*
9:70835658|70876542	ENSSSCG00000015307	4.43	0	-1.63814	0.112028	0.791623	*
12:11721129|11728401	ENSSSCG00000017260	9.04	2.43	-1.63508	0.0988337	0.791623	*
1:265687683|265704036	ENSSSCG00000005597	4.8	0	-1.63375	0.112113	0.791623	*
6:170723544|170725986	ENSSSCG00000003983	4.8	0	-1.63375	0.112113	0.791623	*
13:201040327|201046716	ENSSSCG00000030480	5.38	2.29	-1.63342	0.0947392	0.791623	*
18:22954761|22964826	ENSSSCG00000016597	4.41	1.62	-1.62897	0.113226	0.791623	*
8:20273058|20292401	ENSSSCG00000008761	4.88	1.61	-1.62823	0.106811	0.791623	*
3:17844758|17845042	ENSSSCG00000007797	9.09	1.37	-1.62282	0.111542	0.791623	*
6:120710920|120794885	n/a	12.76	5.45	-1.62057	0.0429253	0.791623	*
7:104233027|104247833	ENSSSCG00000002414	4.79	1.21	-1.61752	0.119755	0.791623	*
2:3092101|3098647	ENSSSCG00000037451	10.39	1.72	-1.61614	0.107757	0.791623	*
7:98931841|98949784	ENSSSCG00000025984	3.27	0	-1.61453	0.116598	0.791623	*
6:95372426|95374830	n/a	3.27	0	-1.61453	0.116598	0.791623	*
13:202850961|202851505	ENSSSCG00000021042	3.27	0	-1.61453	0.116598	0.791623	*
1:252895087|252926966	ENSSSCG00000005465	3.27	0	-1.61453	0.116598	0.791623	*
10:5770011|5772004	ENSSSCG00000010811	3.27	0	-1.61453	0.116598	0.791623	*
15:65473750|65483883	ENSSSCG00000015878	5.9	1.62	-1.61374	0.11512	0.791623	*
14:131454717|131498563	ENSSSCG00000010699	4.98	0.81	-1.61166	0.126592	0.791623	*
X:98683732|98687770	ENSSSCG00000029478	4.43	0.81	-1.61146	0.126407	0.791623	*
4:118010511|118013108	ENSSSCG00000028821	4.79	1.2	-1.61139	0.121151	0.791623	*
9:105332138|105335356	ENSSSCG00000015428	6.08	1.49	-1.61128	0.107736	0.791623	*
10:15061269|15063364	ENSSSCG00000010863	4.75	1.2	-1.60895	0.122083	0.791623	*
10:25754105|25773920	ENSSSCG00000039368	15.77	5.6	-1.60771	0.0778773	0.791623	*
9:131855849|131873980	ENSSSCG00000028293	4.24	0.69	-1.60637	0.126485	0.791623	*
14:124868787|124896623	ENSSSCG00000010651	63.19	23.71	-1.60519	0.000740869	0.791623	*
13:151811869|151887357	ENSSSCG00000011943	5.08	0.81	-1.60471	0.128186	0.791623	*
3:111101331|111200933	ENSSSCG00000026465	6.84	0.8	-1.59961	0.131223	0.791623	*
4:71939539|71977223	ENSSSCG00000025087	5.82	0	-1.59465	0.119714	0.791623	*
6:63536148|63536947	ENSSSCG00000003332	5.82	0	-1.59465	0.119714	0.791623	*
13:34622741|34624159	ENSSSCG00000011442	5.82	0	-1.59465	0.119714	0.791623	*
4:71939539|71978493	ENSSSCG00000025087	5.82	0	-1.59465	0.119714	0.791623	*
13:1775485|1783327	ENSSSCG00000029094	5.86	1.03	-1.59414	0.123226	0.791623	*
1:617145|619011	ENSSSCG00000004008	4.43	0.81	-1.59225	0.133065	0.791623	*
18:618388|631772	ENSSSCG00000016406	4.52	0.8	-1.59211	0.13116	0.791623	*
2:83798930|83804532	ENSSSCG00000014074	3.87	0.8	-1.59094	0.131473	0.791623	*
12:39037825|39039068	ENSSSCG00000026596	11.81	2.57	-1.58995	0.093169	0.791623	*
6:87628833|87630079	ENSSSCG00000003591	7.2	1.62	-1.58967	0.121	0.791623	*
17:10631043|10631626	ENSSSCG00000020715	3.64	0.69	-1.58704	0.13161	0.791623	*
5:46049707|46056977	ENSSSCG00000000549	12.68	4.02	-1.58687	0.0759518	0.791623	*
X:15138598|15146578	ENSSSCG00000030274	5.34	1.49	-1.58294	0.124885	0.791623	*
11:15724448|15728105	ENSSSCG00000035658	3.59	0.69	-1.58285	0.132906	0.791623	*
1:270884035|270895175	ENSSSCG00000005706	3.83	0	-1.58243	0.122974	0.791623	*
7:42294836|42304617	ENSSSCG00000030197	3.83	0	-1.58243	0.122974	0.791623	*
11:11169590|11209651	ENSSSCG00000034348	3.83	0	-1.58243	0.122974	0.791623	*
6:91987851|91997101	ENSSSCG00000003630	3.83	0	-1.58243	0.122974	0.791623	*
3:2814005|2831893	n/a	3.83	0	-1.58243	0.122974	0.791623	*
9:114949606|114964588	ENSSSCG00000015485	3.83	0	-1.58243	0.122974	0.791623	*
1:242242621|242295584	ENSSSCG00000005391	3.83	0	-1.58243	0.122974	0.791623	*
18:12094561|12122576	ENSSSCG00000016521	3.83	0	-1.58243	0.122974	0.791623	*
1:138126904|138164330	ENSSSCG00000004814	3.83	0	-1.58243	0.122974	0.791623	*
5:82167469|82201313	ENSSSCG00000036075	3.83	0	-1.58243	0.122974	0.791623	*
8:132779768|132786597	ENSSSCG00000009229	3.83	0	-1.58243	0.122974	0.791623	*
6:170065057|170096052	ENSSSCG00000003971	2.58	0	-1.58164	0.123162	0.791623	*
1:115227009|115259391	ENSSSCG00000026960	2.58	0	-1.58164	0.123162	0.791623	*
4:18750921|18756948	ENSSSCG00000005997	2.58	0	-1.58164	0.123162	0.791623	*
9:115802307|115806478	n/a	8.21	2.43	-1.57975	0.112102	0.791623	*
14:131495285|131498563	ENSSSCG00000010699	2.03	0	-1.57932	0.123704	0.791623	*
13:7038334|7067942	ENSSSCG00000024621	2.03	0	-1.57932	0.123704	0.791623	*
14:249368|266936	ENSSSCG00000035901	2.03	0	-1.57932	0.123704	0.791623	*
X:74781140|74833333	ENSSSCG00000029771	2.03	0	-1.57932	0.123704	0.791623	*
13:134109790|134110702	ENSSSCG00000011849	2.03	0	-1.57932	0.123704	0.791623	*
6:72260976|72274749	ENSSSCG00000003438	3.79	0	-1.57864	0.123696	0.791623	*
5:35521801|35548347	ENSSSCG00000030511	3.79	0	-1.57864	0.123696	0.791623	*
X:13188717|13201433	ENSSSCG00000012148	3.79	0	-1.57864	0.123696	0.791623	*
3:70270966|70295087	ENSSSCG00000008310	3.79	0	-1.57864	0.123696	0.791623	*
4:111248143|111257616	ENSSSCG00000006845	3.79	0	-1.57864	0.123696	0.791623	*
14:31838805|31839168	ENSSSCG00000009820	8.35	2	-1.57804	0.11834	0.791623	*
15:7516873|7518408	ENSSSCG00000021343	3.88	0	-1.57785	0.123928	0.791623	*
9:91761836|91770742	ENSSSCG00000015386	3.88	0	-1.57785	0.123928	0.791623	*
4:106152511|106166596	ENSSSCG00000006757	3.88	0	-1.57785	0.123928	0.791623	*
1:240802523|240810873	ENSSSCG00000005380	3.88	0	-1.57785	0.123928	0.791623	*
5:27181671|27183506	ENSSSCG00000000458	3.88	0	-1.57785	0.123928	0.791623	*
3:71324754|71345172	ENSSSCG00000022708	3.88	0	-1.57785	0.123928	0.791623	*
14:121310320|121316890	ENSSSCG00000010627	3.88	0	-1.57785	0.123928	0.791623	*
9:114022132|114024312	ENSSSCG00000015480	3.88	0	-1.57785	0.123928	0.791623	*
18:9074341|9118627	ENSSSCG00000016494	3.88	0	-1.57785	0.123928	0.791623	*
4:117720900|117780800	ENSSSCG00000006864	3.88	0	-1.57785	0.123928	0.791623	*
2:40924169|40926681	n/a	10.56	2.83	-1.57563	0.109301	0.791623	*
15:140231525|140234472	ENSSSCG00000032919	8.12	1.37	-1.57166	0.123136	0.791623	*
2:136911402|136933834	ENSSSCG00000014304	3.92	0	-1.56777	0.126002	0.791623	*
15:88438194|88452910	ENSSSCG00000016019	3.92	0	-1.56777	0.126002	0.791623	*
11:7850587|7871974	ENSSSCG00000009335	3.92	0	-1.56777	0.126002	0.791623	*
5:88979576|88996905	ENSSSCG00000000907	3.92	0	-1.56777	0.126002	0.791623	*
9:102703871|102717985	n/a	3.92	0	-1.56777	0.126002	0.791623	*
12:52341098|52376066	ENSSSCG00000017923	3.92	0	-1.56777	0.126002	0.791623	*
8:65405893|65423897	ENSSSCG00000008924	3.92	0	-1.56777	0.126002	0.791623	*
1:144968394|144979459	ENSSSCG00000004854	3.92	0	-1.56777	0.126002	0.791623	*
3:26698722|26701952	ENSSSCG00000032531	3.92	0	-1.56777	0.126002	0.791623	*
15:87382531|87389410	ENSSSCG00000038730	3.92	0	-1.56777	0.126002	0.791623	*
2:49502820|49507542	ENSSSCG00000013409	3.92	0	-1.56777	0.126002	0.791623	*
10:65224622|65230577	ENSSSCG00000011136	3.92	0	-1.56777	0.126002	0.791623	*
7:41489921|41492723	ENSSSCG00000001723	3.92	0	-1.56777	0.126002	0.791623	*
1:33685344|33688533	ENSSSCG00000004205	5.33	1.83	-1.5631	0.125321	0.791623	*
13:66258957|66268851	ENSSSCG00000011563	15.81	7.23	-1.55999	0.0557925	0.791623	*
11:7016916|7047232	ENSSSCG00000009326	7.93	2.31	-1.55607	0.10709	0.791623	*
14:106946149|106964334	ENSSSCG00000010494	7.98	1.62	-1.55564	0.137333	0.791623	*
6:155865189|155865943	ENSSSCG00000003839	9.67	4.72	-1.55508	0.0651738	0.791623	*
3:2814443|2831893	n/a	1.47	0	-1.55474	0.128784	0.791623	*
12:13873094|13880089	n/a	1.47	0	-1.55474	0.128784	0.791623	*
13:135325113|135329885	ENSSSCG00000011859	1.47	0	-1.55474	0.128784	0.791623	*
AEMK02000297.1:119601|127323	ENSSSCG00000021494	1.47	0	-1.55474	0.128784	0.791623	*
2:80880595|80887784	ENSSSCG00000014046	1.47	0	-1.55474	0.128784	0.791623	*
16:18387166|18392618	ENSSSCG00000031705	1.47	0	-1.55474	0.128784	0.791623	*
3:79807222|79857443	ENSSSCG00000008376	1.47	0	-1.55474	0.128784	0.791623	*
2:125585618|125627005	n/a	1.47	0	-1.55474	0.128784	0.791623	*
14:115227635|115228858	ENSSSCG00000030271	3.97	0	-1.55351	0.128962	0.791623	*
13:100105160|100112595	ENSSSCG00000011731	3.97	0	-1.55351	0.128962	0.791623	*
3:113306986|113363181	ENSSSCG00000008576	3.97	0	-1.55351	0.128962	0.791623	*
1:163568959|163587393	ENSSSCG00000004936	3.97	0	-1.55351	0.128962	0.791623	*
6:28837728|28849188	ENSSSCG00000034835	3.97	0	-1.55351	0.128962	0.791623	*
6:115732726|115760548	ENSSSCG00000003728	3.97	0	-1.55351	0.128962	0.791623	*
7:61121465|61142603	ENSSSCG00000001934	3.97	0	-1.55351	0.128962	0.791623	*
3:79765827|79770676	n/a	3.97	0	-1.55351	0.128962	0.791623	*
6:42749835|42754865	ENSSSCG00000025152	3.97	0	-1.55351	0.128962	0.791623	*
X:111412166|111414313	ENSSSCG00000012700	3.97	0	-1.55351	0.128962	0.791623	*
7:92728724|92785790	ENSSSCG00000039701	3.97	0	-1.55351	0.128962	0.791623	*
10:56327575|56372536	ENSSSCG00000011102	3.97	0	-1.55351	0.128962	0.791623	*
3:101765610|101788444	ENSSSCG00000020878	3.97	0	-1.55351	0.128962	0.791623	*
4:120274723|120342785	ENSSSCG00000006878	3.97	0	-1.55351	0.128962	0.791623	*
10:11437660|11446666	ENSSSCG00000010835	3.97	0	-1.55351	0.128962	0.791623	*
13:10700223|10710044	ENSSSCG00000024296	3.97	0	-1.55351	0.128962	0.791623	*
3:10791828|10816987	ENSSSCG00000027342	3.97	0	-1.55351	0.128962	0.791623	*
15:104588586|104595095	ENSSSCG00000039654	3.97	0	-1.55351	0.128962	0.791623	*
8:136020080|136020852	n/a	4	1.03	-1.55336	0.135294	0.791623	*
3:28428101|28428304	ENSSSCG00000007874	5.02	1.37	-1.54923	0.13019	0.791623	*
15:4136904|4169140	ENSSSCG00000015668	4.43	0	-1.54696	0.129498	0.791623	*
15:137011863|137024131	ENSSSCG00000027331	4.43	0	-1.54696	0.129498	0.791623	*
10:33139976|33143114	ENSSSCG00000010994	4.43	0	-1.54696	0.129498	0.791623	*
17:34773584|34775357	ENSSSCG00000036081	9.1	1.61	-1.54272	0.135551	0.791623	*
4:125282947|125297628	ENSSSCG00000006911	10.51	4.42	-1.54229	0.0894997	0.791623	*
1:161896658|161924707	ENSSSCG00000034704	4.47	1.21	-1.54217	0.139524	0.791623	*
6:85664602|85681933	ENSSSCG00000038872	14.12	4.53	-1.54129	0.0590115	0.791623	*
17:32357479|32363701	ENSSSCG00000007155	10.19	3.4	-1.5393	0.0904432	0.791623	*
8:104526994|104527268	ENSSSCG00000023174	19.88	8.05	-1.5367	0.0505417	0.791623	*
13:131438786|131443249	ENSSSCG00000011825	4.02	0	-1.53467	0.132936	0.791623	*
2:84421005|84432962	ENSSSCG00000014081	4.02	0	-1.53467	0.132936	0.791623	*
3:40321473|40325333	ENSSSCG00000008020	4.02	0	-1.53467	0.132936	0.791623	*
17:49330092|49337875	ENSSSCG00000040392	4.02	0	-1.53467	0.132936	0.791623	*
2:344536|345714	ENSSSCG00000029723	4.02	0	-1.53467	0.132936	0.791623	*
11:1141224|1153761	ENSSSCG00000009276	4.02	0	-1.53467	0.132936	0.791623	*
1:268974152|268978809	ENSSSCG00000005654	4.02	0	-1.53467	0.132936	0.791623	*
9:26122619|26125971	ENSSSCG00000014946	4.02	0	-1.53467	0.132936	0.791623	*
1:104764629|104846273	ENSSSCG00000004535	4.02	0	-1.53467	0.132936	0.791623	*
13:117742145|117751433	ENSSSCG00000011765	4.02	0	-1.53467	0.132936	0.791623	*
8:41002786|41005286	ENSSSCG00000008841	4.02	0	-1.53467	0.132936	0.791623	*
12:26243872|26244391	ENSSSCG00000017578	9.96	2.87	-1.53467	0.101507	0.791623	*
13:51390519|51401694	ENSSSCG00000011514	2.21	0	-1.5346	0.133074	0.791623	*
5:28854654|28856645	ENSSSCG00000000466	2.21	0	-1.5346	0.133074	0.791623	*
18:2627511|2661452	ENSSSCG00000016417	2.21	0	-1.5346	0.133074	0.791623	*
2:42229891|42234850	ENSSSCG00000013382	2.21	0	-1.5346	0.133074	0.791623	*
1:54528562|54538566	ENSSSCG00000004293	2.21	0	-1.5346	0.133074	0.791623	*
17:11855024|11865941	ENSSSCG00000024486	2.21	0	-1.5346	0.133074	0.791623	*
18:1560744|1566108	ENSSSCG00000016409	2.21	0	-1.5346	0.133074	0.791623	*
1:236192914|236211880	ENSSSCG00000005307	2.21	0	-1.5346	0.133074	0.791623	*
13:96209642|96315572	ENSSSCG00000025810	2.21	0	-1.5346	0.133074	0.791623	*
3:80538582|80547506	ENSSSCG00000008382	2.21	0	-1.5346	0.133074	0.791623	*
18:5229294|5229836	ENSSSCG00000020663	2.21	0	-1.5346	0.133074	0.791623	*
1:129047064|129064584	ENSSSCG00000004729	2.21	0	-1.5346	0.133074	0.791623	*
4:37426857|37472144	ENSSSCG00000006071	12.19	2.23	-1.53385	0.125396	0.791623	*
15:104862142|104873013	ENSSSCG00000026940	1.56	0	-1.5329	0.133432	0.791623	*
14:126882615|126898888	ENSSSCG00000036758	1.56	0	-1.5329	0.133432	0.791623	*
1:6932378|6935891	ENSSSCG00000004037	1.56	0	-1.5329	0.133432	0.791623	*
16:38089159|38102980	ENSSSCG00000016929	1.56	0	-1.5329	0.133432	0.791623	*
15:104935458|104940548	ENSSSCG00000028157	1.56	0	-1.5329	0.133432	0.791623	*
17:19603659|19607752	ENSSSCG00000007067	4.24	0.8	-1.53188	0.148593	0.791623	*
15:30509553|30541172	ENSSSCG00000015733	4.98	1.21	-1.5314	0.146808	0.791623	*
13:121662695|121670622	ENSSSCG00000011776	6.78	1.6	-1.52888	0.137326	0.791623	*
9:16154921|16176612	n/a	9.19	1.03	-1.52785	0.146188	0.791623	*
3:5094441|5103145	ENSSSCG00000007592	11.39	4.54	-1.52753	0.0682949	0.791623	*
8:60097109|60283348	n/a	4.79	1.03	-1.52719	0.141656	0.791623	*
17:20077445|20097430	n/a	28.43	13.61	-1.52489	0.0181284	0.791623	*
1:239805018|239832709	ENSSSCG00000005371	30.91	16.25	-1.52307	0.0157023	0.791623	*
4:75949024|75956061	ENSSSCG00000006251	10.79	3.44	-1.51708	0.0868516	0.791623	*
12:14438843|14448031	ENSSSCG00000032176	5.25	2.01	-1.51563	0.128437	0.791623	*
6:63885769|63893464	ENSSSCG00000021890	11.08	7	-1.51535	0.0605996	0.791623	*
10:711622|713164	ENSSSCG00000032055	6.74	0.81	-1.51499	0.153169	0.791623	*
5:80375027|80384669	ENSSSCG00000000846	5.4	0	-1.51472	0.136421	0.791623	*
5:69917897|69921659	ENSSSCG00000000770	5.4	0	-1.51472	0.136421	0.791623	*
10:14207446|14209861	ENSSSCG00000023660	5.4	0	-1.51472	0.136421	0.791623	*
18:22948746|22956512	ENSSSCG00000016597	5.4	0	-1.51472	0.136421	0.791623	*
9:99368230|99369921	ENSSSCG00000023784	6.55	1.62	-1.51391	0.144307	0.791623	*
1:27360|38757	ENSSSCG00000027257	2.86	0	-1.5137	0.137536	0.791623	*
4:2834357|2840972	ENSSSCG00000038397	2.86	0	-1.5137	0.137536	0.791623	*
9:130610333|130616557	ENSSSCG00000015592	2.86	0	-1.5137	0.137536	0.791623	*
4:112021197|112023506	n/a	2.86	0	-1.5137	0.137536	0.791623	*
13:66400143|66410488	ENSSSCG00000011570	2.86	0	-1.5137	0.137536	0.791623	*
14:58800592|58836565	ENSSSCG00000010170	2.86	0	-1.5137	0.137536	0.791623	*
12:16838068|16840988	ENSSSCG00000017308	6.74	0.8	-1.51024	0.154458	0.791623	*
1:3337271|3359350	ENSSSCG00000004027	1.1	0	-1.509	0.13782	0.791623	*
15:55578013|55580119	ENSSSCG00000015851	1.1	0	-1.509	0.13782	0.791623	*
5:43936500|44055531	ENSSSCG00000027447	1.1	0	-1.509	0.13782	0.791623	*
12:18492047|18495894	ENSSSCG00000017346	1.1	0	-1.509	0.13782	0.791623	*
15:131560243|131574039	ENSSSCG00000016266	1.1	0	-1.509	0.13782	0.791623	*
14:107365226|107367973	ENSSSCG00000010497	1.1	0	-1.509	0.13782	0.791623	*
14:48441807|48451647	ENSSSCG00000010034	1.1	0	-1.509	0.13782	0.791623	*
2:39512865|39561502	ENSSSCG00000013351	1.1	0	-1.509	0.13782	0.791623	*
9:91760537|91761124	ENSSSCG00000015386	1.1	0	-1.509	0.13782	0.791623	*
7:1925097|1954004	ENSSSCG00000033655	1.1	0	-1.509	0.13782	0.791623	*
4:101602767|101618976	ENSSSCG00000006720	1.1	0	-1.509	0.13782	0.791623	*
13:180619011|180650471	ENSSSCG00000024623	1.1	0	-1.509	0.13782	0.791623	*
1:3314472|3337457	ENSSSCG00000004027	1.1	0	-1.509	0.13782	0.791623	*
10:12725883|12738171	ENSSSCG00000010849	1.1	0	-1.509	0.13782	0.791623	*
7:80919227|80956041	ENSSSCG00000033958	1.1	0	-1.509	0.13782	0.791623	*
4:74300436|74307728	ENSSSCG00000006237	1.1	0	-1.509	0.13782	0.791623	*
8:56276063|56277123	ENSSSCG00000022955	1.1	0	-1.509	0.13782	0.791623	*
12:38615359|38714952	ENSSSCG00000017694	1.1	0	-1.509	0.13782	0.791623	*
15:93585060|93587087	ENSSSCG00000016034	1.1	0	-1.509	0.13782	0.791623	*
4:31972148|31996217	ENSSSCG00000006038	1.1	0	-1.509	0.13782	0.791623	*
2:122714680|122725415	n/a	1.1	0	-1.509	0.13782	0.791623	*
9:124907|125702	ENSSSCG00000028886	1.1	0	-1.509	0.13782	0.791623	*
2:4250643|4252020	ENSSSCG00000012880	1.1	0	-1.509	0.13782	0.791623	*
4:47040484|47067259	ENSSSCG00000024096	1.1	0	-1.509	0.13782	0.791623	*
8:82805641|82825062	n/a	1.1	0	-1.509	0.13782	0.791623	*
7:92743360|92781364	ENSSSCG00000039701	1.1	0	-1.509	0.13782	0.791623	*
5:70505093|70514843	ENSSSCG00000000778	1.1	0	-1.509	0.13782	0.791623	*
1:19643979|19661031	ENSSSCG00000004120	1.1	0	-1.509	0.13782	0.791623	*
1:181755792|181763073	ENSSSCG00000005030	1.1	0	-1.509	0.13782	0.791623	*
16:21514575|21519961	ENSSSCG00000016836	1.1	0	-1.509	0.13782	0.791623	*
5:88161829|88182006	ENSSSCG00000000901	10.87	4.27	-1.50842	0.0944952	0.791623	*
3:4462770|4463241	ENSSSCG00000034517	4.06	0	-1.50835	0.138617	0.791623	*
4:40323185|40339022	ENSSSCG00000006089	4.06	0	-1.50835	0.138617	0.791623	*
12:26380884|26381663	ENSSSCG00000036135	4.06	0	-1.50835	0.138617	0.791623	*
Y:9928932|9930665	ENSSSCG00000012179	4.06	0	-1.50835	0.138617	0.791623	*
13:4440583|4462661	ENSSSCG00000011199	5.02	1.6	-1.50711	0.143758	0.791623	*
13:46082908|46110421	ENSSSCG00000011496	5.07	1.62	-1.50644	0.144223	0.791623	*
16:46445021|46446956	ENSSSCG00000016958	4.74	2	-1.50569	0.140776	0.791623	*
14:39651467|39668306	ENSSSCG00000009887	6.79	0.81	-1.50498	0.155942	0.791623	*
15:54941029|54945702	ENSSSCG00000033402	6.36	1.62	-1.50362	0.144993	0.791623	*
1:221374920|221402058	ENSSSCG00000005240	4.93	1.03	-1.50161	0.149217	0.791623	*
6:149085624|149107634	ENSSSCG00000003815	2.94	0.8	-1.50145	0.156944	0.791623	*
2:5275864|5292935	ENSSSCG00000029637	6.08	2	-1.49808	0.141137	0.791623	*
6:92128391|92165946	ENSSSCG00000003630	6.45	1.89	-1.49563	0.13088	0.791623	*
7:88493349|88494922	ENSSSCG00000002269	7.71	2	-1.49416	0.144537	0.791623	*
15:46313775|46315302	ENSSSCG00000015789	5.66	2.81	-1.49295	0.12388	0.791623	*
3:22745957|22746522	ENSSSCG00000010799	4.61	1.21	-1.49262	0.153619	0.791623	*
1:248145066|248157537	ENSSSCG00000031592	22.1	7.11	-1.49192	0.0439776	0.791623	*
14:55594527|55599982	ENSSSCG00000010151	47.03	0.69	-1.48958	0.142565	0.791623	*
1:106870324|106877335	ENSSSCG00000004541	7.76	1.21	-1.48714	0.158983	0.791623	*
6:52826986|52829147	ENSSSCG00000003107	6.77	2.59	-1.48469	0.120037	0.791623	*
13:136476438|136479233	ENSSSCG00000025349	3.55	0.8	-1.48456	0.160645	0.791623	*
15:72472011|72474962	ENSSSCG00000015908	12.27	3.72	-1.48325	0.0991433	0.791623	*
1:21770483|21787506	ENSSSCG00000004134	7.8	1.21	-1.4832	0.160097	0.791623	*
12:11721129|11723627	ENSSSCG00000017260	21.58	10.06	-1.48104	0.028213	0.791623	*
8:121296575|121306884	ENSSSCG00000009186	5.67	2.02	-1.48088	0.146522	0.791623	*
6:67494481|67503364	ENSSSCG00000003384	7	2.4	-1.47946	0.135161	0.791623	*
15:59171238|59180636	ENSSSCG00000015857	8.72	2	-1.47774	0.149132	0.791623	*
4:30148967|30158275	ENSSSCG00000006035	5.58	1.03	-1.47752	0.15613	0.791623	*
5:79654242|79682972	ENSSSCG00000000838	16.56	6.32	-1.4766	0.058532	0.791623	*
10:29004273|29007709	ENSSSCG00000010952	7.33	2.41	-1.47545	0.131021	0.791623	*
6:158413637|158426478	ENSSSCG00000028506	6.88	0.8	-1.47377	0.164792	0.791623	*
4:111250193|111257616	ENSSSCG00000006845	6.87	2.43	-1.47343	0.142977	0.791623	*
8:133758866|133784611	n/a	3.82	0.81	-1.47299	0.165012	0.791623	*
4:129476422|129492647	ENSSSCG00000006933,ENSSSCG00000006936	9.81	5.63	-1.46915	0.0966906	0.791623	*
15:106591703|106592006	ENSSSCG00000016118	6.56	0.69	-1.46867	0.165997	0.791623	*
18:54029579|54149957	ENSSSCG00000035581	2.21	0	-1.46688	0.148112	0.791623	*
17:19612829|19614862	ENSSSCG00000007067	2.21	0	-1.46688	0.148112	0.791623	*
12:18492047|18501537	ENSSSCG00000017346	2.21	0	-1.46688	0.148112	0.791623	*
9:48161462|48168468	ENSSSCG00000023728	2.21	0	-1.46688	0.148112	0.791623	*
3:40935086|40935319	n/a	2.21	0	-1.46688	0.148112	0.791623	*
6:18550427|18562237	ENSSSCG00000025417	2.21	0	-1.46688	0.148112	0.791623	*
2:82153897|82210183	ENSSSCG00000022661	2.21	0	-1.46688	0.148112	0.791623	*
3:122118085|122133932	ENSSSCG00000008621	38.02	15.02	-1.46611	0.0219546	0.791623	*
18:9686308|9692329	ENSSSCG00000016502	10.48	2	-1.4661	0.158523	0.791623	*
13:134778606|134800549	ENSSSCG00000026753	4.24	0.69	-1.46585	0.166852	0.791623	*
18:10084528|10087363	ENSSSCG00000026733	4.1	1.21	-1.46496	0.162156	0.791623	*
6:28200860|28235900	ENSSSCG00000024253	7.94	1.21	-1.46414	0.165758	0.791623	*
13:108854102|108880840	ENSSSCG00000030467	3.46	0	-1.4632	0.148906	0.791623	*
12:36504987|36511717	ENSSSCG00000021384	3.46	0	-1.4632	0.148906	0.791623	*
8:15052464|15058439	ENSSSCG00000008749	3.46	0	-1.4632	0.148906	0.791623	*
17:34815697|34815987	ENSSSCG00000039862	3.46	0	-1.4632	0.148906	0.791623	*
6:87552628|87568427	ENSSSCG00000003591	3.46	0	-1.4632	0.148906	0.791623	*
5:82852270|82859067	ENSSSCG00000000869	3.46	0	-1.4632	0.148906	0.791623	*
1:67549855|67578266	ENSSSCG00000004358	3.46	0	-1.4632	0.148906	0.791623	*
6:48853018|48855014	ENSSSCG00000033760	3.46	0	-1.4632	0.148906	0.791623	*
16:6000434|6013402	ENSSSCG00000016794	3.46	0	-1.4632	0.148906	0.791623	*
8:84191227|84211827	ENSSSCG00000009047	3.46	0	-1.4632	0.148906	0.791623	*
18:9054972|9059351	ENSSSCG00000016494	3.46	0	-1.4632	0.148906	0.791623	*
14:125438861|125587229	ENSSSCG00000010654	3.46	0	-1.4632	0.148906	0.791623	*
8:20168794|20169228	n/a	3.46	0	-1.4632	0.148906	0.791623	*
2:134002623|134009670	ENSSSCG00000014269	3.46	0	-1.4632	0.148906	0.791623	*
6:1126311|1128797	ENSSSCG00000040875	3.46	0	-1.4632	0.148906	0.791623	*
4:123082137|123125471	ENSSSCG00000006889	3.46	0	-1.4632	0.148906	0.791623	*
3:113309399|113324246	ENSSSCG00000008576	3.42	0	-1.46302	0.148903	0.791623	*
3:19376119|19378539	ENSSSCG00000007815	3.42	0	-1.46302	0.148903	0.791623	*
5:7344899|7345954	ENSSSCG00000000068	3.42	0	-1.46302	0.148903	0.791623	*
2:47494048|47519641	ENSSSCG00000013402	3.42	0	-1.46302	0.148903	0.791623	*
13:40104687|40126216	ENSSSCG00000011474	3.42	0	-1.46302	0.148903	0.791623	*
15:77565524|77591547	ENSSSCG00000015947	3.42	0	-1.46302	0.148903	0.791623	*
17:26776910|26783795	ENSSSCG00000007097	24.26	9.03	-1.46018	0.0421479	0.791623	*
13:107484675|107514659	ENSSSCG00000035525	1.66	0	-1.45916	0.149977	0.791623	*
13:1507557|1512212	ENSSSCG00000011183	1.66	0	-1.45916	0.149977	0.791623	*
14:124188712|124191634	ENSSSCG00000010645	1.66	0	-1.45916	0.149977	0.791623	*
13:26874571|26899656	ENSSSCG00000011296	1.66	0	-1.45916	0.149977	0.791623	*
17:35445886|35469692	ENSSSCG00000007235	1.66	0	-1.45916	0.149977	0.791623	*
1:3351466|3359350	ENSSSCG00000004027	1.66	0	-1.45916	0.149977	0.791623	*
8:30250438|30270166	ENSSSCG00000008785	1.66	0	-1.45916	0.149977	0.791623	*
2:477742|478927	ENSSSCG00000012846	1.66	0	-1.45916	0.149977	0.791623	*
13:19411774|19483077	ENSSSCG00000011236	1.66	0	-1.45916	0.149977	0.791623	*
13:2931438|2943437	ENSSSCG00000011194	1.66	0	-1.45916	0.149977	0.791623	*
5:53768932|53769647	ENSSSCG00000000588	1.66	0	-1.45916	0.149977	0.791623	*
3:67702708|67711047	ENSSSCG00000035958	4.88	0.69	-1.45785	0.169233	0.791623	*
X:91166764|91185435	ENSSSCG00000025306	6.96	2	-1.45784	0.152399	0.791623	*
10:26146317|26170914	ENSSSCG00000010941	4.06	0	-1.45548	0.149823	0.791623	*
7:93293216|93296234	ENSSSCG00000002311	4.06	0	-1.45548	0.149823	0.791623	*
15:19942032|19963899	ENSSSCG00000015709	4.06	0	-1.45548	0.149823	0.791623	*
2:10186250|10189738	ENSSSCG00000013094	4.06	0	-1.45548	0.149823	0.791623	*
1:209316181|209320317	ENSSSCG00000005191	4.06	0	-1.45548	0.149823	0.791623	*
1:67487238|67523701	ENSSSCG00000004358	4.06	0	-1.45548	0.149823	0.791623	*
3:92801651|92805612	ENSSSCG00000020931	4.06	0	-1.45548	0.149823	0.791623	*
3:118493386|118494028	n/a	4.06	0	-1.45548	0.149823	0.791623	*
15:124540009|124543333	ENSSSCG00000016226	3.51	0	-1.45536	0.150753	0.791623	*
6:91274802|91281782	ENSSSCG00000034618	3.51	0	-1.45536	0.150753	0.791623	*
1:113391221|113392369	ENSSSCG00000004595	3.51	0	-1.45536	0.150753	0.791623	*
6:166987829|167000612	ENSSSCG00000036909	3.51	0	-1.45536	0.150753	0.791623	*
4:105972005|105975797	ENSSSCG00000006755	3.51	0	-1.45536	0.150753	0.791623	*
7:100380219|100385919	ENSSSCG00000002397	3.51	0	-1.45536	0.150753	0.791623	*
14:56121415|56123150	ENSSSCG00000010158	3.51	0	-1.45536	0.150753	0.791623	*
17:34732119|34738062	ENSSSCG00000007203	3.51	0	-1.45536	0.150753	0.791623	*
5:67690123|67699579	ENSSSCG00000029464	3.51	0	-1.45536	0.150753	0.791623	*
1:33867866|33871016	ENSSSCG00000033894	3.51	0	-1.45536	0.150753	0.791623	*
6:85681776|85687803	ENSSSCG00000038872	3.51	0	-1.45536	0.150753	0.791623	*
4:71936785|71974234	ENSSSCG00000025087	3.51	0	-1.45536	0.150753	0.791623	*
15:121188954|121189165	ENSSSCG00000016205	3.51	0	-1.45536	0.150753	0.791623	*
14:36312060|36316935	ENSSSCG00000009864	3.51	0	-1.45536	0.150753	0.791623	*
9:102273638|102319561	ENSSSCG00000015410	3.51	0	-1.45536	0.150753	0.791623	*
7:110321043|110357306	ENSSSCG00000002424	3.51	0	-1.45536	0.150753	0.791623	*
8:67669446|67688705	ENSSSCG00000008942	3.51	0	-1.45536	0.150753	0.791623	*
13:30524874|30555481	ENSSSCG00000011340	3.51	0	-1.45536	0.150753	0.791623	*
15:124501545|124526282	ENSSSCG00000016226	3.51	0	-1.45536	0.150753	0.791623	*
6:145939430|145945085	ENSSSCG00000025243	3.51	0	-1.45536	0.150753	0.791623	*
1:130672232|130688145	ENSSSCG00000039107	3.51	0	-1.45536	0.150753	0.791623	*
1:260876560|260890944	ENSSSCG00000039972	3.51	0	-1.45536	0.150753	0.791623	*
13:2471206|2474387	ENSSSCG00000030697	3.51	0	-1.45536	0.150753	0.791623	*
5:76472032|76473741	n/a	3.51	0	-1.45536	0.150753	0.791623	*
4:74302364|74312841	ENSSSCG00000006237	3.51	0	-1.45536	0.150753	0.791623	*
AEMK02000452.1:2189903|2212668	ENSSSCG00000002547	3.51	0	-1.45536	0.150753	0.791623	*
8:55232246|55240897	ENSSSCG00000023269	3.51	0	-1.45536	0.150753	0.791623	*
18:1850543|1881411	ENSSSCG00000016412	5.9	1.9	-1.45359	0.144976	0.791623	*
6:49272525|49273336	ENSSSCG00000038806	6.28	0.8	-1.45284	0.170878	0.791623	*
17:54371635|54374707	n/a	16.72	4.43	-1.45273	0.129169	0.791623	*
12:27528864|27538247	ENSSSCG00000017593	19.22	9.71	-1.45253	0.041802	0.791623	*
9:72070655|72076914	ENSSSCG00000015311	4.71	0.69	-1.45072	0.16982	0.791623	*
8:1910378|1911076	ENSSSCG00000008697	4.15	1.21	-1.44676	0.168123	0.791623	*
16:71874158|71876963	ENSSSCG00000017089	11.85	4.32	-1.44513	0.09476	0.791623	*
4:67565078|67583767	ENSSSCG00000006201	6.33	0.8	-1.44478	0.173276	0.791623	*
15:60287841|60318148	ENSSSCG00000015866	9.32	2.99	-1.44381	0.125569	0.791623	*
17:4936705|4945899	ENSSSCG00000006983	4.98	1.03	-1.44322	0.171447	0.791623	*
3:121885402|121905517	ENSSSCG00000008621	7.75	2.81	-1.44308	0.137413	0.791623	*
14:29574201|29580115	ENSSSCG00000009776	3.56	0	-1.44237	0.153816	0.791623	*
1:250047466|250049925	ENSSSCG00000005444	3.56	0	-1.44237	0.153816	0.791623	*
1:121172071|121179866	ENSSSCG00000004636	3.56	0	-1.44237	0.153816	0.791623	*
15:106844508|106882819	ENSSSCG00000034630	3.56	0	-1.44237	0.153816	0.791623	*
5:73387643|73399218	ENSSSCG00000031701	3.56	0	-1.44237	0.153816	0.791623	*
11:13330903|13360347	ENSSSCG00000009362	3.56	0	-1.44237	0.153816	0.791623	*
15:20139213|20147619	ENSSSCG00000015710	3.56	0	-1.44237	0.153816	0.791623	*
15:105344597|105351300	ENSSSCG00000016109	3.56	0	-1.44237	0.153816	0.791623	*
2:42977931|43023950	ENSSSCG00000034191	3.56	0	-1.44237	0.153816	0.791623	*
2:131302156|131360999	ENSSSCG00000014256	3.56	0	-1.44237	0.153816	0.791623	*
6:76139721|76145388	ENSSSCG00000003486	3.56	0	-1.44237	0.153816	0.791623	*
2:4456428|4467704	ENSSSCG00000012884	3.56	0	-1.44237	0.153816	0.791623	*
10:19797443|19798339	ENSSSCG00000029411	3.56	0	-1.44237	0.153816	0.791623	*
1:12391906|12392694	ENSSSCG00000004071	3.56	0	-1.44237	0.153816	0.791623	*
10:33404037|33417808	ENSSSCG00000010999	3.56	0	-1.44237	0.153816	0.791623	*
2:89605222|89645743	ENSSSCG00000014127	3.56	0	-1.44237	0.153816	0.791623	*
7:60723646|60748628	ENSSSCG00000023188	3.56	0	-1.44237	0.153816	0.791623	*
7:96326686|96327493	ENSSSCG00000002337	6.59	1.72	-1.44184	0.154192	0.791623	*
14:71095689|71097952	ENSSSCG00000010235	16.87	8.15	-1.44082	0.045375	0.791623	*
13:120712278|120718899	n/a	11.67	3.73	-1.43884	0.103278	0.791623	*
3:120105568|120125630	ENSSSCG00000008614	13.58	3.44	-1.43645	0.127534	0.791623	*
1:36985761|36994867	ENSSSCG00000004220	6.09	1.37	-1.43258	0.164234	0.791623	*
6:30026332|30032862	ENSSSCG00000002828	5.35	1.6	-1.43205	0.167035	0.791623	*
16:47292493|47296893	ENSSSCG00000022430	2.57	0.81	-1.43146	0.177294	0.791623	*
4:97566524|97571669	ENSSSCG00000006619	4.98	0	-1.4313	0.155538	0.791623	*
6:135490926|135508919	ENSSSCG00000003770	4.98	0	-1.4313	0.155538	0.791623	*
5:69821164|69825894	ENSSSCG00000040373	4.98	0	-1.4313	0.155538	0.791623	*
6:166996230|167000612	ENSSSCG00000036909	4.98	0	-1.4313	0.155538	0.791623	*
18:44857612|44890608	ENSSSCG00000016692	4.98	0	-1.4313	0.155538	0.791623	*
10:53795829|53888015	ENSSSCG00000011090	9.37	2.4	-1.43023	0.157437	0.791623	*
4:111089739|111090334	ENSSSCG00000006841	16.31	9.09	-1.43019	0.0518376	0.791623	*
13:108800991|108829633	ENSSSCG00000030467	7.32	3.23	-1.4301	0.137228	0.791623	*
5:9494756|9495051	ENSSSCG00000000104	10.52	3.62	-1.42792	0.124021	0.791623	*
17:11420778|11422159	ENSSSCG00000007026	8.06	3.21	-1.42721	0.152197	0.791623	*
12:59827745|59834568	ENSSSCG00000018045	2.57	0.8	-1.42675	0.178725	0.791623	*
9:131014489|131021296	ENSSSCG00000015599	10.89	2.3	-1.42649	0.151688	0.791623	*
9:118402663|118464287	ENSSSCG00000015512	9.75	3.22	-1.42575	0.178841	0.791623	*
18:703809|706504	ENSSSCG00000028169	3.6	0	-1.42466	0.158043	0.791623	*
2:148040378|148051380	ENSSSCG00000028976	3.6	0	-1.42466	0.158043	0.791623	*
2:123017446|123032191	ENSSSCG00000027857	3.6	0	-1.42466	0.158043	0.791623	*
8:20514394|20550996	ENSSSCG00000008762	3.6	0	-1.42466	0.158043	0.791623	*
X:61900074|61915257	ENSSSCG00000012435	3.6	0	-1.42466	0.158043	0.791623	*
3:110934987|111101440	ENSSSCG00000026465	3.6	0	-1.42466	0.158043	0.791623	*
6:13347768|13387413	ENSSSCG00000002722	3.6	0	-1.42466	0.158043	0.791623	*
14:115172309|115199940	n/a	3.6	0	-1.42466	0.158043	0.791623	*
6:69010615|69124265	ENSSSCG00000033497	3.6	0	-1.42466	0.158043	0.791623	*
9:46287650|46290394	ENSSSCG00000015107	3.6	0	-1.42466	0.158043	0.791623	*
1:175409308|175413537	ENSSSCG00000004999	3.6	0	-1.42466	0.158043	0.791623	*
5:100337600|100373794	ENSSSCG00000000939	3.6	0	-1.42466	0.158043	0.791623	*
9:45681378|45687751	ENSSSCG00000015095	3.6	0	-1.42466	0.158043	0.791623	*
14:73064383|73065278	ENSSSCG00000010258	12.08	4.73	-1.42459	0.113026	0.791623	*
13:165883080|165891486	n/a	1.79	0	-1.42358	0.158456	0.791623	*
7:96425891|96429731	ENSSSCG00000039876	1.79	0	-1.42358	0.158456	0.791623	*
3:6414603|6422987	n/a	1.79	0	-1.42358	0.158456	0.791623	*
14:62667130|62753732	ENSSSCG00000010209	1.79	0	-1.42358	0.158456	0.791623	*
18:9633000|9641758	ENSSSCG00000016501	1.79	0	-1.42358	0.158456	0.791623	*
6:83433011|83434927	ENSSSCG00000038619	1.79	0	-1.42358	0.158456	0.791623	*
1:33822248|33829027	ENSSSCG00000004207	1.79	0	-1.42358	0.158456	0.791623	*
7:98298456|98304161	ENSSSCG00000002381	1.79	0	-1.42358	0.158456	0.791623	*
14:31531750|31540020	ENSSSCG00000009818	1.79	0	-1.42358	0.158456	0.791623	*
16:641782|655912	ENSSSCG00000016780	1.79	0	-1.42358	0.158456	0.791623	*
AEMK02000361.1:1547872|1565045	n/a	1.79	0	-1.42358	0.158456	0.791623	*
4:95188533|95189535	ENSSSCG00000006543	1.79	0	-1.42358	0.158456	0.791623	*
14:39429510|39430520	ENSSSCG00000009885	1.79	0	-1.42358	0.158456	0.791623	*
11:1335980|1376231	ENSSSCG00000026744	1.79	0	-1.42358	0.158456	0.791623	*
13:90092395|90127343	ENSSSCG00000027459	5.62	1.37	-1.4233	0.166483	0.791623	*
12:59819971|59822490	ENSSSCG00000018045	7.55	3.24	-1.42302	0.14925	0.791623	*
9:98222374|98235872	ENSSSCG00000015402	4.84	1.2	-1.421	0.175537	0.791623	*
12:49889174|49891231	ENSSSCG00000017869,ENSSSCG00000017870	9.56	2.01	-1.41781	0.167627	0.791623	*
12:54223484|54239941	ENSSSCG00000017993	6.5	2.02	-1.4144	0.16709	0.791623	*
9:20184956|20203212	ENSSSCG00000021210	4.89	1.2	-1.41436	0.177661	0.791623	*
4:16262531|16272789	ENSSSCG00000005987	4.24	1.2	-1.4133	0.178068	0.791623	*
17:12888329|12939377	ENSSSCG00000007034	8.35	2.69	-1.41162	0.145754	0.791623	*
5:27140707|27163194	ENSSSCG00000000458	8.39	2.97	-1.41105	0.13838	0.791623	*
4:36003201|36005106	ENSSSCG00000006062	5.35	1.6	-1.41	0.173945	0.791623	*
6:103841034|103841666	ENSSSCG00000029030	6.46	0.8	-1.40952	0.184021	0.791623	*
6:53015666|53022326	ENSSSCG00000003111	17.28	13.97	-1.40722	0.0503946	0.791623	*
14:36366007|36372153	ENSSSCG00000009864	2.44	0	-1.40654	0.162552	0.791623	*
9:118630438|118632848	n/a	2.44	0	-1.40654	0.162552	0.791623	*
2:142267853|142268643	ENSSSCG00000014364	2.44	0	-1.40654	0.162552	0.791623	*
1:169829622|169836814	ENSSSCG00000004983	2.44	0	-1.40654	0.162552	0.791623	*
4:84563168|84564057	n/a	2.44	0	-1.40654	0.162552	0.791623	*
6:37955596|37959217	ENSSSCG00000026239	2.44	0	-1.40654	0.162552	0.791623	*
2:141217891|141220554	ENSSSCG00000014343	3.41	0.8	-1.40164	0.186485	0.791623	*
16:24168512|24213797	ENSSSCG00000016853	6.69	1.62	-1.40117	0.177359	0.791623	*
6:48634190|48634487	ENSSSCG00000027016	2.02	0.81	-1.40067	0.186732	0.791623	*
6:115534071|115537947	ENSSSCG00000025005	3.65	0	-1.40023	0.163989	0.791623	*
11:71125629|71126408	ENSSSCG00000009534	3.65	0	-1.40023	0.163989	0.791623	*
13:173686827|173686996	ENSSSCG00000012000	3.65	0	-1.40023	0.163989	0.791623	*
6:101729382|101730526	n/a	3.65	0	-1.40023	0.163989	0.791623	*
3:4068812|4073745	ENSSSCG00000038526	3.65	0	-1.40023	0.163989	0.791623	*
9:6031379|6039715	ENSSSCG00000014791	3.65	0	-1.40023	0.163989	0.791623	*
15:17641360|17679493	ENSSSCG00000015701	3.65	0	-1.40023	0.163989	0.791623	*
7:96417876|96426058	ENSSSCG00000039876	3.65	0	-1.40023	0.163989	0.791623	*
14:136279166|136325379	ENSSSCG00000035045	3.65	0	-1.40023	0.163989	0.791623	*
5:83824883|83829140	ENSSSCG00000000877	3.65	0	-1.40023	0.163989	0.791623	*
1:11663343|11669379	ENSSSCG00000004065	3.65	0	-1.40023	0.163989	0.791623	*
7:17431119|17471830	n/a	3.65	0	-1.40023	0.163989	0.791623	*
5:77673595|77689073	n/a	3.65	0	-1.40023	0.163989	0.791623	*
2:125640060|125690566	n/a	3.65	0	-1.40023	0.163989	0.791623	*
5:33544650|33548592	ENSSSCG00000038031	3.65	0	-1.40023	0.163989	0.791623	*
2:135026347|135046682	ENSSSCG00000014283	3.65	0	-1.40023	0.163989	0.791623	*
X:125877175|125887751	ENSSSCG00000029615	2.76	0.8	-1.39929	0.187217	0.791623	*
15:80435820|80437454	ENSSSCG00000015965	13.5	5.26	-1.39878	0.110552	0.791623	*
3:77360559|77391006	ENSSSCG00000008363	5.77	0.81	-1.39831	0.187524	0.791623	*
5:11216943|11219753	ENSSSCG00000000141	8.67	3.1	-1.39803	0.133464	0.791623	*
9:55405166|55411481	ENSSSCG00000015235	15.68	5.63	-1.39756	0.0818751	0.791623	*
6:34617617|34621968	ENSSSCG00000040887	3.87	1.61	-1.39604	0.173822	0.791623	*
8:132709617|132735346	ENSSSCG00000009228	8.12	2.4	-1.39541	0.170147	0.791623	*
16:64359090|64383788	ENSSSCG00000017046	8.63	1.62	-1.39448	0.184707	0.791623	*
6:95283170|95287701	ENSSSCG00000003654	6.23	0.69	-1.3942	0.188773	0.791623	*
9:17134343|17146346	ENSSSCG00000014900	6.13	1.6	-1.39122	0.1801	0.791623	*
8:38546483|38559757	ENSSSCG00000008826	16.72	8.6	-1.39081	0.0541592	0.791623	*
14:114527475|114530435	ENSSSCG00000010604	3.68	1.2	-1.39031	0.185937	0.791623	*
14:55825115|55837033	ENSSSCG00000034844	7.85	1.03	-1.39019	0.187898	0.791623	*
3:7159062|7166055	ENSSSCG00000040479	5.82	0.8	-1.39001	0.190161	0.791623	*
9:72483011|72490505	n/a	8.9	3.62	-1.38908	0.135471	0.791623	*
3:25217340|25220847	ENSSSCG00000007855	7.79	3.24	-1.38803	0.160227	0.791623	*
1:82966705|82983235	ENSSSCG00000004454	6.28	0.69	-1.38791	0.190788	0.791623	*
AEMK02000682.1:1670750|1671473	ENSSSCG00000033162	8.85	3.63	-1.38682	0.13792	0.791623	*
17:47312320|47314918	ENSSSCG00000007381	10.67	2.31	-1.38334	0.172741	0.791623	*
X:94506069|94522790	ENSSSCG00000012595	6.36	2.81	-1.3828	0.154673	0.791623	*
13:68599627|68602058	ENSSSCG00000024453	11.9	3.55	-1.3822	0.133292	0.791623	*
3:85601526|85604159	ENSSSCG00000031882	21.41	9.42	-1.37926	0.0471858	0.791623	*
14:107252265|107256259	ENSSSCG00000010496	5.9	2.18	-1.37912	0.175652	0.791623	*
6:6526596|6537724	ENSSSCG00000002688	3.13	0.69	-1.37822	0.19394	0.791623	*
17:20071813|20097430	n/a	123.52	73.99	-1.3728	0.0026229	0.791623	*
14:105125949|105147398	ENSSSCG00000024359	10.89	3.26	-1.37023	0.140646	0.791623	*
15:4136904|4159229	ENSSSCG00000015668	6.97	1.21	-1.36854	0.196142	0.791623	*
1:18978280|18995804	ENSSSCG00000004114	6.97	1.21	-1.36854	0.196142	0.791623	*
3:117949786|117953796	ENSSSCG00000008600	2.76	0.8	-1.36769	0.197325	0.791623	*
1:129891354|129892416	ENSSSCG00000004747	8.67	3.4	-1.36722	0.14111	0.791623	*
3:106380539|106423016	ENSSSCG00000008510	6.93	1.2	-1.36533	0.197213	0.791623	*
AEMK02000258.1:354890|376062	ENSSSCG00000034039	6.84	1.2	-1.36446	0.197668	0.791623	*
14:10274690|10278743	ENSSSCG00000009657	7.06	2.82	-1.3643	0.160133	0.791623	*
1:164322258|164325164	ENSSSCG00000004941	4.33	1.62	-1.36279	0.191178	0.791623	*
7:86083419|86087677	ENSSSCG00000002266	5.77	0.69	-1.36248	0.199093	0.791623	*
1:50828904|50832203	ENSSSCG00000004276	10.98	3.6	-1.36164	0.16512	0.791623	*
1:83174465|83180536	ENSSSCG00000026346	8.21	3.05	-1.36154	0.150337	0.791623	*
13:73622801|73629351	ENSSSCG00000011628	5.25	1.37	-1.36076	0.187755	0.791623	*
11:23784316|23826266	ENSSSCG00000021818	88.86	43.63	-1.36042	0.00133156	0.791623	*
16:49134995|49139284	ENSSSCG00000027293	3.36	1.2	-1.35954	0.199307	0.791623	*
9:74189365|74190555	ENSSSCG00000015326	3.7	0	-1.35889	0.173611	0.791623	*
2:83788627|83799119	ENSSSCG00000014074	3.7	0	-1.35889	0.173611	0.791623	*
9:125700725|125820447	ENSSSCG00000015565	3.7	0	-1.35889	0.173611	0.791623	*
8:30232535|30250561	ENSSSCG00000008785	3.7	0	-1.35889	0.173611	0.791623	*
4:125277560|125297628	ENSSSCG00000006911	3.7	0	-1.35889	0.173611	0.791623	*
4:18720374|18815854	ENSSSCG00000005997	3.7	0	-1.35889	0.173611	0.791623	*
18:42338479|42342492	ENSSSCG00000016677	3.7	0	-1.35889	0.173611	0.791623	*
1:107909671|107912104	ENSSSCG00000004556	3.7	0	-1.35889	0.173611	0.791623	*
1:112864944|112885058	ENSSSCG00000004587	3.7	0	-1.35889	0.173611	0.791623	*
4:10608733|10635633	ENSSSCG00000005959	3.7	0	-1.35889	0.173611	0.791623	*
9:74189365|74191711	ENSSSCG00000015326	3.7	0	-1.35889	0.173611	0.791623	*
2:95626621|95664057	ENSSSCG00000014148	3.7	0	-1.35889	0.173611	0.791623	*
8:964857|979554	n/a	3.7	0	-1.35889	0.173611	0.791623	*
1:90761648|90770223	ENSSSCG00000004484	3.7	0	-1.35889	0.173611	0.791623	*
3:114421935|114424701	ENSSSCG00000008583	3.7	0	-1.35889	0.173611	0.791623	*
13:111267694|111281930	ENSSSCG00000035746	3.7	0	-1.35889	0.173611	0.791623	*
9:9899888|9903118	n/a	3.7	0	-1.35889	0.173611	0.791623	*
7:78557155|78562356	ENSSSCG00000002144	3.7	0	-1.35889	0.173611	0.791623	*
14:31091335|31107399	ENSSSCG00000029803	3.7	0	-1.35889	0.173611	0.791623	*
1:264059762|264097152	ENSSSCG00000005582	3.7	0	-1.35889	0.173611	0.791623	*
7:22826610|22853031	ENSSSCG00000001229	3.7	0	-1.35889	0.173611	0.791623	*
8:130600641|130603903	ENSSSCG00000021712	3.7	0	-1.35889	0.173611	0.791623	*
8:55071790|55081860	n/a	3.7	0	-1.35889	0.173611	0.791623	*
3:111382898|111387110	ENSSSCG00000038001	3.7	0	-1.35889	0.173611	0.791623	*
10:16073393|16077672	ENSSSCG00000030502	3.7	0	-1.35889	0.173611	0.791623	*
1:184958154|184975608	ENSSSCG00000005060	3.7	0	-1.35889	0.173611	0.791623	*
15:68867902|68878979	ENSSSCG00000015896	3.7	0	-1.35889	0.173611	0.791623	*
18:9408961|9421492	ENSSSCG00000032266	8.77	1.9	-1.35844	0.187542	0.791623	*
13:50410262|50421219	ENSSSCG00000011504	10.39	2.7	-1.35793	0.167314	0.791623	*
9:125122763|125129423	ENSSSCG00000015563	7.89	2.8	-1.35723	0.175174	0.791623	*
1:107414915|107535213	ENSSSCG00000004551	4.38	1.21	-1.35588	0.197769	0.791623	*
7:104247679|104248813	ENSSSCG00000002414	15.08	6.18	-1.35379	0.115563	0.791623	*
13:28853996|28873176	ENSSSCG00000027176	7.94	2.4	-1.35226	0.18274	0.791623	*
13:126001406|126013836	ENSSSCG00000011811	5.58	2.02	-1.35205	0.18819	0.791623	*
4:90182808|90183212	ENSSSCG00000006386	7.71	1.49	-1.35164	0.194327	0.791623	*
3:403295|404907	ENSSSCG00000007542	20.4	8.44	-1.35113	0.0649595	0.791623	*
2:26039163|26041624	ENSSSCG00000013298	4.38	1.2	-1.34997	0.199713	0.791623	*
8:80682788|80706483	ENSSSCG00000009029	4.94	1.2	-1.34994	0.200114	0.791623	*
12:60452655|60453315	ENSSSCG00000035839	8.71	3.34	-1.3496	0.146129	0.791623	*
3:53327199|53329950	ENSSSCG00000008171	3.92	0.8	-1.34789	0.20368	0.791623	*
15:48175645|48195196	ENSSSCG00000015820	9.28	2.01	-1.3469	0.192419	0.791623	*
2:113152716|113329801	n/a	4.6	2.41	-1.34655	0.177042	0.791623	*
14:39628391|39633263	ENSSSCG00000009887	6.6	2.42	-1.34389	0.174503	0.791623	*
15:66402216|66477707	ENSSSCG00000015882	1.84	0	-1.3438	0.17858	0.791623	*
17:4945706|4947912	ENSSSCG00000006983	1.84	0	-1.3438	0.17858	0.791623	*
1:180236106|180242224	ENSSSCG00000036634	1.84	0	-1.3438	0.17858	0.791623	*
17:30918813|30920113	ENSSSCG00000027070	1.84	0	-1.3438	0.17858	0.791623	*
11:3241833|3249024	ENSSSCG00000035318	1.84	0	-1.3438	0.17858	0.791623	*
2:9037877|9039648	ENSSSCG00000028542	1.84	0	-1.3438	0.17858	0.791623	*
3:114469105|114472373	ENSSSCG00000008583	1.84	0	-1.3438	0.17858	0.791623	*
16:22491661|22498627	n/a	1.84	0	-1.3438	0.17858	0.791623	*
9:49157922|49184633	n/a	4.57	0	-1.34351	0.177612	0.791623	*
5:88215744|88221597	ENSSSCG00000000901	4.57	0	-1.34351	0.177612	0.791623	*
13:158816159|158844572	ENSSSCG00000011970	4.57	0	-1.34351	0.177612	0.791623	*
2:140004656|140008718	ENSSSCG00000029125	4.57	0	-1.34351	0.177612	0.791623	*
12:20311475|20313397	ENSSSCG00000017401	4.57	0	-1.34351	0.177612	0.791623	*
1:187403408|187411824	ENSSSCG00000005073	4.57	0	-1.34351	0.177612	0.791623	*
11:67055963|67056954	ENSSSCG00000009509	4.57	0	-1.34351	0.177612	0.791623	*
2:65979620|65980221	ENSSSCG00000013742	4.57	0	-1.34351	0.177612	0.791623	*
4:110677796|110687128	ENSSSCG00000006830	4.57	0	-1.34351	0.177612	0.791623	*
1:263808245|263814895	ENSSSCG00000005575	4.57	0	-1.34351	0.177612	0.791623	*
10:12631178|12645737	ENSSSCG00000026705	4.57	0	-1.34351	0.177612	0.791623	*
3:87282427|87283488	ENSSSCG00000008412	4.57	0	-1.34351	0.177612	0.791623	*
13:202813222|202875571	ENSSSCG00000021042	4.57	0	-1.34351	0.177612	0.791623	*
6:10328944|10369256	n/a	4.57	0	-1.34351	0.177612	0.791623	*
13:192366739|192369466	ENSSSCG00000040459	4.57	0	-1.34351	0.177612	0.791623	*
6:20340052|20340324	ENSSSCG00000002799	5.49	2	-1.34164	0.192814	0.791623	*
15:105419319|105436098	ENSSSCG00000022296	4.98	2.02	-1.34112	0.192677	0.791623	*
3:1372482|1420412	ENSSSCG00000038766	6.59	3.23	-1.34038	0.163868	0.791623	*
6:77814789|77853535	ENSSSCG00000003493	3.05	0	-1.33914	0.179672	0.791623	*
10:15254756|15259537	ENSSSCG00000010866	3.05	0	-1.33914	0.179672	0.791623	*
12:11741197|11748619	ENSSSCG00000017260	3.05	0	-1.33914	0.179672	0.791623	*
2:78305364|78311219	ENSSSCG00000014012	3.05	0	-1.33914	0.179672	0.791623	*
9:85318377|85322658	n/a	3.05	0	-1.33914	0.179672	0.791623	*
17:25114368|25122516	ENSSSCG00000007080	3.05	0	-1.33914	0.179672	0.791623	*
9:19732881|19763439	n/a	3.05	0	-1.33914	0.179672	0.791623	*
4:94184733|94196081	ENSSSCG00000006510	3.05	0	-1.33914	0.179672	0.791623	*
15:131945408|131952063	ENSSSCG00000023994	3.05	0	-1.33914	0.179672	0.791623	*
17:13783718|13786308	ENSSSCG00000032601	3.05	0	-1.33914	0.179672	0.791623	*
9:65101799|65103861	ENSSSCG00000015283	3.05	0	-1.33914	0.179672	0.791623	*
2:143538699|143540853	ENSSSCG00000014396	3.05	0	-1.33914	0.179672	0.791623	*
17:52974200|53003684	ENSSSCG00000007478	3.05	0	-1.33914	0.179672	0.791623	*
16:53087184|53117260	ENSSSCG00000017000	3.05	0	-1.33914	0.179672	0.791623	*
1:20803183|20814789	ENSSSCG00000004123	4.52	1.2	-1.3361	0.204327	0.791623	*
4:10306088|10331990	ENSSSCG00000028759	3.87	1.2	-1.33561	0.204539	0.791623	*
13:40104687|40131715	ENSSSCG00000011474	3.09	0	-1.33534	0.180719	0.791623	*
9:118040203|118069772	ENSSSCG00000015509	3.09	0	-1.33534	0.180719	0.791623	*
6:142787191|142816910	ENSSSCG00000003793	3.09	0	-1.33534	0.180719	0.791623	*
1:109229189|109230252	ENSSSCG00000024088	3.09	0	-1.33534	0.180719	0.791623	*
13:135545859|135553844	ENSSSCG00000037905	3.09	0	-1.33534	0.180719	0.791623	*
9:78389766|78407711	ENSSSCG00000015346	3.09	0	-1.33534	0.180719	0.791623	*
9:91926782|91931765	ENSSSCG00000038469	3.09	0	-1.33534	0.180719	0.791623	*
15:130856740|130876977	ENSSSCG00000024373	3.09	0	-1.33534	0.180719	0.791623	*
1:264355834|264371586	ENSSSCG00000005585	3.09	0	-1.33534	0.180719	0.791623	*
1:25949262|25965055	ENSSSCG00000004149	3.09	0	-1.33534	0.180719	0.791623	*
10:16560321|16585651	ENSSSCG00000010872	3.09	0	-1.33534	0.180719	0.791623	*
1:90029809|90040011	ENSSSCG00000004478	3.09	0	-1.33534	0.180719	0.791623	*
13:29898476|29901609	ENSSSCG00000011332	3.09	0	-1.33534	0.180719	0.791623	*
17:50758786|50765241	ENSSSCG00000025534	3.09	0	-1.33534	0.180719	0.791623	*
6:170449954|170453693	ENSSSCG00000003976	3.09	0	-1.33534	0.180719	0.791623	*
12:20440837|20459386	ENSSSCG00000017403	3.09	0	-1.33534	0.180719	0.791623	*
12:23704145|23714352	ENSSSCG00000018057	3.09	0	-1.33534	0.180719	0.791623	*
9:74178429|74184099	ENSSSCG00000015326	3.09	0	-1.33534	0.180719	0.791623	*
X:584587|590467	n/a	3.09	0	-1.33534	0.180719	0.791623	*
13:100208473|100215346	ENSSSCG00000031077	3.09	0	-1.33534	0.180719	0.791623	*
1:164354260|164357824	ENSSSCG00000004942	3.09	0	-1.33534	0.180719	0.791623	*
13:26143099|26156622	ENSSSCG00000011284	3.97	0.8	-1.33413	0.208421	0.791623	*
7:98294778|98298611	ENSSSCG00000002381	7.2	1.21	-1.33411	0.207919	0.791623	*
13:32661825|32662162	ENSSSCG00000011398	8.49	7.83	-1.33291	0.116859	0.791623	*
10:57227399|57252743	ENSSSCG00000011103	6.77	2.99	-1.33235	0.165613	0.791623	*
1:190342476|190342964	ENSSSCG00000005095	2.02	0.69	-1.33156	0.209442	0.791623	*
14:136325246|136335070	ENSSSCG00000035045	3.12	1.03	-1.33105	0.208525	0.791623	*
16:34575204|34590178	ENSSSCG00000016911	3.36	0.81	-1.32877	0.210297	0.791623	*
2:139979692|140023167	ENSSSCG00000029125	1.29	0	-1.3286	0.182671	0.791623	*
16:18605661|18611479	ENSSSCG00000027681	1.29	0	-1.3286	0.182671	0.791623	*
5:85222902|85229939	ENSSSCG00000000884	1.29	0	-1.3286	0.182671	0.791623	*
8:30489304|30490929	ENSSSCG00000008789	1.29	0	-1.3286	0.182671	0.791623	*
1:110012514|110013791	ENSSSCG00000036431	1.29	0	-1.3286	0.182671	0.791623	*
18:39021860|39050640	ENSSSCG00000016664	1.29	0	-1.3286	0.182671	0.791623	*
9:53304675|53304988	ENSSSCG00000015233	1.29	0	-1.3286	0.182671	0.791623	*
17:11770294|11770489	ENSSSCG00000039969	1.29	0	-1.3286	0.182671	0.791623	*
2:88863298|88878537	ENSSSCG00000014119	0.91	0	-1.32762	0.182032	0.791623	*
18:15279188|15347365	ENSSSCG00000016543	0.91	0	-1.32762	0.182032	0.791623	*
5:70564165|70590041	ENSSSCG00000000778	0.91	0	-1.32762	0.182032	0.791623	*
7:68781693|68800738	ENSSSCG00000001973	0.91	0	-1.32762	0.182032	0.791623	*
3:102985746|102986553	ENSSSCG00000008493	0.91	0	-1.32762	0.182032	0.791623	*
2:49642564|49690167	n/a	0.91	0	-1.32762	0.182032	0.791623	*
12:11234860|11248337	ENSSSCG00000017256	0.91	0	-1.32762	0.182032	0.791623	*
16:72082385|72094455	ENSSSCG00000017094	0.91	0	-1.32762	0.182032	0.791623	*
15:109437887|109441836	ENSSSCG00000016127	0.91	0	-1.32762	0.182032	0.791623	*
3:80878998|80882112	ENSSSCG00000008388	0.91	0	-1.32762	0.182032	0.791623	*
12:19770759|19773891	ENSSSCG00000030211	0.91	0	-1.32762	0.182032	0.791623	*
16:23568982|23576943	ENSSSCG00000016848	0.91	0	-1.32762	0.182032	0.791623	*
4:87975069|87990257	ENSSSCG00000006340	0.91	0	-1.32762	0.182032	0.791623	*
6:52155059|52159344	ENSSSCG00000003093	0.91	0	-1.32762	0.182032	0.791623	*
15:54054919|54058236	ENSSSCG00000015840	0.91	0	-1.32762	0.182032	0.791623	*
6:149811347|149821093	ENSSSCG00000003818	0.91	0	-1.32762	0.182032	0.791623	*
2:126428278|126457417	ENSSSCG00000039373	0.91	0	-1.32762	0.182032	0.791623	*
14:30213775|30223754	ENSSSCG00000039546	0.91	0	-1.32762	0.182032	0.791623	*
16:21514575|21537523	ENSSSCG00000016836	0.91	0	-1.32762	0.182032	0.791623	*
15:66275911|66299872	ENSSSCG00000015882	0.91	0	-1.32762	0.182032	0.791623	*
2:15969547|15970677	ENSSSCG00000013262	0.91	0	-1.32762	0.182032	0.791623	*
2:88364593|88382479	ENSSSCG00000014114	0.91	0	-1.32762	0.182032	0.791623	*
5:15214043|15238095	ENSSSCG00000000194	0.91	0	-1.32762	0.182032	0.791623	*
12:47264208|47265007	ENSSSCG00000017812	0.91	0	-1.32762	0.182032	0.791623	*
16:71253682|71255339	ENSSSCG00000035676	0.91	0	-1.32762	0.182032	0.791623	*
3:24929550|24940732	ENSSSCG00000031798	0.91	0	-1.32762	0.182032	0.791623	*
15:128701969|128705128	ENSSSCG00000016245	0.91	0	-1.32762	0.182032	0.791623	*
12:26389884|26390219	ENSSSCG00000036135	0.91	0	-1.32762	0.182032	0.791623	*
2:81681051|81752945	n/a	0.91	0	-1.32762	0.182032	0.791623	*
AEMK02000258.1:366195|369782	ENSSSCG00000034039	0.91	0	-1.32762	0.182032	0.791623	*
X:54121488|54307691	ENSSSCG00000022676	0.91	0	-1.32762	0.182032	0.791623	*
4:85032415|85050107	ENSSSCG00000006324	0.91	0	-1.32762	0.182032	0.791623	*
9:74202885|74205173	ENSSSCG00000015326	0.91	0	-1.32762	0.182032	0.791623	*
14:53825928|53838038	ENSSSCG00000010142	0.91	0	-1.32762	0.182032	0.791623	*
1:253158776|253161395	ENSSSCG00000005467	0.91	0	-1.32762	0.182032	0.791623	*
1:182341721|182344512	ENSSSCG00000005038	0.91	0	-1.32762	0.182032	0.791623	*
AEMK02000452.1:1667338|1672152	ENSSSCG00000002523	0.91	0	-1.32762	0.182032	0.791623	*
8:47043725|47043951	ENSSSCG00000008873	0.91	0	-1.32762	0.182032	0.791623	*
3:106393492|106421290	ENSSSCG00000008510	0.91	0	-1.32762	0.182032	0.791623	*
7:96640055|96642219	ENSSSCG00000022178	0.91	0	-1.32762	0.182032	0.791623	*
5:4212719|4215097	ENSSSCG00000000019	0.91	0	-1.32762	0.182032	0.791623	*
9:11084197|11131593	ENSSSCG00000032723	0.91	0	-1.32762	0.182032	0.791623	*
1:114313838|114336702	ENSSSCG00000004598	0.91	0	-1.32762	0.182032	0.791623	*
8:112016351|112017167	n/a	0.91	0	-1.32762	0.182032	0.791623	*
13:16181202|16203770	ENSSSCG00000036381	0.91	0	-1.32762	0.182032	0.791623	*
15:112851771|112896614	ENSSSCG00000022830	0.91	0	-1.32762	0.182032	0.791623	*
7:64625941|64628260	ENSSSCG00000001950	0.91	0	-1.32762	0.182032	0.791623	*
1:107964583|107964855	ENSSSCG00000034124	0.91	0	-1.32762	0.182032	0.791623	*
7:39844328|39854673	ENSSSCG00000001709	0.91	0	-1.32762	0.182032	0.791623	*
6:82327280|82327914	ENSSSCG00000032947	0.91	0	-1.32762	0.182032	0.791623	*
13:37013532|37025910	n/a	0.91	0	-1.32762	0.182032	0.791623	*
9:36676965|36689855	ENSSSCG00000025606	0.91	0	-1.32762	0.182032	0.791623	*
7:77740362|77745099	ENSSSCG00000002127	0.91	0	-1.32762	0.182032	0.791623	*
12:14574304|14574795	ENSSSCG00000032092	0.91	0	-1.32762	0.182032	0.791623	*
4:10609731|10629561	ENSSSCG00000005959	0.91	0	-1.32762	0.182032	0.791623	*
12:43073755|43076628	ENSSSCG00000017745	0.91	0	-1.32762	0.182032	0.791623	*
14:81441625|81497761	n/a	0.91	0	-1.32762	0.182032	0.791623	*
12:13586259|13590760	ENSSSCG00000017272	0.91	0	-1.32762	0.182032	0.791623	*
9:130409783|130419064	ENSSSCG00000015586	0.91	0	-1.32762	0.182032	0.791623	*
6:31873092|31882075	ENSSSCG00000033591	0.91	0	-1.32762	0.182032	0.791623	*
8:19603232|19614736	ENSSSCG00000022446	0.91	0	-1.32762	0.182032	0.791623	*
4:39642917|39734146	ENSSSCG00000006087	0.91	0	-1.32762	0.182032	0.791623	*
3:7081692|7088481	ENSSSCG00000000146	6.21	2.82	-1.32685	0.19052	0.791623	*
3:112848358|112855040	ENSSSCG00000008573	5.3	2.01	-1.32483	0.191086	0.791623	*
3:73000672|73015654	n/a	3.14	0	-1.32417	0.18371	0.791623	*
13:120819011|120865727	ENSSSCG00000011772	3.14	0	-1.32417	0.18371	0.791623	*
2:136906003|136920524	ENSSSCG00000014304	3.14	0	-1.32417	0.18371	0.791623	*
14:55283669|55308756	ENSSSCG00000026819	3.14	0	-1.32417	0.18371	0.791623	*
14:45405412|45412613	ENSSSCG00000009968	3.14	0	-1.32417	0.18371	0.791623	*
14:135374502|135402262	ENSSSCG00000010746	3.14	0	-1.32417	0.18371	0.791623	*
13:1489280|1494886	ENSSSCG00000011183	3.14	0	-1.32417	0.18371	0.791623	*
2:132325084|132358949	ENSSSCG00000014259	3.14	0	-1.32417	0.18371	0.791623	*
1:223584559|223585664	ENSSSCG00000005255	3.14	0	-1.32417	0.18371	0.791623	*
3:11239021|11242103	ENSSSCG00000025858	3.14	0	-1.32417	0.18371	0.791623	*
9:86979316|87000228	ENSSSCG00000024761	3.14	0	-1.32417	0.18371	0.791623	*
15:75021969|75034633	ENSSSCG00000032715	3.14	0	-1.32417	0.18371	0.791623	*
15:95981215|96029737	ENSSSCG00000016061	3.14	0	-1.32417	0.18371	0.791623	*
14:46314435|46317128	ENSSSCG00000009972	3.14	0	-1.32417	0.18371	0.791623	*
X:43779018|43789625	ENSSSCG00000023026	3.14	0	-1.32417	0.18371	0.791623	*
4:89248465|89251263	ENSSSCG00000006358	3.14	0	-1.32417	0.18371	0.791623	*
7:4754996|4764833	ENSSSCG00000001024	3.14	0	-1.32417	0.18371	0.791623	*
14:128982089|128988536	ENSSSCG00000010679	3.14	0	-1.32417	0.18371	0.791623	*
4:59468571|59472621	ENSSSCG00000006169	3.14	0	-1.32417	0.18371	0.791623	*
X:43753671|43784631	ENSSSCG00000023026	3.14	0	-1.32417	0.18371	0.791623	*
14:125533200|125637374	ENSSSCG00000010654	3.14	0	-1.32417	0.18371	0.791623	*
13:197148771|197154110	ENSSSCG00000030677	3.14	0	-1.32417	0.18371	0.791623	*
13:43548996|43733504	ENSSSCG00000011485	3.14	0	-1.32417	0.18371	0.791623	*
3:115418918|115420137	n/a	3.14	0	-1.32417	0.18371	0.791623	*
12:27490741|27505483	ENSSSCG00000017592	3.14	0	-1.32417	0.18371	0.791623	*
13:39962955|39965802	ENSSSCG00000032019	3.14	0	-1.32417	0.18371	0.791623	*
11:25317027|25321570	ENSSSCG00000029837	3.14	0	-1.32417	0.18371	0.791623	*
13:200731731|200746942	ENSSSCG00000012062	3.14	0	-1.32417	0.18371	0.791623	*
3:11793365|11800975	ENSSSCG00000007721	3.14	0	-1.32417	0.18371	0.791623	*
6:46471916|46474696	n/a	3.14	0	-1.32417	0.18371	0.791623	*
6:120557697|120564296	ENSSSCG00000027935	3.14	0	-1.32417	0.18371	0.791623	*
9:87000191|87021020	ENSSSCG00000024761	9	1.83	-1.32374	0.198139	0.791623	*
12:26380945|26381431	ENSSSCG00000036135	17.26	6.31	-1.32325	0.0935128	0.791623	*
6:145190624|145192434	ENSSSCG00000003798	5.44	2.01	-1.32241	0.190137	0.791623	*
13:140860987|140868738	ENSSSCG00000026224	3.68	1.03	-1.32181	0.211625	0.791623	*
11:7016916|7032004	ENSSSCG00000009326	8.76	2.17	-1.32137	0.186675	0.791623	*
14:3959229|3962798	n/a	4.33	2.02	-1.3202	0.202066	0.791623	*
6:147836889|147838638	ENSSSCG00000004829	2.72	0.8	-1.31977	0.213431	0.791623	*
11:23784316|23852721	ENSSSCG00000021818	5.36	0.8	-1.31949	0.213413	0.791623	*
14:31377968|31382281	ENSSSCG00000009817	7.61	2.43	-1.31935	0.19567	0.791623	*
3:27176543|27189167	ENSSSCG00000007872	8.3	2.99	-1.31785	0.164948	0.791623	*
2:89992977|90175391	ENSSSCG00000035757	22.43	7.85	-1.31719	0.0836909	0.791623	*
7:52858151|52871648	ENSSSCG00000029183	5.45	0.81	-1.31693	0.214309	0.791623	*
2:86356559|86364687	ENSSSCG00000014098	9.81	5.65	-1.31566	0.143454	0.791623	*
3:111359439|111387110	ENSSSCG00000038001	4.66	1.49	-1.31501	0.199355	0.791623	*
11:63747343|63749436	ENSSSCG00000009492	6.04	1.37	-1.3134	0.204859	0.791623	*
4:18750921|18827315	ENSSSCG00000005997	3.87	1.6	-1.31082	0.209311	0.791623	*
1:90069452|90072900	ENSSSCG00000004478	3.31	1.21	-1.31062	0.214104	0.791623	*
3:11787216|11788778	ENSSSCG00000007721	8.67	3.62	-1.31049	0.163434	0.791623	*
2:82708191|82710619	ENSSSCG00000014070	7.57	2.43	-1.31023	0.198252	0.791623	*
17:49320124|49324971	ENSSSCG00000007454	25.79	10.63	-1.30883	0.0523859	0.791623	*
5:80673591|80680632	ENSSSCG00000000853	6.86	2.4	-1.3081	0.190499	0.791623	*
15:60240440|60284814	ENSSSCG00000015866	3.96	1.2	-1.3078	0.214921	0.791623	*
3:47568129|47574992	ENSSSCG00000008136	3.19	0	-1.30776	0.18814	0.791623	*
2:88354417|88360045	ENSSSCG00000014114	3.19	0	-1.30776	0.18814	0.791623	*
18:55436499|55444595	ENSSSCG00000016772	3.19	0	-1.30776	0.18814	0.791623	*
5:104512753|104513522	ENSSSCG00000025041	3.19	0	-1.30776	0.18814	0.791623	*
11:68425981|68436457	ENSSSCG00000031808	3.19	0	-1.30776	0.18814	0.791623	*
3:54828986|54829689	ENSSSCG00000008179	3.19	0	-1.30776	0.18814	0.791623	*
6:42361146|42392226	ENSSSCG00000022521	3.19	0	-1.30776	0.18814	0.791623	*
8:32755344|32759215	ENSSSCG00000008799	3.19	0	-1.30776	0.18814	0.791623	*
4:111121827|111124029	ENSSSCG00000021440	3.19	0	-1.30776	0.18814	0.791623	*
1:168870864|168884181	ENSSSCG00000004980	3.19	0	-1.30776	0.18814	0.791623	*
7:116405083|116405999	ENSSSCG00000028225	3.19	0	-1.30776	0.18814	0.791623	*
10:29274239|29301099	ENSSSCG00000010956	3.19	0	-1.30776	0.18814	0.791623	*
8:55735438|55739977	ENSSSCG00000008900	3.19	0	-1.30776	0.18814	0.791623	*
13:26143099|26157219	ENSSSCG00000011284	3.19	0	-1.30776	0.18814	0.791623	*
12:46098911|46128129	n/a	3.19	0	-1.30776	0.18814	0.791623	*
4:38838742|38851149	ENSSSCG00000006082	3.19	0	-1.30776	0.18814	0.791623	*
3:57467639|57478744	ENSSSCG00000008208	3.19	0	-1.30776	0.18814	0.791623	*
4:41735297|41738470	n/a	3.19	0	-1.30776	0.18814	0.791623	*
15:139520|142472	ENSSSCG00000016399	3.19	0	-1.30776	0.18814	0.791623	*
14:76018396|76028859	ENSSSCG00000026898	3.19	0	-1.30776	0.18814	0.791623	*
1:33681293|33688533	ENSSSCG00000004205	3.19	0	-1.30776	0.18814	0.791623	*
8:134966485|134977005	ENSSSCG00000009233	3.19	0	-1.30776	0.18814	0.791623	*
8:76204104|76237387	ENSSSCG00000009010	3.19	0	-1.30776	0.18814	0.791623	*
13:140543766|140547077	ENSSSCG00000011892	6.56	1.21	-1.3076	0.217286	0.791623	*
1:128064567|128074068	ENSSSCG00000004708	5.81	1.6	-1.3072	0.21055	0.791623	*
12:46798673|46828779	ENSSSCG00000017804	2.95	0.81	-1.30701	0.217701	0.791623	*
6:37967643|37971124	ENSSSCG00000026239	3.31	1.2	-1.30475	0.216148	0.791623	*
6:158356864|158368898	ENSSSCG00000037689	6.41	2.43	-1.30472	0.19975	0.791623	*
6:150888520|151023867	ENSSSCG00000023243	6.6	1.21	-1.3041	0.218509	0.791623	*
3:124954066|124967755	ENSSSCG00000008624	5.96	0.69	-1.3039	0.219082	0.791623	*
5:80669559|80685417	ENSSSCG00000000853	1.38	0	-1.30348	0.189486	0.791623	*
7:42252170|42266525	ENSSSCG00000030197	1.38	0	-1.30348	0.189486	0.791623	*
7:96061742|96083316	ENSSSCG00000002333	1.38	0	-1.30348	0.189486	0.791623	*
6:28736919|28752107	ENSSSCG00000029578	1.38	0	-1.30348	0.189486	0.791623	*
1:9138240|9169598	ENSSSCG00000030535	1.38	0	-1.30348	0.189486	0.791623	*
9:124734616|124739283	ENSSSCG00000015558	1.38	0	-1.30348	0.189486	0.791623	*
17:50716386|50717900	ENSSSCG00000007460	15.68	5.09	-1.30225	0.140503	0.791623	*
14:6754236|6771753	ENSSSCG00000032622	6.56	1.2	-1.30186	0.219307	0.791623	*
17:59038268|59050996	ENSSSCG00000007520,ENSSSCG00000033041	3.66	0	-1.30053	0.186501	0.791623	*
13:108951348|108962028	ENSSSCG00000011745	10.37	4.57	-1.29992	0.15519	0.791623	*
6:34714334|34735989	ENSSSCG00000039577	4.56	1.6	-1.29904	0.213864	0.791623	*
17:20071813|20077532	n/a	4.88	1.21	-1.29839	0.220684	0.791623	*
5:88253163|88271508	ENSSSCG00000000902	9.07	4.55	-1.29792	0.155663	0.791623	*
12:5469594|5472143	ENSSSCG00000017198	7.52	2.82	-1.29707	0.183673	0.791623	*
3:128765569|128788959	ENSSSCG00000008646	13.33	6.05	-1.29705	0.130928	0.791623	*
8:113961369|113970715	ENSSSCG00000009150	8.04	2.01	-1.2968	0.21074	0.791623	*
15:108701843|108743275	ENSSSCG00000016123	7.2	1.5	-1.29668	0.215128	0.791623	*
18:10292639|10297756	ENSSSCG00000016509	7.34	2.41	-1.2947	0.194485	0.791623	*
1:194586330|194619966	ENSSSCG00000026382	7.66	1.03	-1.29292	0.221938	0.791623	*
1:7160499|7168153	ENSSSCG00000004039	6	0.69	-1.2928	0.223006	0.791623	*
11:23750725|23826266	ENSSSCG00000021818	20.2	9.48	-1.29273	0.0605714	0.791623	*
12:25984014|25989023	ENSSSCG00000017553	2.03	0	-1.29234	0.192499	0.791623	*
12:50112711|50118094	ENSSSCG00000032049	2.03	0	-1.29234	0.192499	0.791623	*
6:79414324|79416262	ENSSSCG00000003513	2.03	0	-1.29234	0.192499	0.791623	*
1:238520086|238526913	ENSSSCG00000005354	2.03	0	-1.29234	0.192499	0.791623	*
6:53249900|53251388	ENSSSCG00000003120	2.03	0	-1.29234	0.192499	0.791623	*
AEMK02000452.1:2022930|2045203	ENSSSCG00000021669	2.03	0	-1.29234	0.192499	0.791623	*
8:38059325|38060642	ENSSSCG00000008820	2.03	0	-1.29234	0.192499	0.791623	*
10:42061873|42063671	n/a	2.03	0	-1.29234	0.192499	0.791623	*
2:126888127|126908346	ENSSSCG00000014239	2.03	0	-1.29234	0.192499	0.791623	*
13:81426011|81436916	ENSSSCG00000011666	2.03	0	-1.29234	0.192499	0.791623	*
15:53976074|53984110	ENSSSCG00000015840	2.03	0	-1.29234	0.192499	0.791623	*
4:37727725|37740955	ENSSSCG00000006071	5.81	2	-1.29227	0.20982	0.791623	*
1:252223385|252226451	ENSSSCG00000005459	4.19	1.62	-1.29173	0.221185	0.791623	*
11:25134101|25152133	ENSSSCG00000029837	6.97	2	-1.29066	0.211575	0.791623	*
7:78528800|78529448	ENSSSCG00000002142	4.1	1.49	-1.29052	0.209426	0.791623	*
14:55593083|55607302	ENSSSCG00000010151	17.53	8.5	-1.28731	0.101795	0.791623	*
5:59569752|59570680	ENSSSCG00000029592	4.61	1.62	-1.28719	0.217619	0.791623	*
1:175244214|175245842	ENSSSCG00000027765	15.49	8.43	-1.28667	0.0845681	0.791623	*
15:106444256|106465899	ENSSSCG00000016117	5.2	2.43	-1.28624	0.208104	0.791623	*
1:128037019|128039298	ENSSSCG00000004708	11.22	3.27	-1.28555	0.176035	0.791623	*
10:42473610|42501704	ENSSSCG00000011026	3.23	0	-1.28514	0.194342	0.791623	*
3:122181582|122219434	ENSSSCG00000008621	3.23	0	-1.28514	0.194342	0.791623	*
12:39860278|39865948	ENSSSCG00000017712	3.23	0	-1.28514	0.194342	0.791623	*
13:33866588|33870006	ENSSSCG00000011425	3.23	0	-1.28514	0.194342	0.791623	*
1:213833152|213835383	ENSSSCG00000005194	3.23	0	-1.28514	0.194342	0.791623	*
14:39864990|39874266	ENSSSCG00000009890	3.23	0	-1.28514	0.194342	0.791623	*
1:108257595|108274910	ENSSSCG00000004561	3.23	0	-1.28514	0.194342	0.791623	*
3:69208063|69225802	ENSSSCG00000008298	3.23	0	-1.28514	0.194342	0.791623	*
4:14647967|14659096	ENSSSCG00000005969	3.23	0	-1.28514	0.194342	0.791623	*
7:39887235|39895938	ENSSSCG00000001709	3.23	0	-1.28514	0.194342	0.791623	*
9:72268552|72288282	ENSSSCG00000015314	3.23	0	-1.28514	0.194342	0.791623	*
13:197415446|197419472	ENSSSCG00000024614	3.23	0	-1.28514	0.194342	0.791623	*
17:19961820|20097430	n/a	3.23	0	-1.28514	0.194342	0.791623	*
18:45647051|45723555	ENSSSCG00000016708	3.23	0	-1.28514	0.194342	0.791623	*
16:73151000|73171438	ENSSSCG00000017095	3.23	0	-1.28514	0.194342	0.791623	*
14:75837054|75855548	ENSSSCG00000010292	3.5	1.2	-1.28436	0.225749	0.791623	*
14:46616638|46617701	ENSSSCG00000009988	4	1.03	-1.28151	0.226181	0.791623	*
15:106346274|106348475	ENSSSCG00000016115	2.89	1.62	-1.27863	0.226566	0.791623	*
1:34205898|34213181	ENSSSCG00000033894	15.12	7.69	-1.27772	0.0856374	0.791623	*
13:95795776|95803142	ENSSSCG00000028855	4.66	1.6	-1.27628	0.221476	0.791623	*
10:45190286|45223079	n/a	4.24	1.9	-1.27586	0.218403	0.791623	*
7:94553559|94558109	ENSSSCG00000002330	44.18	23.71	-1.27419	0.00949713	0.791623	*
12:20739319|20739958	ENSSSCG00000017419	5.63	0.8	-1.27294	0.229752	0.791623	*
7:17513271|17560763	n/a	9.6	2.41	-1.27235	0.214108	0.791623	*
3:57478622|57482865	ENSSSCG00000008208	6.55	2.4	-1.27232	0.212817	0.791623	*
3:7073431|7084030	ENSSSCG00000000146	11.75	5.75	-1.272	0.129162	0.791623	*
6:155848061|155865943	ENSSSCG00000003839	43.21	19.3	-1.2712	0.0331063	0.791623	*
3:107600089|107613737	ENSSSCG00000008515	10.69	6.73	-1.27113	0.12066	0.791623	*
6:54697127|54700010	ENSSSCG00000038807	4.98	1.03	-1.27081	0.227236	0.791623	*
12:37641250|37666314	ENSSSCG00000017678	4.79	1.89	-1.2693	0.209463	0.791623	*
13:202855455|202855936	ENSSSCG00000021042	9.21	5.26	-1.26917	0.154097	0.791623	*
3:107031560|107039020	ENSSSCG00000008513	5.72	1.49	-1.26879	0.225544	0.791623	*
1:66290999|66302819	ENSSSCG00000004349	3.46	0.8	-1.26787	0.232087	0.791623	*
13:31235451|31236304	ENSSSCG00000011353	10.65	3.52	-1.26767	0.206166	0.791623	*
9:17420640|17424559	ENSSSCG00000014903	7.99	1.62	-1.26711	0.230094	0.791623	*
11:416792|417295	ENSSSCG00000022957	3.51	0.81	-1.26673	0.23251	0.791623	*
4:107780245|107797178	ENSSSCG00000006775	4.97	3.23	-1.26637	0.19688	0.791623	*
9:65111378|65112705	ENSSSCG00000015283	7.61	2.81	-1.26505	0.199317	0.791623	*
8:31020866|31025401	ENSSSCG00000023112	3.5	1.6	-1.26495	0.231249	0.791623	*
15:44783449|44786278	ENSSSCG00000021731	2.67	0.69	-1.26385	0.233378	0.791623	*
10:20423359|20492142	ENSSSCG00000010900	3.68	1.9	-1.26376	0.223387	0.791623	*
4:15065432|15069378	ENSSSCG00000005975	8.4	2.52	-1.26301	0.195096	0.791623	*
13:94327862|94335147	ENSSSCG00000024916	7.75	1.03	-1.26246	0.233485	0.791623	*
16:28784994|28960027	n/a	2.34	0.69	-1.26202	0.234084	0.791623	*
9:8637987|8646907	ENSSSCG00000014840	25.62	11.01	-1.26167	0.0764087	0.791623	*
10:16222141|16240858	ENSSSCG00000035136	4.75	1.21	-1.26146	0.232242	0.791623	*
13:127446430|127448471	ENSSSCG00000011813	5.68	0.81	-1.26114	0.233904	0.791623	*
1:121334814|121335034	ENSSSCG00000004639	2.58	0.8	-1.2583	0.235086	0.791623	*
4:66928448|66930332	ENSSSCG00000006199	25.72	19.75	-1.25737	0.0444535	0.791623	*
11:17775642|17781703	n/a	3.33	0	-1.25675	0.201478	0.791623	*
15:83224157|83254480	ENSSSCG00000023983	3.33	0	-1.25675	0.201478	0.791623	*
1:202107433|202167776	ENSSSCG00000028406	3.33	0	-1.25675	0.201478	0.791623	*
15:93573921|93579813	ENSSSCG00000016034	3.33	0	-1.25675	0.201478	0.791623	*
3:80371236|80407271	ENSSSCG00000008382	3.33	0	-1.25675	0.201478	0.791623	*
14:65725545|65768393	ENSSSCG00000039707	3.33	0	-1.25675	0.201478	0.791623	*
16:74428010|74434094	ENSSSCG00000017101	3.33	0	-1.25675	0.201478	0.791623	*
6:149052875|149066082	ENSSSCG00000003815	3.33	0	-1.25675	0.201478	0.791623	*
14:50949365|50954138	ENSSSCG00000010111,ENSSSCG00000010114	3.33	0	-1.25675	0.201478	0.791623	*
10:587694|598867	ENSSSCG00000010801	3.33	0	-1.25675	0.201478	0.791623	*
6:95280543|95282314	ENSSSCG00000003654	3.33	0	-1.25675	0.201478	0.791623	*
6:157296063|157307403	ENSSSCG00000029633	3.33	0	-1.25675	0.201478	0.791623	*
1:129651197|129656337	ENSSSCG00000004739	3.33	0	-1.25675	0.201478	0.791623	*
6:142463752|142468767	ENSSSCG00000003789	3.33	0	-1.25675	0.201478	0.791623	*
8:9472425|9489299	n/a	3.33	0	-1.25675	0.201478	0.791623	*
12:14038571|14052979	ENSSSCG00000017275	3.33	0	-1.25675	0.201478	0.791623	*
10:48538970|48541042	ENSSSCG00000023247	3.33	0	-1.25675	0.201478	0.791623	*
5:46839457|46852922	ENSSSCG00000030443	3.33	0	-1.25675	0.201478	0.791623	*
3:101658078|101665793	ENSSSCG00000008486	3.33	0	-1.25675	0.201478	0.791623	*
14:112879328|112880111	ENSSSCG00000010571	3.33	0	-1.25675	0.201478	0.791623	*
3:122043195|122058226	ENSSSCG00000008621	3.33	0	-1.25675	0.201478	0.791623	*
14:55506083|55542517	ENSSSCG00000010151	3.33	0	-1.25675	0.201478	0.791623	*
AEMK02000361.1:505854|521280	ENSSSCG00000000959	3.33	0	-1.25675	0.201478	0.791623	*
15:47415088|47510422	ENSSSCG00000015807	3.33	0	-1.25675	0.201478	0.791623	*
4:48711428|48776275	ENSSSCG00000006132	3.33	0	-1.25675	0.201478	0.791623	*
8:117917334|117919703	ENSSSCG00000023296	3.33	0	-1.25675	0.201478	0.791623	*
10:63699568|63731758	ENSSSCG00000011129	3.33	0	-1.25675	0.201478	0.791623	*
4:123105429|123117139	ENSSSCG00000006889	3.33	0	-1.25675	0.201478	0.791623	*
12:26383901|26384415	ENSSSCG00000036135	3.33	0	-1.25675	0.201478	0.791623	*
2:86965051|86977217	ENSSSCG00000014101	3.33	0	-1.25675	0.201478	0.791623	*
4:36433057|36437697	ENSSSCG00000006065	3.33	0	-1.25675	0.201478	0.791623	*
5:80397839|80401155	ENSSSCG00000000846	3.33	0	-1.25675	0.201478	0.791623	*
13:34813672|34814973	ENSSSCG00000035824	3.33	0	-1.25675	0.201478	0.791623	*
9:10163947|10250789	ENSSSCG00000028979	3.33	0	-1.25675	0.201478	0.791623	*
6:80941634|80956480	ENSSSCG00000003531	3.33	0	-1.25675	0.201478	0.791623	*
2:123019671|123032191	ENSSSCG00000027857	3.33	0	-1.25675	0.201478	0.791623	*
1:252230890|252269176	ENSSSCG00000005459	3.33	0	-1.25675	0.201478	0.791623	*
5:16309169|16343126	ENSSSCG00000028516	3.33	0	-1.25675	0.201478	0.791623	*
14:105684434|105685109	ENSSSCG00000010483	3.33	0	-1.25675	0.201478	0.791623	*
12:26380921|26381823	ENSSSCG00000036135	3.33	0	-1.25675	0.201478	0.791623	*
8:135444524|135447449	ENSSSCG00000009244	5.36	0.69	-1.25584	0.236381	0.791623	*
2:127051486|127051911	ENSSSCG00000014240	4.1	1.6	-1.25509	0.230207	0.791623	*
7:41398903|41418789	ENSSSCG00000001718	3.55	0.81	-1.25486	0.236928	0.791623	*
6:27424127|27429214	ENSSSCG00000036210	3.87	1.03	-1.25465	0.23309	0.791623	*
13:168849106|168886952	n/a	5.31	0.69	-1.25442	0.236857	0.791623	*
2:48891637|48894542	ENSSSCG00000020720	26.99	12.43	-1.25318	0.0578782	0.791623	*
2:27585811|27596205	ENSSSCG00000013312	6.63	3.5	-1.25259	0.17172	0.791623	*
1:203735591|203740464	ENSSSCG00000005173	9.91	5.22	-1.25206	0.166544	0.791623	*
8:39008497|39021487	ENSSSCG00000008831	5.03	1.37	-1.25141	0.22866	0.791623	*
X:106777156|106785304	ENSSSCG00000012659	7.24	2.02	-1.25136	0.227894	0.791623	*
11:5503065|5514367	ENSSSCG00000009319	4.15	0	-1.2513	0.203029	0.791623	*
14:89674725|89712038	ENSSSCG00000010385	4.15	0	-1.2513	0.203029	0.791623	*
1:209376189|209432764	n/a	4.15	0	-1.2513	0.203029	0.791623	*
14:103439729|103446610	ENSSSCG00000010465	4.15	0	-1.2513	0.203029	0.791623	*
AEMK02000292.1:236473|236976	n/a	4.15	0	-1.2513	0.203029	0.791623	*
16:72065603|72067344	ENSSSCG00000017094	4.15	0	-1.2513	0.203029	0.791623	*
3:4615903|4617523	ENSSSCG00000036192,ENSSSCG00000039719	4.15	0	-1.2513	0.203029	0.791623	*
1:137630926|137638586	ENSSSCG00000030560	4.15	0	-1.2513	0.203029	0.791623	*
3:15180942|15245958	ENSSSCG00000007728	4.15	0	-1.2513	0.203029	0.791623	*
4:71936785|71947631	ENSSSCG00000025087	4.15	0	-1.2513	0.203029	0.791623	*
5:13864272|13872961	ENSSSCG00000000169	4.15	0	-1.2513	0.203029	0.791623	*
3:59130902|59138942	ENSSSCG00000030435	4.15	0	-1.2513	0.203029	0.791623	*
12:44528088|44535333	ENSSSCG00000017756	4.15	0	-1.2513	0.203029	0.791623	*
15:104193685|104199228	ENSSSCG00000029606	4.15	0	-1.2513	0.203029	0.791623	*
15:29940574|29963908	ENSSSCG00000039157	4.15	0	-1.2513	0.203029	0.791623	*
13:91337302|91378095	ENSSSCG00000011714	4.15	0	-1.2513	0.203029	0.791623	*
7:32236046|32247631	ENSSSCG00000001563	4.15	0	-1.2513	0.203029	0.791623	*
14:117501732|117525247	ENSSSCG00000030026	4.15	0	-1.2513	0.203029	0.791623	*
4:16023866|16033730	ENSSSCG00000005983	4.15	0	-1.2513	0.203029	0.791623	*
12:47758313|47760212	ENSSSCG00000025248	14.64	10.12	-1.25127	0.0839068	0.791623	*
13:30503366|30512528	ENSSSCG00000011340	5.9	2.7	-1.25097	0.189795	0.791623	*
14:30506081|30508043	ENSSSCG00000009799	13.47	6.2	-1.25044	0.112415	0.791623	*
15:95981215|95990609	ENSSSCG00000016061	9.57	7.35	-1.25028	0.122	0.791623	*
18:25842156|25842867	ENSSSCG00000016618	7.33	3.24	-1.24815	0.213457	0.791623	*
7:37732753|37739970	ENSSSCG00000001641	15.45	8.08	-1.24626	0.0985501	0.791623	*
4:98151100|98157215	ENSSSCG00000006636	16.75	7	-1.24604	0.109799	0.791623	*
4:46733885|46740348	ENSSSCG00000006126	3.82	1.21	-1.24575	0.24018	0.791623	*
3:101055019|101058675	ENSSSCG00000008475	3.5	0.69	-1.2455	0.240194	0.791623	*
16:18485399|18501664	ENSSSCG00000031509	14.24	6.14	-1.24523	0.147145	0.791623	*
5:56935370|56938068	ENSSSCG00000000600	26.93	20.11	-1.24511	0.0456315	0.791623	*
7:32568180|32568599	ENSSSCG00000035341	9.13	4.58	-1.24385	0.15228	0.791623	*
3:101811530|101816282	n/a	9.05	2.42	-1.24261	0.225978	0.791623	*
3:41987048|41993675	ENSSSCG00000008068	4.56	1.03	-1.24167	0.238323	0.791623	*
12:20735088|20741653	ENSSSCG00000017419	7.15	2.29	-1.2414	0.21831	0.791623	*
18:54149862|54260139	ENSSSCG00000035581	16.93	7.4	-1.24087	0.103808	0.791623	*
13:198111616|198113589	ENSSSCG00000012050	4.99	0.8	-1.24071	0.241521	0.791623	*
1:55666252|55684870	ENSSSCG00000035281	4.99	0.8	-1.24071	0.241521	0.791623	*
2:44769840|44773133	ENSSSCG00000013392	5.91	2	-1.24044	0.231233	0.791623	*
1:209207563|209217009	ENSSSCG00000005191	5.54	0.81	-1.23938	0.23936	0.791623	*
3:118817883|118820409	n/a	5.72	0.81	-1.23922	0.241794	0.791623	*
9:118028287|118058467	ENSSSCG00000015509	5.72	2.41	-1.23827	0.215789	0.791623	*
9:75628054|75696496	ENSSSCG00000015335	7.38	2.18	-1.23821	0.213643	0.791623	*
7:22557150|22559679	ENSSSCG00000001242	3.14	0.81	-1.23496	0.243586	0.791623	*
16:72082385|72105944	ENSSSCG00000017094	9.14	2.41	-1.23457	0.228847	0.791623	*
5:73634409|73653060	ENSSSCG00000000793	11.11	3.95	-1.23419	0.179214	0.791623	*
5:6185346|6192322	ENSSSCG00000000039	5.62	2.43	-1.2327	0.238573	0.791623	*
17:13900084|13915744	ENSSSCG00000026466	12.9	7.28	-1.23261	0.112462	0.791623	*
12:17059589|17078227	ENSSSCG00000017310	5.08	0.8	-1.23078	0.245289	0.791623	*
9:131846672|131861400	ENSSSCG00000028293	3.14	0.8	-1.23043	0.245328	0.791623	*
11:24140854|24146998	ENSSSCG00000037572	3.69	0.8	-1.23029	0.245224	0.791623	*
10:41916204|41943309	n/a	10.7	5.05	-1.22945	0.146812	0.791623	*
8:85198193|85200429	ENSSSCG00000009050	5.12	1.21	-1.22825	0.246954	0.791623	*
14:131238819|131250522	ENSSSCG00000010698	9.31	4.35	-1.22818	0.175315	0.791623	*
1:90804729|90805557	ENSSSCG00000004484	8.63	2	-1.22801	0.242335	0.791623	*
3:22601703|22607539	ENSSSCG00000010794	4.69	2.83	-1.22745	0.230098	0.791623	*
10:39159520|39160458	ENSSSCG00000029783	20.87	8.42	-1.22458	0.164418	0.791623	*
3:41903326|41908064	ENSSSCG00000008066	3.31	1.03	-1.22424	0.245639	0.791623	*
14:103553553|103569632	ENSSSCG00000010467	5.59	0.69	-1.22359	0.248527	0.791623	*
16:36266989|36267460	ENSSSCG00000016922	8.9	3.09	-1.22265	0.207562	0.791623	*
10:48839072|48849331	ENSSSCG00000011066	5.12	0.8	-1.22241	0.248441	0.791623	*
13:32552937|32556000	ENSSSCG00000011394	5.12	0.8	-1.22241	0.248441	0.791623	*
4:125137452|125195250	ENSSSCG00000006911	5.9	3.22	-1.22229	0.227011	0.791623	*
14:28722384|28726302	ENSSSCG00000009761	11.44	4.99	-1.22225	0.144543	0.791623	*
7:92728724|92781367	ENSSSCG00000039701	7.29	2.8	-1.22213	0.227728	0.791623	*
13:66099316|66099720	ENSSSCG00000011553	7.65	3.6	-1.22074	0.201378	0.791623	*
12:27464344|27499620	ENSSSCG00000017592	4.84	1.2	-1.22074	0.248505	0.791623	*
9:2014098|2055979	ENSSSCG00000014598	3.9	2.24	-1.22036	0.236119	0.791623	*
1:32520013|32586183	ENSSSCG00000004199	7.11	1.5	-1.21863	0.244618	0.791623	*
13:25705006|25708811	ENSSSCG00000025408	10.15	3.37	-1.21819	0.199678	0.791623	*
7:41498025|41500354	ENSSSCG00000001723	9.59	5.05	-1.21714	0.150114	0.791623	*
7:96423793|96434660	ENSSSCG00000039876	4.14	2.02	-1.2167	0.242124	0.791623	*
5:74608480|74614932	ENSSSCG00000000795	5.17	0.81	-1.21668	0.250538	0.791623	*
12:60012086|60017666	ENSSSCG00000018046	5.17	0.81	-1.21668	0.250538	0.791623	*
18:9065917|9082725	ENSSSCG00000016494	10.22	6.37	-1.21623	0.131644	0.791623	*
12:50282520|50305019	ENSSSCG00000017878	4.88	2	-1.21605	0.240584	0.791623	*
15:31252163|31258862	ENSSSCG00000039185	2.2	1.03	-1.21579	0.25164	0.791623	*
14:30933737|30936150	ENSSSCG00000009808	25.47	11.43	-1.21536	0.063936	0.791623	*
6:165729761|165749531	ENSSSCG00000028097	7.57	1.62	-1.21499	0.250445	0.791623	*
9:38512460|38522958	ENSSSCG00000015015	6.46	2.01	-1.21453	0.235902	0.791623	*
4:125286432|125297628	ENSSSCG00000006911	30.8	17.26	-1.21298	0.0451016	0.791623	*
11:78349882|78352808	ENSSSCG00000037561	17.51	9.52	-1.21264	0.0852795	0.791623	*
18:18676123|18684684	ENSSSCG00000027131	9.37	2.97	-1.21247	0.210015	0.791623	*
5:35000442|35023068	n/a	1.47	0	-1.21131	0.215886	0.791623	*
10:42840283|42841147	ENSSSCG00000011028	1.47	0	-1.21131	0.215886	0.791623	*
3:69353541|69377657	ENSSSCG00000037977	1.47	0	-1.21131	0.215886	0.791623	*
3:117952014|117957656	ENSSSCG00000008600	1.47	0	-1.21131	0.215886	0.791623	*
7:22824834|22868141	ENSSSCG00000001229	1.47	0	-1.21131	0.215886	0.791623	*
4:74366655|74367232	ENSSSCG00000006238	1.47	0	-1.21131	0.215886	0.791623	*
3:4790961|4793402	ENSSSCG00000035090	1.47	0	-1.21131	0.215886	0.791623	*
2:17458807|17459895	ENSSSCG00000031819	1.47	0	-1.21131	0.215886	0.791623	*
15:117672038|117672545	ENSSSCG00000016174	1.47	0	-1.21131	0.215886	0.791623	*
10:12516945|12525737	ENSSSCG00000025290	1.47	0	-1.21131	0.215886	0.791623	*
6:87596524|87617719	ENSSSCG00000003591	1.47	0	-1.21131	0.215886	0.791623	*
12:52789307|52789708	ENSSSCG00000028278	1.47	0	-1.21131	0.215886	0.791623	*
10:48164054|48166637	n/a	4.29	1.62	-1.21088	0.247807	0.791623	*
7:110473200|110492570	ENSSSCG00000002426	5.63	0.69	-1.21062	0.253468	0.791623	*
2:136909181|136914107	ENSSSCG00000014304	60.38	30.41	-1.20928	0.0101777	0.791623	*
3:72304432|72313890	ENSSSCG00000008332	11.61	7.23	-1.20922	0.163336	0.791623	*
11:32746346|32758492	ENSSSCG00000009448	6.44	3.83	-1.20851	0.205875	0.791623	*
13:39482886|39495577	ENSSSCG00000011467	8.86	3.37	-1.20847	0.202098	0.791623	*
6:58144300|58146118	ENSSSCG00000003243	2.68	0	-1.20612	0.217274	0.791623	*
4:79710433|79715805	ENSSSCG00000006274	2.68	0	-1.20612	0.217274	0.791623	*
8:15011040|15038929	ENSSSCG00000008749	2.68	0	-1.20612	0.217274	0.791623	*
10:32800584|32870103	ENSSSCG00000010987	2.68	0	-1.20612	0.217274	0.791623	*
4:6320162|6356068	ENSSSCG00000005941	2.68	0	-1.20612	0.217274	0.791623	*
1:165613693|165670992	ENSSSCG00000004955	2.68	0	-1.20612	0.217274	0.791623	*
6:155037373|155084641	ENSSSCG00000003833	2.68	0	-1.20612	0.217274	0.791623	*
10:31579272|31682224	ENSSSCG00000010962	2.68	0	-1.20612	0.217274	0.791623	*
13:202799807|202809419	ENSSSCG00000021042	2.68	0	-1.20612	0.217274	0.791623	*
8:16716774|16726468	ENSSSCG00000008753	2.68	0	-1.20612	0.217274	0.791623	*
13:136478806|136479233	ENSSSCG00000025349	2.68	0	-1.20612	0.217274	0.791623	*
14:90616436|90627570	ENSSSCG00000010401	2.68	0	-1.20612	0.217274	0.791623	*
12:23082909|23107649	ENSSSCG00000017511	2.68	0	-1.20612	0.217274	0.791623	*
6:52980540|53015810	ENSSSCG00000003111	2.68	0	-1.20612	0.217274	0.791623	*
16:50446525|50478728	ENSSSCG00000016981	2.68	0	-1.20612	0.217274	0.791623	*
15:131532146|131574039	ENSSSCG00000016266	2.68	0	-1.20612	0.217274	0.791623	*
1:75717024|75731720	ENSSSCG00000004405	2.68	0	-1.20612	0.217274	0.791623	*
4:41867243|41871156	ENSSSCG00000006096	2.68	0	-1.20612	0.217274	0.791623	*
8:78065614|78080348	ENSSSCG00000009021	2.68	0	-1.20612	0.217274	0.791623	*
12:43677101|43688068	ENSSSCG00000017748	2.68	0	-1.20612	0.217274	0.791623	*
15:93587053|93591538	ENSSSCG00000016034	2.68	0	-1.20612	0.217274	0.791623	*
14:23546641|23555425	ENSSSCG00000009744	2.68	0	-1.20612	0.217274	0.791623	*
3:118924942|118974910	n/a	2.68	0	-1.20612	0.217274	0.791623	*
3:25222204|25227533	ENSSSCG00000007855	2.68	0	-1.20612	0.217274	0.791623	*
9:74189365|74190525	ENSSSCG00000015326	2.68	0	-1.20612	0.217274	0.791623	*
1:66367794|66370053	ENSSSCG00000037594	2.68	0	-1.20612	0.217274	0.791623	*
3:103627586|103645093	ENSSSCG00000008504	2.68	0	-1.20612	0.217274	0.791623	*
16:19473393|19480681	ENSSSCG00000016817	2.68	0	-1.20612	0.217274	0.791623	*
5:94479159|94482115	ENSSSCG00000000925	85.47	50.07	-1.20428	0.00509068	0.791623	*
16:71257300|71266608	ENSSSCG00000035676	6.42	1.21	-1.20385	0.256474	0.791623	*
10:19371076|19373042	ENSSSCG00000034817	2.02	0.8	-1.2032	0.255672	0.791623	*
12:18487310|18488717	ENSSSCG00000017346	5.58	2.43	-1.20255	0.241123	0.791623	*
6:142455346|142470638	ENSSSCG00000003789	8.58	4.41	-1.20211	0.201234	0.791623	*
9:126369361|126438047	ENSSSCG00000015569	8.99	4.25	-1.20005	0.170037	0.791623	*
15:88476598|88477180	ENSSSCG00000016019	6.18	2.4	-1.20004	0.241714	0.791623	*
11:16858657|16886709	ENSSSCG00000024385	6.42	1.2	-1.19826	0.258686	0.791623	*
1:163467111|163478399	ENSSSCG00000004934	2.72	0	-1.19814	0.21971	0.791623	*
17:4728597|4784409	ENSSSCG00000006981	2.72	0	-1.19814	0.21971	0.791623	*
17:11364668|11367099	ENSSSCG00000007031	2.72	0	-1.19814	0.21971	0.791623	*
15:31178988|31223430	ENSSSCG00000039185	2.72	0	-1.19814	0.21971	0.791623	*
18:5029807|5032752	ENSSSCG00000020663	2.72	0	-1.19814	0.21971	0.791623	*
1:165506984|165522457	ENSSSCG00000004955	2.72	0	-1.19814	0.21971	0.791623	*
4:15286971|15303961	ENSSSCG00000034048,ENSSSCG00000040731	2.72	0	-1.19814	0.21971	0.791623	*
14:132093292|132094749	ENSSSCG00000010703	2.72	0	-1.19814	0.21971	0.791623	*
6:1879274|1906179	ENSSSCG00000002656	2.72	0	-1.19814	0.21971	0.791623	*
9:16820140|16826534	n/a	2.72	0	-1.19814	0.21971	0.791623	*
3:11377601|11380582	ENSSSCG00000028504	2.72	0	-1.19814	0.21971	0.791623	*
6:110713030|110733479	ENSSSCG00000003716	2.72	0	-1.19814	0.21971	0.791623	*
14:28132044|28142370	ENSSSCG00000009755	2.72	0	-1.19814	0.21971	0.791623	*
13:120807611|120810310	ENSSSCG00000011772	2.72	0	-1.19814	0.21971	0.791623	*
9:65087405|65094512	ENSSSCG00000015283	2.72	0	-1.19814	0.21971	0.791623	*
16:27938865|27951362	ENSSSCG00000016872	2.72	0	-1.19814	0.21971	0.791623	*
1:66401091|66406068	ENSSSCG00000004351	2.72	0	-1.19814	0.21971	0.791623	*
7:68230093|68242211	ENSSSCG00000001970	2.72	0	-1.19814	0.21971	0.791623	*
7:113625341|113631817	ENSSSCG00000002446	2.72	0	-1.19814	0.21971	0.791623	*
1:67450988|67455592	ENSSSCG00000004358	2.72	0	-1.19814	0.21971	0.791623	*
6:37315367|37390696	ENSSSCG00000033527	2.72	0	-1.19814	0.21971	0.791623	*
9:46038901|46056387	ENSSSCG00000015097	2.72	0	-1.19814	0.21971	0.791623	*
12:36163951|36173436	ENSSSCG00000017671	2.72	0	-1.19814	0.21971	0.791623	*
18:10106651|10111030	ENSSSCG00000026733	2.72	0	-1.19814	0.21971	0.791623	*
17:1367613|1451205	ENSSSCG00000006970	2.72	0	-1.19814	0.21971	0.791623	*
6:58039048|58046380	n/a	2.72	0	-1.19814	0.21971	0.791623	*
X:122433756|122446892	ENSSSCG00000012743	2.72	0	-1.19814	0.21971	0.791623	*
4:124694845|124733446	ENSSSCG00000006903	2.72	0	-1.19814	0.21971	0.791623	*
X:20878645|20912062	ENSSSCG00000022240	2.72	0	-1.19814	0.21971	0.791623	*
10:42852936|42866726	ENSSSCG00000011028	2.72	0	-1.19814	0.21971	0.791623	*
5:24770425|24858060	ENSSSCG00000000456	2.72	0	-1.19814	0.21971	0.791623	*
1:196196559|196200169	ENSSSCG00000005126	2.72	0	-1.19814	0.21971	0.791623	*
15:66292955|66299872	ENSSSCG00000015882	2.72	0	-1.19814	0.21971	0.791623	*
10:46480094|46548424	ENSSSCG00000011047	2.72	0	-1.19814	0.21971	0.791623	*
15:120556858|120578549	ENSSSCG00000016194	6.65	0.81	-1.19784	0.254689	0.791623	*
3:40446251|40471377	ENSSSCG00000022963	8.08	2.02	-1.19758	0.255115	0.791623	*
9:28013207|28019613	ENSSSCG00000034879	9.23	3.73	-1.19622	0.183841	0.791623	*
7:113369841|113371752	ENSSSCG00000002443	14.42	9.58	-1.19494	0.0994322	0.791623	*
18:2893549|2894947	ENSSSCG00000016420	3.22	0.69	-1.19491	0.259619	0.791623	*
5:82727509|82738478	ENSSSCG00000000867	8.07	2.4	-1.19393	0.246978	0.791623	*
13:181085608|181099942	n/a	14.39	6.81	-1.19387	0.159392	0.791623	*
18:18676123|18680631	ENSSSCG00000027131	13.19	5.8	-1.19285	0.142211	0.791623	*
1:265678763|265687811	ENSSSCG00000005597	7.38	3.22	-1.19205	0.218633	0.791623	*
8:130611008|130621043	ENSSSCG00000021712	3.6	1.2	-1.19195	0.259923	0.791623	*
12:39408156|39428231	n/a	186.53	0	-1.19132	0.217121	0.791623	*
AEMK02000489.1:49009|49336	n/a	35.06	29.46	-1.19128	0.0468087	0.791623	*
12:59351567|59353890	ENSSSCG00000018039	41.99	20.03	-1.18866	0.0285479	0.791623	*
16:17756252|17765223	ENSSSCG00000016809	11.76	5.11	-1.18863	0.178442	0.791623	*
12:22940646|22953012	ENSSSCG00000017506	4.56	1.37	-1.18821	0.255204	0.791623	*
8:55715869|55717520	ENSSSCG00000008901	9.46	4.44	-1.18669	0.202602	0.791623	*
13:132325910|132335952	ENSSSCG00000031147	3.55	0.69	-1.18668	0.263361	0.791623	*
1:95742426|95742917	ENSSSCG00000004499	12.26	6.69	-1.1864	0.170431	0.791623	*
6:103511676|103514896	ENSSSCG00000003693	2.81	0.81	-1.18626	0.262282	0.791623	*
17:51161248|51186657	ENSSSCG00000007463	2.81	0.81	-1.18626	0.262282	0.791623	*
X:54178830|54293347	ENSSSCG00000022676	20.76	10.17	-1.1854	0.0896252	0.791623	*
1:238620343|238622572	ENSSSCG00000005356	15.04	6.71	-1.18483	0.126743	0.791623	*
15:131280750|131289033	ENSSSCG00000016262	2.16	0.81	-1.18381	0.263164	0.791623	*
3:18812153|18813915	ENSSSCG00000007812	2.77	0	-1.18326	0.22425	0.791623	*
2:51346346|51370259	n/a	2.77	0	-1.18326	0.22425	0.791623	*
3:11337622|11346851	ENSSSCG00000025966	2.77	0	-1.18326	0.22425	0.791623	*
15:60366156|60376024	ENSSSCG00000015866	2.77	0	-1.18326	0.22425	0.791623	*
14:129329546|129331285	ENSSSCG00000010683	2.77	0	-1.18326	0.22425	0.791623	*
9:127581|132860	ENSSSCG00000028886	2.77	0	-1.18326	0.22425	0.791623	*
12:35870501|35874053	ENSSSCG00000022659	2.77	0	-1.18326	0.22425	0.791623	*
9:131298384|131303138	ENSSSCG00000015602	2.77	0	-1.18326	0.22425	0.791623	*
7:68164912|68169856	ENSSSCG00000001970	2.77	0	-1.18326	0.22425	0.791623	*
12:51657943|51701582	ENSSSCG00000017895	2.77	0	-1.18326	0.22425	0.791623	*
15:104688663|104716420	ENSSSCG00000036339	2.77	0	-1.18326	0.22425	0.791623	*
7:64253214|64306975	ENSSSCG00000032377	2.77	0	-1.18326	0.22425	0.791623	*
7:98094408|98097989	ENSSSCG00000002374	2.77	0	-1.18326	0.22425	0.791623	*
6:91559499|91596635	ENSSSCG00000003627	2.77	0	-1.18326	0.22425	0.791623	*
8:3839267|3867680	ENSSSCG00000027349	2.77	0	-1.18326	0.22425	0.791623	*
14:103728427|103796836	ENSSSCG00000010468	2.77	0	-1.18326	0.22425	0.791623	*
1:180198281|180209747	ENSSSCG00000036634	2.77	0	-1.18326	0.22425	0.791623	*
3:103058586|103072816	ENSSSCG00000008496	2.77	0	-1.18326	0.22425	0.791623	*
X:48686945|48706981	ENSSSCG00000012352	2.77	0	-1.18326	0.22425	0.791623	*
10:14207446|14208175	ENSSSCG00000023660	2.77	0	-1.18326	0.22425	0.791623	*
1:203494616|203504966	ENSSSCG00000005170	2.77	0	-1.18326	0.22425	0.791623	*
6:119908694|119915614	ENSSSCG00000020898	2.77	0	-1.18326	0.22425	0.791623	*
2:15967840|15974446	ENSSSCG00000013262	2.77	0	-1.18326	0.22425	0.791623	*
13:21697536|21725591	ENSSSCG00000027738	2.77	0	-1.18326	0.22425	0.791623	*
3:97488478|97490740	n/a	2.77	0	-1.18326	0.22425	0.791623	*
9:126307944|126334904	ENSSSCG00000021393	2.77	0	-1.18326	0.22425	0.791623	*
13:18511969|18514394	ENSSSCG00000011233	2.77	0	-1.18326	0.22425	0.791623	*
15:124587040|124602627	ENSSSCG00000016225	2.77	0	-1.18326	0.22425	0.791623	*
5:8098068|8113408	ENSSSCG00000000078	2.77	0	-1.18326	0.22425	0.791623	*
6:42766736|42770317	ENSSSCG00000025152	3.41	1.21	-1.18312	0.264798	0.791623	*
3:126871893|126878884	ENSSSCG00000020799	7.65	4.24	-1.18286	0.184502	0.791623	*
3:101519230|101525570	ENSSSCG00000008479	7.71	1.62	-1.1826	0.263915	0.791623	*
12:61112763|61118003	ENSSSCG00000036812	8.26	2.02	-1.18236	0.261199	0.791623	*
1:265584494|265589724	ENSSSCG00000005593	7.75	2.99	-1.18206	0.219704	0.791623	*
2:18496995|18500836	ENSSSCG00000021739	5.35	2.01	-1.18111	0.247686	0.791623	*
13:14841306|14893262	ENSSSCG00000038376	7.57	3.03	-1.18062	0.243996	0.791623	*
3:38275930|38288061	ENSSSCG00000007950	10.47	4.95	-1.1804	0.191631	0.791623	*
13:202850961|202865302	ENSSSCG00000021042	2.16	0.8	-1.17981	0.264805	0.791623	*
14:140853855|140864862	ENSSSCG00000010765	8.9	3.85	-1.17975	0.19065	0.791623	*
14:111073462|111074594	ENSSSCG00000010544	9.54	5.61	-1.17974	0.198508	0.791623	*
1:256577555|256578617	ENSSSCG00000005498	6.55	2.42	-1.1794	0.242389	0.791623	*
13:71901768|71906034	ENSSSCG00000011612	4	1.6	-1.17809	0.265657	0.791623	*
12:42617271|42618311	ENSSSCG00000017732,ENSSSCG00000017733	9.22	5.34	-1.17784	0.157718	0.791623	*
3:26328980|26337389	ENSSSCG00000007866	14.05	8.62	-1.17661	0.114183	0.791623	*
1:3319774|3337457	ENSSSCG00000004027	5.77	1.21	-1.17555	0.267874	0.791623	*
6:85922219|85922696	ENSSSCG00000003586	5.03	0.69	-1.17537	0.267353	0.791623	*
7:31455169|31484240	ENSSSCG00000001549	4.33	2.43	-1.17494	0.255634	0.791623	*
7:47864212|47874345	ENSSSCG00000027477	15.06	10.68	-1.17256	0.112456	0.791623	*
8:71167561|71170425	ENSSSCG00000008969	24.95	11.82	-1.17243	0.0772517	0.791623	*
1:253852814|253857053	ENSSSCG00000005477	5.82	1.21	-1.17211	0.269272	0.791623	*
8:77852296|77854003	ENSSSCG00000009018	4.1	2.41	-1.17115	0.247997	0.791623	*
5:49941642|50031024	ENSSSCG00000000567	5.53	2.82	-1.17107	0.237826	0.791623	*
14:107396434|107420855	n/a	1.61	0	-1.17018	0.228455	0.791623	*
6:127908697|127951751	ENSSSCG00000023171	1.61	0	-1.17018	0.228455	0.791623	*
15:137378423|137389579	ENSSSCG00000016330	1.61	0	-1.17018	0.228455	0.791623	*
8:55308840|55313952	ENSSSCG00000022283	1.61	0	-1.17018	0.228455	0.791623	*
9:21735187|21742242	ENSSSCG00000014924	1.61	0	-1.17018	0.228455	0.791623	*
14:112924542|112990508	ENSSSCG00000010571	1.61	0	-1.17018	0.228455	0.791623	*
7:64245922|64257533	ENSSSCG00000032377	1.61	0	-1.17018	0.228455	0.791623	*
X:48763407|48763585	n/a	1.61	0	-1.17018	0.228455	0.791623	*
1:165562758|165575553	ENSSSCG00000004955	1.61	0	-1.17018	0.228455	0.791623	*
X:92629923|92639671	ENSSSCG00000012591	1.61	0	-1.17018	0.228455	0.791623	*
14:39712137|39778580	ENSSSCG00000009893	1.61	0	-1.17018	0.228455	0.791623	*
15:31471618|31473618	ENSSSCG00000015743,ENSSSCG00000015742	1.61	0	-1.17018	0.228455	0.791623	*
2:108379645|108500933	ENSSSCG00000014184	1.61	0	-1.17018	0.228455	0.791623	*
15:108292658|108448856	ENSSSCG00000016123	1.61	0	-1.17018	0.228455	0.791623	*
17:35269017|35274947	ENSSSCG00000007228	1.61	0	-1.17018	0.228455	0.791623	*
14:55106799|55110808	ENSSSCG00000010148	1.61	0	-1.17018	0.228455	0.791623	*
11:63001616|63002007	ENSSSCG00000039364	1.61	0	-1.17018	0.228455	0.791623	*
2:135225674|135245375	ENSSSCG00000014291	1.61	0	-1.17018	0.228455	0.791623	*
13:77417167|77463301	ENSSSCG00000011652	12.31	7.06	-1.1697	0.140284	0.791623	*
5:79462271|79470833	ENSSSCG00000000840	7.79	4	-1.16878	0.236654	0.791623	*
13:117375711|117376882	n/a	3.14	0.69	-1.16845	0.270042	0.791623	*
7:13423656|13426402	ENSSSCG00000026034	8.34	4.47	-1.16794	0.179951	0.791623	*
1:182545288|182577496	ENSSSCG00000005041	3.87	1.21	-1.16672	0.271499	0.791623	*
7:26884547|26891538	ENSSSCG00000001486	8.21	2.93	-1.16647	0.229738	0.791623	*
12:39865689|39886658	ENSSSCG00000017712	5.86	1.21	-1.16643	0.271605	0.791623	*
4:95968137|95970187	ENSSSCG00000006572	3.14	0.81	-1.16562	0.271797	0.791623	*
6:13138872|13141246	ENSSSCG00000030420	24.27	12.37	-1.16312	0.0805362	0.791623	*
1:602986|619011	ENSSSCG00000004008	6.13	2.41	-1.16248	0.247637	0.791623	*
17:50939732|50943209	ENSSSCG00000030108	2.82	0	-1.16235	0.230704	0.791623	*
2:85605899|85626028	ENSSSCG00000014088	2.82	0	-1.16235	0.230704	0.791623	*
15:59164161|59169804	ENSSSCG00000015857	2.82	0	-1.16235	0.230704	0.791623	*
1:271131859|271139097	ENSSSCG00000005711	2.82	0	-1.16235	0.230704	0.791623	*
10:42063522|42147610	n/a	2.82	0	-1.16235	0.230704	0.791623	*
4:93111563|93113716	ENSSSCG00000006461	2.82	0	-1.16235	0.230704	0.791623	*
2:87018038|87068801	ENSSSCG00000014101	2.82	0	-1.16235	0.230704	0.791623	*
12:42949250|42953896	ENSSSCG00000017743	2.82	0	-1.16235	0.230704	0.791623	*
6:98230656|98233063	ENSSSCG00000038465	2.82	0	-1.16235	0.230704	0.791623	*
7:30582062|30627152	ENSSSCG00000001527	2.82	0	-1.16235	0.230704	0.791623	*
13:134737386|134792181	ENSSSCG00000026753	2.82	0	-1.16235	0.230704	0.791623	*
11:18313796|18383442	n/a	2.82	0	-1.16235	0.230704	0.791623	*
4:106742871|106751287	ENSSSCG00000006764	2.82	0	-1.16235	0.230704	0.791623	*
12:19765600|19768678	ENSSSCG00000030211	2.82	0	-1.16235	0.230704	0.791623	*
15:108225310|108292829	n/a	2.82	0	-1.16235	0.230704	0.791623	*
3:46155823|46165165	ENSSSCG00000008113	2.82	0	-1.16235	0.230704	0.791623	*
1:72454565|72507412	ENSSSCG00000004370	2.82	0	-1.16235	0.230704	0.791623	*
5:30562373|30572528	ENSSSCG00000000475	4.62	0.81	-1.1622	0.271714	0.791623	*
6:108697505|108697882	ENSSSCG00000003709	7.79	3.24	-1.16131	0.250281	0.791623	*
18:40708148|40710541	ENSSSCG00000023445	14.56	8.67	-1.16115	0.1179	0.791623	*
5:313664|319318	ENSSSCG00000000970	6.1	1.03	-1.16104	0.273649	0.791623	*
5:7320472|7326410	ENSSSCG00000000068	5.86	1.2	-1.16084	0.273907	0.791623	*
12:61317831|61318646	n/a	3.92	1.49	-1.16037	0.262632	0.791623	*
13:166836891|166863547	ENSSSCG00000026130	13.48	6.02	-1.16029	0.19932	0.791623	*
2:13171137|13172537	ENSSSCG00000013174	2.58	0.69	-1.15973	0.273616	0.791623	*
3:102927403|102939552	ENSSSCG00000008495	24.04	11.7	-1.15972	0.0788434	0.791623	*
1:77059827|77087208	ENSSSCG00000004419	4.57	0.8	-1.15944	0.272782	0.791623	*
13:24543515|24549947	ENSSSCG00000011269	12.67	7.75	-1.1581	0.137773	0.791623	*
13:39466001|39471302	ENSSSCG00000011467	4.62	0.8	-1.1578	0.273549	0.791623	*
13:138786054|138790284	ENSSSCG00000011882	9.82	4.84	-1.15647	0.209827	0.791623	*
15:101365969|101368665	ENSSSCG00000016077	14.44	6.95	-1.15636	0.135706	0.791623	*
12:23857979|23862768	ENSSSCG00000017513	30.08	15.64	-1.15604	0.0572331	0.791623	*
13:180591411|180626835	ENSSSCG00000024623	9.13	4.47	-1.15563	0.186049	0.791623	*
3:41982158|42008713	ENSSSCG00000008068	4.53	0.8	-1.15554	0.274143	0.791623	*
13:89284426|89287387	ENSSSCG00000025293	4.53	0.8	-1.15554	0.274143	0.791623	*
11:77475172|77484890	ENSSSCG00000009551	5.81	2.18	-1.15513	0.247806	0.791623	*
6:129756751|129772010	ENSSSCG00000003760	3.74	0	-1.15447	0.232269	0.791623	*
X:123912370|123917821	ENSSSCG00000012758	3.74	0	-1.15447	0.232269	0.791623	*
2:108492306|108520066	ENSSSCG00000014184	3.74	0	-1.15447	0.232269	0.791623	*
2:69520185|69535769	ENSSSCG00000013630	3.74	0	-1.15447	0.232269	0.791623	*
2:130959844|130982429	n/a	3.74	0	-1.15447	0.232269	0.791623	*
18:7787174|7787841	ENSSSCG00000016487	3.74	0	-1.15447	0.232269	0.791623	*
14:6761236|6783462	ENSSSCG00000032622	3.74	0	-1.15447	0.232269	0.791623	*
6:106100507|106120074	ENSSSCG00000022559	3.74	0	-1.15447	0.232269	0.791623	*
15:93656903|93677449	ENSSSCG00000016035	3.74	0	-1.15447	0.232269	0.791623	*
9:121099670|121104768	ENSSSCG00000021464	3.74	0	-1.15447	0.232269	0.791623	*
18:29122311|29135682	ENSSSCG00000016629	3.74	0	-1.15447	0.232269	0.791623	*
15:76226667|76235600	ENSSSCG00000015940	3.74	0	-1.15447	0.232269	0.791623	*
12:59773654|59782422	ENSSSCG00000024030	3.74	0	-1.15447	0.232269	0.791623	*
8:116294135|116322315	ENSSSCG00000022788	3.74	0	-1.15447	0.232269	0.791623	*
4:67682727|67687622	ENSSSCG00000006202	3.74	0	-1.15447	0.232269	0.791623	*
9:127838976|127867485	n/a	3.74	0	-1.15447	0.232269	0.791623	*
1:54462732|54494313	ENSSSCG00000004293	3.74	0	-1.15447	0.232269	0.791623	*
14:66650685|66666186	ENSSSCG00000010226	3.74	0	-1.15447	0.232269	0.791623	*
5:67653816|67655863	ENSSSCG00000029464	3.74	0	-1.15447	0.232269	0.791623	*
5:103025477|103041934	ENSSSCG00000029249	3.74	0	-1.15447	0.232269	0.791623	*
6:140728493|140761156	n/a	3.74	0	-1.15447	0.232269	0.791623	*
X:97188772|97201886	ENSSSCG00000012634	3.74	0	-1.15447	0.232269	0.791623	*
2:125585618|125640137	n/a	3.74	0	-1.15447	0.232269	0.791623	*
3:11802545|11804747	ENSSSCG00000007721	3.74	0	-1.15447	0.232269	0.791623	*
10:43168038|43179957	ENSSSCG00000011030	3.74	0	-1.15447	0.232269	0.791623	*
8:18591592|18594011	ENSSSCG00000008756	3.74	0	-1.15447	0.232269	0.791623	*
7:23022971|23023631	ENSSSCG00000001341	3.74	0	-1.15447	0.232269	0.791623	*
11:7752841|7753831	ENSSSCG00000009334	3.74	0	-1.15447	0.232269	0.791623	*
5:16309172|16328852	ENSSSCG00000028516	3.74	0	-1.15447	0.232269	0.791623	*
9:33726290|33735453	ENSSSCG00000033937	3.74	0	-1.15447	0.232269	0.791623	*
13:39095610|39104526	ENSSSCG00000032357	3.74	0	-1.15447	0.232269	0.791623	*
2:83770401|83784058	ENSSSCG00000014073	3.74	0	-1.15447	0.232269	0.791623	*
5:51059107|51063019	ENSSSCG00000000570	3.74	0	-1.15447	0.232269	0.791623	*
11:49260973|49270362	ENSSSCG00000009473	3.74	0	-1.15447	0.232269	0.791623	*
4:2678086|2793098	ENSSSCG00000038397	3.74	0	-1.15447	0.232269	0.791623	*
6:34237904|34241790	ENSSSCG00000039875	3.74	0	-1.15447	0.232269	0.791623	*
3:57484933|57485713	ENSSSCG00000008208	3.74	0	-1.15447	0.232269	0.791623	*
2:77492482|77493754	ENSSSCG00000013416	3.74	0	-1.15447	0.232269	0.791623	*
4:124496314|124539837	ENSSSCG00000006901	3.74	0	-1.15447	0.232269	0.791623	*
2:128033581|128043979	n/a	3.74	0	-1.15447	0.232269	0.791623	*
6:135724074|135724973	ENSSSCG00000003772	3.74	0	-1.15447	0.232269	0.791623	*
6:158466790|158478699	ENSSSCG00000028748	3.74	0	-1.15447	0.232269	0.791623	*
9:74207033|74210330	ENSSSCG00000015326	3.74	0	-1.15447	0.232269	0.791623	*
6:79041052|79070769	ENSSSCG00000003512	3.74	0	-1.15447	0.232269	0.791623	*
6:10264097|10329213	n/a	3.74	0	-1.15447	0.232269	0.791623	*
3:121922703|121963672	ENSSSCG00000008621	3.74	0	-1.15447	0.232269	0.791623	*
9:20809498|20962226	ENSSSCG00000035619	3.74	0	-1.15447	0.232269	0.791623	*
7:86055233|86072428	ENSSSCG00000002266	3.74	0	-1.15447	0.232269	0.791623	*
7:29555855|29591673	n/a	3.74	0	-1.15447	0.232269	0.791623	*
1:163184041|163196100	ENSSSCG00000004927	3.74	0	-1.15447	0.232269	0.791623	*
1:129597881|129608192	ENSSSCG00000004739	3.74	0	-1.15447	0.232269	0.791623	*
3:28645515|28659610	ENSSSCG00000007878	29.87	16.8	-1.15348	0.0534422	0.791623	*
4:9061831|9069356	ENSSSCG00000005955	8.16	3.89	-1.15333	0.227985	0.791623	*
1:21541772|21560234	ENSSSCG00000004132	4.66	0.8	-1.15263	0.275682	0.791623	*
13:3404652|3405113	ENSSSCG00000011197	19.41	11.27	-1.15211	0.085283	0.791623	*
15:106671897|106672575	ENSSSCG00000016118	7.42	3.86	-1.15205	0.224406	0.791623	*
6:106346412|106347272	n/a	7.98	3.83	-1.1519	0.224478	0.791623	*
2:125585618|125664007	n/a	5.17	0.69	-1.15124	0.277104	0.791623	*
3:97047928|97056433	ENSSSCG00000008459	18.13	8.92	-1.1511	0.115694	0.791623	*
10:48816880|48818387	ENSSSCG00000011066	5.96	1.21	-1.15101	0.278001	0.791623	*
15:53976074|53987140	ENSSSCG00000015840	4.71	0.81	-1.14922	0.277	0.791623	*
18:54558710|54562337	ENSSSCG00000029741	2.96	0	-1.14897	0.234031	0.791623	*
6:149072806|149081311	ENSSSCG00000003815	2.96	0	-1.14897	0.234031	0.791623	*
5:30859944|30862571	ENSSSCG00000000478	2.96	0	-1.14897	0.234031	0.791623	*
X:91117747|91166864	ENSSSCG00000025306	2.96	0	-1.14897	0.234031	0.791623	*
17:40030641|40031991	ENSSSCG00000007324	2.96	0	-1.14897	0.234031	0.791623	*
10:24757287|24780889	ENSSSCG00000010928	2.96	0	-1.14897	0.234031	0.791623	*
2:108302152|108305854	ENSSSCG00000014184	2.96	0	-1.14897	0.234031	0.791623	*
11:65331959|65337188	ENSSSCG00000009502	2.96	0	-1.14897	0.234031	0.791623	*
9:99625273|99632859	ENSSSCG00000030638	2.96	0	-1.14897	0.234031	0.791623	*
2:145659864|145660951	ENSSSCG00000039309	2.96	0	-1.14897	0.234031	0.791623	*
7:55657733|55664446	ENSSSCG00000001852	2.96	0	-1.14897	0.234031	0.791623	*
13:180626749|180650471	ENSSSCG00000024623	2.96	0	-1.14897	0.234031	0.791623	*
7:665777|701598	n/a	2.96	0	-1.14897	0.234031	0.791623	*
14:41029179|41031398	ENSSSCG00000009925	2.96	0	-1.14897	0.234031	0.791623	*
1:90855810|90864392	ENSSSCG00000004484	2.96	0	-1.14897	0.234031	0.791623	*
8:110392877|110397126	ENSSSCG00000009128	2.96	0	-1.14897	0.234031	0.791623	*
11:63740098|63740472	ENSSSCG00000009492	2.96	0	-1.14897	0.234031	0.791623	*
13:121902766|121911725	ENSSSCG00000011782	2.96	0	-1.14897	0.234031	0.791623	*
17:14445562|14453999	ENSSSCG00000007043	2.96	0	-1.14897	0.234031	0.791623	*
9:139465032|139465930	ENSSSCG00000022126	2.96	0	-1.14897	0.234031	0.791623	*
9:73100284|73209295	ENSSSCG00000022982	2.96	0	-1.14897	0.234031	0.791623	*
3:71116676|71155383	ENSSSCG00000008312	2.96	0	-1.14897	0.234031	0.791623	*
1:250432876|250488387	ENSSSCG00000005449	2.96	0	-1.14897	0.234031	0.791623	*
3:26088613|26095563	ENSSSCG00000027324	2.96	0	-1.14897	0.234031	0.791623	*
6:34725091|34735989	ENSSSCG00000039577	2.96	0	-1.14897	0.234031	0.791623	*
16:32390636|32402215	ENSSSCG00000016887	2.96	0	-1.14897	0.234031	0.791623	*
1:215219605|215256442	ENSSSCG00000005198	2.96	0	-1.14897	0.234031	0.791623	*
14:79383723|79441983	ENSSSCG00000010325	2.96	0	-1.14897	0.234031	0.791623	*
3:120139956|120141786	ENSSSCG00000008614	2.96	0	-1.14897	0.234031	0.791623	*
13:19405756|19425920	ENSSSCG00000011236	2.96	0	-1.14897	0.234031	0.791623	*
X:106054530|106057936	ENSSSCG00000012649	2.96	0	-1.14897	0.234031	0.791623	*
18:15166982|15347365	ENSSSCG00000016543	2.96	0	-1.14897	0.234031	0.791623	*
10:39392101|39394178	ENSSSCG00000011069	2.96	0	-1.14897	0.234031	0.791623	*
10:30107647|30113650	ENSSSCG00000010959	2.96	0	-1.14897	0.234031	0.791623	*
13:82768010|82884662	ENSSSCG00000037647	2.96	0	-1.14897	0.234031	0.791623	*
14:76786741|76788678	ENSSSCG00000010313	2.96	0	-1.14897	0.234031	0.791623	*
13:7021801|7045044	ENSSSCG00000024621	2.96	0	-1.14897	0.234031	0.791623	*
11:25400319|25437567	ENSSSCG00000029837	2.96	0	-1.14897	0.234031	0.791623	*
5:79724030|79725278	n/a	2.96	0	-1.14897	0.234031	0.791623	*
3:87328900|87332542	ENSSSCG00000008412	2.96	0	-1.14897	0.234031	0.791623	*
13:128023187|128043459	ENSSSCG00000021206	2.96	0	-1.14897	0.234031	0.791623	*
6:70562990|70578561	ENSSSCG00000003401	2.96	0	-1.14897	0.234031	0.791623	*
16:44497369|44506007	ENSSSCG00000016954	2.96	0	-1.14897	0.234031	0.791623	*
12:23872265|23888224	ENSSSCG00000017513	2.96	0	-1.14897	0.234031	0.791623	*
9:118488947|118594647	ENSSSCG00000015512	2.96	0	-1.14897	0.234031	0.791623	*
18:22893821|22941164	ENSSSCG00000016597	2.96	0	-1.14897	0.234031	0.791623	*
13:196346670|196352976	ENSSSCG00000012037	2.96	0	-1.14897	0.234031	0.791623	*
4:97651178|97653474	ENSSSCG00000006620	2.96	0	-1.14897	0.234031	0.791623	*
11:2760730|2771019	ENSSSCG00000009290	2.96	0	-1.14897	0.234031	0.791623	*
11:49250588|49253425	ENSSSCG00000009473	2.96	0	-1.14897	0.234031	0.791623	*
1:79745966|79754085	n/a	2.96	0	-1.14897	0.234031	0.791623	*
3:72605356|72612278	ENSSSCG00000008335	2.96	0	-1.14897	0.234031	0.791623	*
13:81767591|81787975	ENSSSCG00000036855	2.96	0	-1.14897	0.234031	0.791623	*
1:163455680|163481032	ENSSSCG00000004934	2.96	0	-1.14897	0.234031	0.791623	*
1:203740362|203762909	ENSSSCG00000005173	2.96	0	-1.14897	0.234031	0.791623	*
3:7480870|7487795	ENSSSCG00000039119	2.96	0	-1.14897	0.234031	0.791623	*
10:32113352|32122395	n/a	2.96	0	-1.14897	0.234031	0.791623	*
3:92199491|92206673	ENSSSCG00000008423	2.96	0	-1.14897	0.234031	0.791623	*
3:121922703|121973942	ENSSSCG00000008621	2.96	0	-1.14897	0.234031	0.791623	*
16:79903527|79912190	ENSSSCG00000039089	2.96	0	-1.14897	0.234031	0.791623	*
10:41430334|41436115	ENSSSCG00000011022	4.14	2.41	-1.14802	0.257265	0.791623	*
4:65502957|65508255	ENSSSCG00000006196	37.95	17.1	-1.14762	0.100054	0.791623	*
2:126908198|126919996	ENSSSCG00000014239	7.1	3.78	-1.14706	0.204542	0.791623	*
1:139573284|139573510	ENSSSCG00000004823	2.53	0.8	-1.14699	0.279461	0.791623	*
1:238247724|238251089	ENSSSCG00000005350	2.76	1.2	-1.14636	0.279948	0.791623	*
14:55824115|55825210	ENSSSCG00000034844	6.4	3.38	-1.14565	0.213914	0.791623	*
1:239514750|239520648	ENSSSCG00000005366	5.16	2.53	-1.14564	0.246959	0.791623	*
3:113319911|113324246	ENSSSCG00000008576	8.59	2.23	-1.14551	0.264887	0.791623	*
4:99596480|99618989	n/a	4.71	0.8	-1.14488	0.278835	0.791623	*
8:69399311|69402333	ENSSSCG00000024592	4.71	0.8	-1.14488	0.278835	0.791623	*
14:107976914|107977803	ENSSSCG00000010508	3.5	1.37	-1.14316	0.275529	0.791623	*
5:70505093|70512142	ENSSSCG00000000778	8.1	6.05	-1.14304	0.210024	0.791623	*
3:113564449|113565062	ENSSSCG00000029413	11.42	7.4	-1.14115	0.154446	0.791623	*
13:54119777|54173527	ENSSSCG00000011518	8.53	4.44	-1.14023	0.222545	0.791623	*
3:80475789|80503895	ENSSSCG00000008382	4.76	0.81	-1.13947	0.280942	0.791623	*
15:132692555|132697460	ENSSSCG00000022177	25.74	13.57	-1.13875	0.0889949	0.791623	*
8:29136919|29155524	ENSSSCG00000008772	7.01	4.04	-1.13852	0.236571	0.791623	*
7:93296032|93296234	ENSSSCG00000002311	12.97	6.2	-1.13753	0.159201	0.791623	*
7:11673666|11682760	ENSSSCG00000001062	17.84	9.6	-1.13734	0.111045	0.791623	*
1:261242623|261246048	ENSSSCG00000005514,ENSSSCG00000034749	7.89	3.84	-1.1369	0.20689	0.791623	*
1:107015989|107025677	ENSSSCG00000004544	10.7	5.22	-1.13677	0.212013	0.791623	*
13:26584179|26593210	n/a	6	2.29	-1.13653	0.258175	0.791623	*
13:133710723|133727006	ENSSSCG00000021380	10.06	4.06	-1.13639	0.218133	0.791623	*
13:18665942|18676623	ENSSSCG00000032220	6.78	3.03	-1.13592	0.241344	0.791623	*
6:97208865|97209241	ENSSSCG00000022947	2.21	0.8	-1.13576	0.282526	0.791623	*
1:246866711|246874253	ENSSSCG00000005427	24.49	14.65	-1.13463	0.0806448	0.791623	*
X:112058370|112077442	n/a	5.17	1.62	-1.13362	0.281255	0.791623	*
15:81033539|81059534	ENSSSCG00000038076	15.55	5.09	-1.13234	0.214075	0.791623	*
7:96417876|96441538	ENSSSCG00000039876	7.8	2	-1.13121	0.283117	0.791623	*
3:54271064|54276460	ENSSSCG00000008179	48.75	29.23	-1.12927	0.017319	0.791623	*
1:127977231|127987394	ENSSSCG00000031949	6.18	3.03	-1.12815	0.245708	0.791623	*
12:26380921|26381431	ENSSSCG00000036135	14.25	6.69	-1.12814	0.184822	0.791623	*
9:70943455|71002109	ENSSSCG00000015307	2.21	1.2	-1.12799	0.287698	0.791623	*
1:11750859|11753865	ENSSSCG00000004065	13.43	6.14	-1.12798	0.169901	0.791623	*
8:10383255|10386139	n/a	4.75	1.89	-1.12746	0.270202	0.791623	*
6:150941876|151023867	ENSSSCG00000023243	16.64	9.58	-1.12729	0.109218	0.791623	*
13:122802362|122815400	ENSSSCG00000011788	12.89	9.83	-1.12678	0.13291	0.791623	*
13:60986842|61022479	ENSSSCG00000011532	9.04	4.02	-1.12581	0.236211	0.791623	*
1:123607338|123610250	ENSSSCG00000004661	4.33	2.41	-1.12563	0.267099	0.791623	*
16:27390021|27392591	ENSSSCG00000016866	9.92	4	-1.12526	0.256449	0.791623	*
[truncated: 49,104 more rows]

## Sheet: Tabke S4 
Table S4 CircRNA and its differential expression in abdominal fat were identified
CircRNA_ID	Gene_ID	ALF-Expression	BLF-Expression	log2FoldChange(BLF/ALF)	Pvalue	Padj	Up/Down-Regulation
9:131042755|131046226	ENSSSCG00000015599	326.04	336.86	1.06607	4.9769e-06	0.012246	Up
3:26683193|26685606	ENSSSCG00000032531	383.12	426.73	1.07091	1.91237e-08	0.000109795	Up
4:93738637|93750841	ENSSSCG00000006487	257.9	273.86	1.14723	6.52795e-06	0.0153324	Up
2:86225517|86233721	ENSSSCG00000014097	161.75	180.59	1.15874	1.21505e-05	0.0251136	Up
10:53197803|53202893	ENSSSCG00000011085	407.95	423.6	1.17056	8.10461e-06	0.0182079	Up
13:158683519|158686017	ENSSSCG00000030486	79.44	122.86	1.39304	2.27063e-05	0.0419028	Up
7:56259271|56302617	n/a	198.06	295.6	1.51108	3.08288e-09	1.99123e-05	Up
12:38741143|38744279	ENSSSCG00000017694	51.34	101.02	1.63361	1.95202e-05	0.0373573	Up
9:20809498|20812474	ENSSSCG00000035619	76.86	141.58	1.72072	2.05571e-07	0.000965661	Up
9:31520031|31548885	n/a	110.51	200.83	1.87175	5.34709e-08	0.000276295	Up
16:50478647|50483222	ENSSSCG00000016981	60.84	135.72	2.12651	4.16147e-10	4.30063e-06	Up
AEMK02000489.1:49009|49336	n/a	47.26	170.86	2.577	4.53023e-15	1.17043e-10	Up
8:113379681|113382488	ENSSSCG00000009144	2.06	32.48	3.58169	6.9264e-07	0.00275308	Up
4:55096489|55100815	ENSSSCG00000040681	0	16.94	3.75243	1.08553e-05	0.0233715	Up
12:932535|933265	ENSSSCG00000029944	0	17.24	3.89119	4.12325e-06	0.0106528	Up
12:936096|936848	ENSSSCG00000029944	0	17.46	3.98258	2.10416e-06	0.00679538	Up
2:117870108|117966076	n/a	0	19.91	4.09832	9.33494e-07	0.0032157	Up
14:111475933|111476361	ENSSSCG00000010554	0	21.59	4.26433	2.55544e-07	0.00110037	Up
12:928972|929774	ENSSSCG00000029944	0	33.91	4.85295	1.37688e-09	1.01637e-05	Up
12:929379|929774	ENSSSCG00000029944	0	30.51	4.86973	8.92938e-10	7.68998e-06	Up
AEMK02000489.1:48977|49336	n/a	0	34.1	5.08106	8.59962e-11	1.1109e-06	Up
12:929837|932581	ENSSSCG00000029944	0	132	7.00662	4.43973e-24	2.2941e-19	Up
4:67582515|67589305	ENSSSCG00000006201	36.81	0	-3.94299	2.44526e-06	0.00743245	Down
X:120944619|120945464	ENSSSCG00000012730	151.54	4.97	-3.67271	5.08671e-13	8.76135e-09	Down
15:31320424|31387416	ENSSSCG00000015743	261.09	36.05	-1.65893	3.14688e-06	0.0085582	Down
4:94216682|94220967	ENSSSCG00000006510	561.6	157.13	-1.08369	1.653e-05	0.0328516	Down
3:87298791|87310440	ENSSSCG00000008412	24.65	0	-3.11379	0.000357175	0.354922	*
14:115224110|115224691	ENSSSCG00000030271	19.21	0	-2.99158	0.000642902	0.511077	*
13:180693583|180704052	ENSSSCG00000024623	17.97	0	-2.96121	0.000734163	0.558714	*
3:107207592|107226304	ENSSSCG00000008513	17.97	0	-2.9503	0.000767872	0.575036	*
2:85594121|85604438	ENSSSCG00000014088	19.03	0	-2.92839	0.000847485	0.59988	*
1:209376189|209395888	n/a	18.39	0	-2.91947	0.000884834	0.617853	*
15:60409386|60414442	ENSSSCG00000015867	20.09	0	-2.80359	0.00146587	0.777493	*
3:121885402|121922801	ENSSSCG00000008621	20.72	0	-2.79147	0.00153512	0.777493	*
1:56001862|56034992	ENSSSCG00000004306	13.81	0	-2.75137	0.001809	0.777493	*
6:85922219|85987600	ENSSSCG00000003586	15.06	0	-2.7509	0.00181641	0.777493	*
1:201409087|201426491	ENSSSCG00000037813	14.23	0	-2.67603	0.0024499	0.777493	*
X:50273395|50289228	ENSSSCG00000012362	13.82	0	-2.65411	0.00267019	0.777493	*
12:14461252|14488093	ENSSSCG00000032176	22	0	-2.63819	0.00284461	0.777493	*
5:27216072|27229297	ENSSSCG00000000458	16.55	0	-2.63708	0.00285218	0.777493	*
1:219640995|219661659	ENSSSCG00000005232	14.04	0	-2.63273	0.00289777	0.777493	*
12:22206539|22208508	ENSSSCG00000017477	18.86	0	-2.63136	0.0029146	0.777493	*
1:114726981|114740195	ENSSSCG00000004600	11.31	0	-2.63095	0.00292022	0.777493	*
9:75250893|75253566	ENSSSCG00000015334	17.88	0.67	-2.6249	0.00188002	0.777493	*
11:23784316|23870270	ENSSSCG00000021818	30.83	1	-2.56126	0.00196127	0.777493	*
8:29141456|29144931	ENSSSCG00000008772	24.2	0.67	-2.55387	0.00260247	0.777493	*
14:49359963|49377670	ENSSSCG00000010053	49.09	2.23	-2.52567	0.00060227	0.50439	*
11:67464836|67524738	ENSSSCG00000009511	22.38	0	-2.51419	0.00453942	0.777493	*
AEMK02000452.1:764826|785341	ENSSSCG00000002540	11.54	0	-2.50549	0.00465706	0.777493	*
6:159736002|159740184	ENSSSCG00000003859	16.14	0	-2.49104	0.00491119	0.777493	*
8:135466155|135472495	ENSSSCG00000009244	10.7	0	-2.48971	0.00492885	0.777493	*
12:36362691|36372744	ENSSSCG00000017672	14.06	0	-2.45536	0.00556797	0.777493	*
X:120935832|120945464	ENSSSCG00000012730	92.95	5.89	-2.45064	3.92372e-05	0.0675822	*
2:117887062|117897396	n/a	14.85	0	-2.42248	0.00625052	0.777493	*
8:167697|181137	ENSSSCG00000029983	14.49	0	-2.42172	0.00626191	0.777493	*
14:131238819|131262177	ENSSSCG00000010698	55.91	2.44	-2.41753	0.00189888	0.777493	*
8:87789294|87801061	ENSSSCG00000029920	9.87	0	-2.39504	0.0068643	0.777493	*
14:77530742|77560359	ENSSSCG00000010316	13.24	0	-2.38531	0.00709474	0.777493	*
4:84554832|84563389	n/a	32.21	1.84	-2.36359	0.00204236	0.777493	*
6:106936502|106969528	ENSSSCG00000025478	23.25	1.61	-2.3597	0.00284995	0.777493	*
5:9493241|9495051	ENSSSCG00000000104	12.61	0	-2.35075	0.00797075	0.777493	*
5:30664463|30672728	ENSSSCG00000000477	14.29	0	-2.34594	0.00809942	0.777493	*
18:17523807|17629822	ENSSSCG00000016549	19.41	0.61	-2.34548	0.00612698	0.777493	*
9:55976991|56068731	ENSSSCG00000015238	10.09	0	-2.34401	0.00815181	0.777493	*
16:28170312|28199106	ENSSSCG00000016877	17.85	0	-2.3012	0.00937871	0.777493	*
7:83194985|83219491	n/a	11.73	0	-2.29519	0.00952469	0.777493	*
14:9836615|9838951	ENSSSCG00000009655	12.19	0	-2.29445	0.00959136	0.777493	*
17:5406231|5444288	ENSSSCG00000040013	8.42	0	-2.29021	0.00972464	0.777493	*
14:135395180|135410483	ENSSSCG00000010746	24.25	0.61	-2.28165	0.00806537	0.777493	*
17:39736490|39740406	ENSSSCG00000007317	13.04	0	-2.2773	0.0101396	0.777493	*
1:57030072|57038889	ENSSSCG00000004311	16.39	0	-2.2732	0.0102677	0.777493	*
9:127081935|127094099	ENSSSCG00000035595	15.56	0	-2.26962	0.0103879	0.777493	*
6:37961894|37965423	ENSSSCG00000026239	11.57	0	-2.26613	0.0105075	0.777493	*
5:76443416|76473741	n/a	20.34	0	-2.24701	0.0111081	0.777493	*
X:87244038|87260953	ENSSSCG00000022993	10.74	0	-2.23981	0.0114272	0.777493	*
1:260540753|260564338	ENSSSCG00000028117	13.04	0	-2.23577	0.0115701	0.777493	*
16:22527383|22530137	ENSSSCG00000016845	14.09	0	-2.22819	0.0118469	0.777493	*
1:28572083|28589887	ENSSSCG00000004166	17.14	0.67	-2.21774	0.0102489	0.777493	*
1:65894300|65902097	ENSSSCG00000004347	12.63	0	-2.21705	0.0122698	0.777493	*
2:103180482|103205363	n/a	11.79	0	-2.20421	0.0127712	0.777493	*
4:117692410|117707895	ENSSSCG00000006864	12	0	-2.19748	0.0130345	0.777493	*
15:80993338|81020789	ENSSSCG00000038076	6.54	0	-2.19727	0.0130324	0.777493	*
2:18225127|18232055	n/a	10.32	0	-2.19332	0.0132041	0.777493	*
6:161012893|161100852	n/a	11.16	0	-2.19221	0.0132521	0.777493	*
14:30246800|30252281	ENSSSCG00000009791	12.84	0	-2.18901	0.0133795	0.777493	*
6:91636725|91654234	ENSSSCG00000037121	12	0	-2.18041	0.0137408	0.777493	*
7:61123651|61152225	ENSSSCG00000001934	20.87	1	-2.17921	0.0102998	0.777493	*
10:29207142|29210164	ENSSSCG00000010955	17.66	0	-2.17593	0.0138989	0.777493	*
4:40323185|40339022	ENSSSCG00000006089	8.65	0	-2.16303	0.0144886	0.777493	*
13:157589373|157637029	ENSSSCG00000021791	10.33	0	-2.14526	0.015289	0.777493	*
6:53431186|53437099	ENSSSCG00000023371	10.96	0	-2.13697	0.0156676	0.777493	*
7:120465335|120470247	ENSSSCG00000002508	9.91	0	-2.11455	0.0167533	0.777493	*
13:134998511|135020313	ENSSSCG00000011858	11.38	0	-2.10194	0.0173836	0.777493	*
9:95307290|95417591	ENSSSCG00000015396	11.38	0	-2.10194	0.0173836	0.777493	*
17:11418846|11423931	ENSSSCG00000007026	10.96	0	-2.08598	0.018202	0.777493	*
18:55411199|55457002	ENSSSCG00000016772	9.92	0	-2.08477	0.0182859	0.777493	*
13:66257686|66270535	ENSSSCG00000011563	10.54	0	-2.0796	0.0185557	0.777493	*
16:26479605|26505372	n/a	4.83	0	-2.07833	0.018403	0.777493	*
4:37533754|37630525	ENSSSCG00000006071	10.76	0	-2.06142	0.0195578	0.777493	*
17:50949543|50951351	ENSSSCG00000030108	12.19	0	-2.04144	0.0204906	0.777493	*
2:27972565|27976384	ENSSSCG00000013314	8.66	0	-2.04057	0.0207486	0.777493	*
4:99349614|99350654	ENSSSCG00000031262	10.97	0	-2.04042	0.020768	0.777493	*
11:71210172|71243879	n/a	14.49	0	-2.03912	0.020629	0.777493	*
10:49096492|49116435	ENSSSCG00000011061	7.82	0	-2.03497	0.0210711	0.777493	*
18:10977623|11014841	n/a	17.22	0	-2.02975	0.0211595	0.777493	*
11:43799533|43812135	ENSSSCG00000009457	21.84	0	-2.02921	0.0211995	0.777493	*
17:57591316|57598523	ENSSSCG00000007501	8.83	0	-2.02493	0.0214623	0.777493	*
2:86329278|86345189	ENSSSCG00000014098	21.2	0	-2.02158	0.0216171	0.777493	*
15:83240537|83254480	ENSSSCG00000023983	16.18	0	-2.01821	0.0218963	0.777493	*
3:77911863|77928476	ENSSSCG00000027509	10.55	0	-2.00631	0.0228609	0.777493	*
9:477743|481287	ENSSSCG00000014570	50.54	1.53	-2.00093	0.0187391	0.777493	*
12:37657577|37666314	ENSSSCG00000017678	10.35	0	-1.99901	0.0233381	0.777493	*
14:106976034|106978586	ENSSSCG00000010494	12.86	0	-1.99285	0.0237075	0.777493	*
15:109813062|109827453	ENSSSCG00000016131	25.16	2.22	-1.99199	0.0109493	0.777493	*
4:88654779|88740487	ENSSSCG00000006346	17.65	0	-1.98549	0.0239765	0.777493	*
2:101547461|101602232	ENSSSCG00000025286	13.91	0	-1.98137	0.0244294	0.777493	*
14:55825115|55831931	ENSSSCG00000034844	6.78	0	-1.97902	0.0246522	0.777493	*
9:114983592|114988567	ENSSSCG00000015485	7.19	0	-1.97624	0.0248133	0.777493	*
14:41681832|41683814	ENSSSCG00000009937	13.14	1	-1.97244	0.0224187	0.777493	*
15:47450777|47492125	ENSSSCG00000015807	19.95	0	-1.96777	0.0250908	0.777493	*
1:136003627|136010863	n/a	24.16	1.53	-1.96525	0.0189934	0.777493	*
13:19324047|19331056	ENSSSCG00000011236	7.83	0	-1.96472	0.0256577	0.777493	*
3:73046115|73067286	ENSSSCG00000008339	8.25	0	-1.96019	0.0259777	0.777493	*
9:42004715|42023156	n/a	4.22	0	-1.95214	0.0261874	0.777493	*
12:43602569|43611935	ENSSSCG00000017748	4.46	0	-1.94704	0.0268138	0.777493	*
3:11760554|11782001	ENSSSCG00000007721	18.08	0	-1.94632	0.0266734	0.777493	*
14:30046494|30060145	ENSSSCG00000009787	7.41	0	-1.93997	0.027449	0.777493	*
13:66228491|66234428	ENSSSCG00000011562	5.06	0	-1.93615	0.0273679	0.777493	*
12:32058140|32067455	ENSSSCG00000017608	45.3	3.36	-1.93292	0.0290666	0.777493	*
1:155709086|155727861	ENSSSCG00000004885	14.12	0	-1.9323	0.0279255	0.777493	*
1:193989473|193994320	ENSSSCG00000005110	8.26	0	-1.93166	0.0280758	0.777493	*
13:165941272|165970660	ENSSSCG00000025463	8.88	0	-1.93031	0.0281663	0.777493	*
15:44981360|44983000	ENSSSCG00000015776	8.46	0	-1.92629	0.0284587	0.777493	*
15:54941029|54945702	ENSSSCG00000033402	8.46	0	-1.92629	0.0284587	0.777493	*
14:125438861|125478881	ENSSSCG00000010654	30.79	2.14	-1.92537	0.0180824	0.777493	*
12:32060088|32066249	ENSSSCG00000017608	12.45	0	-1.92496	0.0285237	0.777493	*
8:20273058|20292401	ENSSSCG00000008761	9.31	0	-1.9237	0.0286688	0.777493	*
1:71082647|71092850	ENSSSCG00000004364	24.69	1	-1.91938	0.0269537	0.777493	*
12:2155688|2174205	ENSSSCG00000017146	9.69	0	-1.91554	0.0289566	0.777493	*
15:77939396|77942749	ENSSSCG00000015949	7.63	0	-1.91517	0.0293348	0.777493	*
7:46340798|46359331	ENSSSCG00000038401	7.21	0	-1.91336	0.0294685	0.777493	*
11:71115695|71123774	ENSSSCG00000009534	90.04	7.54	-1.90537	0.00153699	0.777493	*
8:115561307|115569194	ENSSSCG00000021784	18.5	0	-1.90217	0.0299989	0.777493	*
15:47017102|47024464	ENSSSCG00000015802	17.56	0.92	-1.90103	0.0275793	0.777493	*
9:72153385|72160482	ENSSSCG00000015313	16.62	0	-1.90057	0.0301472	0.777493	*
4:110777842|110783701	ENSSSCG00000006831	9.72	0	-1.89483	0.0309296	0.777493	*
5:73586132|73642776	ENSSSCG00000000793	10.74	0	-1.88739	0.0311915	0.777493	*
5:16534128|16555121	ENSSSCG00000029196	11.82	0	-1.88556	0.0316719	0.777493	*
9:10653453|10657644	ENSSSCG00000014868	8.26	0	-1.88282	0.0319502	0.777493	*
9:72276441|72288282	ENSSSCG00000015314	8.68	0	-1.88147	0.0320175	0.777493	*
16:43809077|43840787	ENSSSCG00000016943	10.35	0	-1.88136	0.0320114	0.777493	*
5:82405189|82436342	ENSSSCG00000000862	8.68	0	-1.88014	0.0321791	0.777493	*
6:47595436|47604369	n/a	24.03	3.19	-1.87086	0.0150369	0.777493	*
8:31213059|31244845	n/a	12.03	0	-1.87057	0.0328964	0.777493	*
1:129629550|129662208	ENSSSCG00000004739	12.03	0	-1.87057	0.0328964	0.777493	*
13:16181202|16342479	ENSSSCG00000036381	15.99	0	-1.86633	0.0329748	0.777493	*
1:71020088|71032354	ENSSSCG00000004364	15.99	0	-1.86633	0.0329748	0.777493	*
18:55373243|55403286	ENSSSCG00000016772	30.48	1.92	-1.86093	0.0223586	0.777493	*
13:192337302|192346416	ENSSSCG00000030528	18.45	0.61	-1.85247	0.0349594	0.777493	*
8:82913302|82927163	ENSSSCG00000009040	18.62	1	-1.84984	0.0338528	0.777493	*
12:35275734|35325792	ENSSSCG00000023727	15.15	0	-1.84945	0.0344471	0.777493	*
13:128019114|128043459	ENSSSCG00000021206	18.93	0	-1.84858	0.0344679	0.777493	*
14:50209910|50210641	ENSSSCG00000010083	8.89	0	-1.84517	0.0352163	0.777493	*
7:19262079|19273195	ENSSSCG00000001087	6.17	0	-1.8397	0.0357332	0.777493	*
1:164511130|164524300	ENSSSCG00000004946	8.05	0	-1.83921	0.0357298	0.777493	*
3:132327592|132328813	ENSSSCG00000029570	18.67	0.61	-1.83529	0.0368184	0.777493	*
3:113319911|113363181	ENSSSCG00000008576	19.25	0.92	-1.83523	0.0342375	0.777493	*
6:17352018|17379293	ENSSSCG00000002755	55.07	5.67	-1.83471	0.00348326	0.777493	*
14:124226259|124227170	ENSSSCG00000010645	7.01	0	-1.83416	0.0362555	0.777493	*
12:35903291|35910192	ENSSSCG00000022659	17.2	0.61	-1.83101	0.0371862	0.777493	*
15:55554218|55580119	ENSSSCG00000015851	14.01	0.92	-1.83071	0.034696	0.777493	*
7:96458418|96461362	ENSSSCG00000028663	10.36	0	-1.82978	0.0366136	0.777493	*
14:29276118|29290551	ENSSSCG00000009766	10.36	0	-1.82978	0.0366136	0.777493	*
1:225151270|225159215	ENSSSCG00000021802	16.83	0	-1.8225	0.0367975	0.777493	*
11:23819900|23870270	ENSSSCG00000021818	65.01	4.76	-1.81929	0.0100758	0.777493	*
1:250103305|250126801	ENSSSCG00000005444	12.25	0	-1.81668	0.0377855	0.777493	*
14:77548420|77560359	ENSSSCG00000010316	7.22	0	-1.81382	0.0381847	0.777493	*
1:22067126|22092595	ENSSSCG00000004136	7.82	0	-1.81165	0.0379062	0.777493	*
3:4087949|4088244	ENSSSCG00000007585	5.71	0	-1.80556	0.0384504	0.777493	*
2:47475559|47494398	ENSSSCG00000013402	5.71	0	-1.80556	0.0384504	0.777493	*
4:44705443|44711128	ENSSSCG00000006115	14.79	1.61	-1.80315	0.0311283	0.777493	*
5:82504349|82515818	ENSSSCG00000000864	10.57	0	-1.80201	0.0392708	0.777493	*
3:94934784|94974100	ENSSSCG00000008445	5.96	0	-1.79773	0.0397019	0.777493	*
5:19696953|19697539	ENSSSCG00000000295	8.06	0	-1.79632	0.0398968	0.777493	*
X:54293269|54307691	ENSSSCG00000022676	8.87	0	-1.7847	0.0405613	0.777493	*
X:54286536|54328967	ENSSSCG00000022676	29.66	1.89	-1.78228	0.0301422	0.777493	*
17:13008092|13199868	ENSSSCG00000007034	6.38	0	-1.78139	0.0414115	0.777493	*
16:28111895|28113952	ENSSSCG00000016874	5.75	0	-1.77848	0.0416468	0.777493	*
4:34707238|34710992	ENSSSCG00000022479	13.9	0	-1.77604	0.0414649	0.777493	*
15:83224157|83263333	ENSSSCG00000023983	16.84	0	-1.77566	0.0414627	0.777493	*
4:45709948|45756817	ENSSSCG00000039660	16.84	0	-1.77566	0.0414627	0.777493	*
11:76868278|76869725	n/a	13.9	0	-1.77565	0.0414344	0.777493	*
17:49298226|49313377	ENSSSCG00000007454	8.27	0	-1.77183	0.0424033	0.777493	*
6:7029994|7037336	ENSSSCG00000036572	96.49	9.04	-1.77183	0.00586594	0.777493	*
9:48161462|48168468	ENSSSCG00000023728	12.46	0	-1.77001	0.0424198	0.777493	*
2:116929705|116940656	ENSSSCG00000014207	29.81	2.56	-1.76943	0.0248628	0.777493	*
3:11787216|11800975	ENSSSCG00000007721	17.21	0.67	-1.76798	0.0451498	0.777493	*
8:32733203|32756725	ENSSSCG00000008799	8.9	0	-1.76327	0.0432732	0.777493	*
12:38085680|38093378	ENSSSCG00000017688	8.9	0	-1.76327	0.0432732	0.777493	*
1:209376189|209432764	n/a	6.59	0	-1.76312	0.0433377	0.777493	*
1:221374920|221402058	ENSSSCG00000005240	22.16	1.23	-1.76244	0.0403909	0.777493	*
14:54846114|54848780	ENSSSCG00000010145	14.12	0	-1.75703	0.0434539	0.777493	*
13:206168639|206184025	ENSSSCG00000037663	15.04	1.33	-1.75645	0.0418327	0.777493	*
14:29673474|29710591	ENSSSCG00000009779	4.67	0	-1.75307	0.0438136	0.777493	*
5:51057142|51080609	ENSSSCG00000000570	4.67	0	-1.75307	0.0438136	0.777493	*
17:5359003|5410340	ENSSSCG00000040013	3.2	0	-1.75296	0.0437468	0.777493	*
5:16502927|16512911	ENSSSCG00000029196	9.92	0	-1.75269	0.0438963	0.777493	*
3:110991214|111101440	ENSSSCG00000026465	9.32	0	-1.75248	0.0444253	0.777493	*
8:115558399|115565647	ENSSSCG00000021784	9.32	0	-1.75248	0.0444253	0.777493	*
14:10529939|10534980	ENSSSCG00000030130	9.32	0	-1.75248	0.0444253	0.777493	*
9:72491110|72495350	n/a	16.79	0.61	-1.75245	0.046725	0.777493	*
2:73343054|73352014	ENSSSCG00000013523	17.89	0	-1.75139	0.0439712	0.777493	*
1:20818049|20826456	ENSSSCG00000004123	11.6	0	-1.7506	0.0441051	0.777493	*
1:20611384|20633251	ENSSSCG00000004123	6.8	0	-1.74988	0.0447042	0.777493	*
3:122043195|122058226	ENSSSCG00000008621	6.8	0	-1.74988	0.0447042	0.777493	*
14:125438861|125470656	ENSSSCG00000010654	31.44	3.14	-1.74911	0.0179425	0.777493	*
2:151057065|151069641	ENSSSCG00000014440	18.16	1.53	-1.74852	0.0364158	0.777493	*
9:20240367|20253739	ENSSSCG00000014917	18.73	0	-1.74838	0.0442567	0.777493	*
11:20750453|20758628	ENSSSCG00000009408	17.05	0	-1.74796	0.0443699	0.777493	*
X:59556112|59571236	n/a	4.04	0	-1.74365	0.0448251	0.777493	*
7:20227763|20231951	ENSSSCG00000001100	82.56	9.95	-1.74111	0.00174842	0.777493	*
2:123076248|123077509	ENSSSCG00000027857	16.22	0	-1.74088	0.0451655	0.777493	*
2:71882377|71890846	ENSSSCG00000013566	16.22	0	-1.74088	0.0451655	0.777493	*
10:16499157|16607933	ENSSSCG00000010872	14.33	0	-1.73674	0.0456569	0.777493	*
15:81759980|81799621	ENSSSCG00000015976	23.85	1.33	-1.73475	0.0449366	0.777493	*
14:124868787|124896623	ENSSSCG00000010651	141.45	17.85	-1.73243	0.000120678	0.164096	*
1:136226171|136233586	ENSSSCG00000004802	11.84	0	-1.7297	0.0468294	0.777493	*
6:135159933|135189771	ENSSSCG00000035582	15.38	0	-1.72911	0.0464911	0.777493	*
13:14787977|14893262	ENSSSCG00000038376	15.38	0	-1.72911	0.0464911	0.777493	*
15:133890863|133907172	ENSSSCG00000016306	10.16	0	-1.72672	0.0472734	0.777493	*
7:55207405|55212961	ENSSSCG00000001840	4.7	0	-1.72628	0.04731	0.777493	*
12:52341098|52376066	ENSSSCG00000017923	4.92	0	-1.7256	0.0474395	0.777493	*
2:125640060|125690566	n/a	3.41	0	-1.72424	0.0469556	0.777493	*
3:42946461|42959932	ENSSSCG00000008079	7.65	0	-1.72344	0.047734	0.777493	*
6:155848061|155865943	ENSSSCG00000003839	43.21	4.59	-1.72326	0.0169356	0.777493	*
18:44098524|44186515	ENSSSCG00000016690	55.09	7.79	-1.72042	0.0125809	0.777493	*
8:110775738|110966000	n/a	13.49	0	-1.71939	0.0476206	0.777493	*
11:4983642|4984848	ENSSSCG00000009308	10.98	0	-1.71568	0.0480104	0.777493	*
16:39377037|39396486	n/a	18.1	0	-1.71532	0.0479558	0.777493	*
18:19640577|19645788	ENSSSCG00000016572	8.27	0	-1.71511	0.0486588	0.777493	*
5:99288056|99335687	ENSSSCG00000000941	8.27	0	-1.71511	0.0486588	0.777493	*
18:25842156|25842867	ENSSSCG00000016618	8.27	0	-1.71511	0.0486588	0.777493	*
15:94438619|94446961	ENSSSCG00000016045	9.32	0	-1.71273	0.0489224	0.777493	*
5:80479558|80480419	ENSSSCG00000000847	6.6	0	-1.71235	0.0490099	0.777493	*
15:47492057|47510422	n/a	4.07	0	-1.71162	0.0489972	0.777493	*
11:67200730|67227374	ENSSSCG00000026863	22.85	0.67	-1.70803	0.0538013	0.777493	*
5:80554818|80597076	n/a	8.7	0	-1.70742	0.0495603	0.777493	*
5:74531534|74575961	ENSSSCG00000000795	22.24	2.45	-1.70629	0.036468	0.777493	*
14:49719979|49729824	ENSSSCG00000010062	4.89	0	-1.70451	0.049284	0.777493	*
6:6953191|6953882	ENSSSCG00000002690	6.18	0	-1.7025	0.0501361	0.777493	*
X:50190444|50190687	ENSSSCG00000012362	5.94	0	-1.69709	0.0502006	0.777493	*
X:16498488|16549497	ENSSSCG00000012163	36.94	2.83	-1.69682	0.0291066	0.777493	*
1:43440861|43441648	ENSSSCG00000004249	6.81	0	-1.69514	0.0510836	0.777493	*
17:40503852|40505244	ENSSSCG00000007334	6.81	0	-1.69514	0.0510836	0.777493	*
3:11758114|11777751	ENSSSCG00000007721	7.86	0	-1.69513	0.051073	0.777493	*
8:83254667|83261714	ENSSSCG00000009042	8.49	0	-1.69217	0.0514012	0.777493	*
12:36095775|36110086	ENSSSCG00000017669	14.75	0	-1.69189	0.0508337	0.777493	*
14:125184324|125188721	ENSSSCG00000010652	11.77	0.61	-1.68298	0.0566022	0.777493	*
2:18470619|18515904	ENSSSCG00000021739	6.77	0	-1.68294	0.0517996	0.777493	*
3:56435331|56436620	ENSSSCG00000008192	6.77	0	-1.68294	0.0517996	0.777493	*
5:60269555|60276758	ENSSSCG00000000625	55.13	7.86	-1.68264	0.00567223	0.777493	*
17:48241327|48241671	ENSSSCG00000007438	38.86	2.2	-1.68039	0.0432674	0.777493	*
12:60353452|60376568	ENSSSCG00000018049	55.89	6.57	-1.67794	0.00751981	0.777493	*
11:47594177|47614315	ENSSSCG00000009464	12.03	0	-1.67322	0.0530881	0.777493	*
9:109425115|109431724	ENSSSCG00000028840	7.02	0	-1.673	0.0538348	0.777493	*
8:69275016|69316398	ENSSSCG00000008947	11.15	0.67	-1.67283	0.0582558	0.777493	*
8:11388665|11404879	ENSSSCG00000021828	7	0	-1.67281	0.0531889	0.777493	*
10:24770316|24780889	ENSSSCG00000010928	4.26	0	-1.66734	0.0538025	0.777493	*
3:71324754|71339619	ENSSSCG00000022708	14.97	0	-1.66686	0.0539122	0.777493	*
15:120517285|120525366	ENSSSCG00000016194	14.97	0	-1.66686	0.0539122	0.777493	*
11:23709895|23731377	ENSSSCG00000021818	7.65	0	-1.66494	0.054813	0.777493	*
12:11321975|11352019	ENSSSCG00000017257	10.77	0	-1.66395	0.054296	0.777493	*
2:73269742|73271691	ENSSSCG00000027128	3	0	-1.6616	0.0544778	0.777493	*
16:43766357|43768810	ENSSSCG00000016943	10.09	0.61	-1.6611	0.059914	0.777493	*
9:41365582|41374298	ENSSSCG00000015050	8.07	0	-1.66073	0.0553593	0.777493	*
15:77565524|77580285	ENSSSCG00000015947	8.07	0	-1.66073	0.0553593	0.777493	*
10:60355047|60372560	ENSSSCG00000011120	19.07	0.92	-1.66052	0.057777	0.777493	*
17:63033432|63037657	ENSSSCG00000038617	13.08	0	-1.66005	0.0548179	0.777493	*
6:91646238|91648599	ENSSSCG00000037121	12.03	0	-1.65909	0.0549439	0.777493	*
4:62629456|62638716	n/a	16.81	0.67	-1.6555	0.061222	0.777493	*
4:50298372|50309505	ENSSSCG00000006135	5.55	0	-1.65301	0.0563464	0.777493	*
13:124784931|124807586	ENSSSCG00000025770	22.59	1.53	-1.65242	0.0496536	0.777493	*
16:34525577|34540328	ENSSSCG00000016911	5.1	0	-1.65124	0.0558813	0.777493	*
8:118420283|118428938	ENSSSCG00000030957	4.47	0	-1.6509	0.0559369	0.777493	*
9:4989906|5000217	ENSSSCG00000040340,ENSSSCG00000014730	4.47	0	-1.6509	0.0559369	0.777493	*
14:111316198|111340111	ENSSSCG00000010548	4.47	0	-1.6509	0.0559369	0.777493	*
13:16136566|16203770	ENSSSCG00000036381	5.73	0	-1.64571	0.0565787	0.777493	*
10:63609227|63624302	ENSSSCG00000033095	10.59	0	-1.64517	0.057244	0.777493	*
1:20850878|20870937	ENSSSCG00000004123	9.75	0	-1.64486	0.0573579	0.777493	*
2:15132030|15136640	ENSSSCG00000013233	3.85	0	-1.64412	0.0568201	0.777493	*
2:136903836|136920524	ENSSSCG00000014304	8.05	0	-1.64192	0.0571712	0.777493	*
8:42954123|42975076	ENSSSCG00000008853	6.6	0	-1.64128	0.0578612	0.777493	*
9:20772154|20879578	ENSSSCG00000035619	6.18	0	-1.64065	0.0580429	0.777493	*
11:69025574|69080842	ENSSSCG00000009522	15.18	0	-1.63955	0.0574325	0.777493	*
1:221758130|221783005	ENSSSCG00000005243	21.51	1.89	-1.63813	0.0477432	0.777493	*
1:241445489|241476900	n/a	11.4	0	-1.63732	0.0577319	0.777493	*
7:23022971|23023608	ENSSSCG00000001341	50.45	13.13	-1.63546	0.0630918	0.777493	*
6:13529345|13538010	ENSSSCG00000025323	11.19	0	-1.63499	0.0580997	0.777493	*
14:54611059|54623632	ENSSSCG00000010143	54.18	7.23	-1.63424	0.00659829	0.777493	*
X:36792047|36808341	ENSSSCG00000012251	5.56	0	-1.63313	0.0590686	0.777493	*
12:54477951|54529848	ENSSSCG00000034964	6.37	0	-1.63306	0.0583509	0.777493	*
4:84554832|84574635	n/a	16.18	2.83	-1.63214	0.0371474	0.777493	*
9:127566656|127625740	n/a	14.34	0	-1.62922	0.0588451	0.777493	*
2:140030957|140031581	ENSSSCG00000029125	17.78	1.23	-1.62878	0.0599289	0.777493	*
15:66291710|66299872	ENSSSCG00000015882	43.27	4.35	-1.62686	0.0320275	0.777493	*
14:31349615|31354496	ENSSSCG00000009815	14.93	0.67	-1.62456	0.0663149	0.777493	*
14:73443983|73502171	n/a	13.08	0	-1.62426	0.0594444	0.777493	*
5:3263946|3267084	ENSSSCG00000000003	22.78	1.53	-1.6242	0.0578718	0.777493	*
12:59839768|59846613	ENSSSCG00000018045	15.29	1.28	-1.62351	0.058011	0.777493	*
14:28362156|28373135	ENSSSCG00000009759	37.34	3.2	-1.62333	0.0388173	0.777493	*
14:125707566|125716203	ENSSSCG00000010654	133.6	19.12	-1.61995	0.000616588	0.50439	*
1:75440748|75454603	ENSSSCG00000004414,ENSSSCG00000035239	7.45	0	-1.61229	0.0619195	0.777493	*
3:132327592|132340563	ENSSSCG00000029570	7.45	0	-1.61229	0.0619195	0.777493	*
5:103614374|103614780	n/a	16.23	0	-1.61142	0.0611891	0.777493	*
17:1547525|1548672	ENSSSCG00000006970	18.25	1	-1.61097	0.0667542	0.777493	*
11:5546604|5581004	ENSSSCG00000009319	21.79	3.42	-1.61079	0.0317391	0.777493	*
14:51081370|51083883	ENSSSCG00000010118	15.39	0	-1.60923	0.0615431	0.777493	*
18:24550155|24550487	ENSSSCG00000016611	9.1	0	-1.60571	0.0621166	0.777493	*
15:77571047|77580285	ENSSSCG00000015947	5.77	0	-1.60544	0.062921	0.777493	*
12:59740751|59758151	ENSSSCG00000024030	14.58	1.53	-1.6049	0.0645221	0.777493	*
1:159276020|159289794	ENSSSCG00000004899	7.42	0	-1.60282	0.0625397	0.777493	*
14:104811485|104836946	ENSSSCG00000010476	7.42	0	-1.60282	0.0625397	0.777493	*
1:58515791|58521489	ENSSSCG00000004334	15.53	1	-1.6025	0.0679688	0.777493	*
14:76763060|76766325	ENSSSCG00000010313	9.96	0	-1.60081	0.0633874	0.777493	*
15:65473750|65507579	ENSSSCG00000015878	4.69	0	-1.59693	0.0633146	0.777493	*
18:37673982|37678029	ENSSSCG00000016658	4.69	0	-1.59693	0.0633146	0.777493	*
4:67904894|67923287	ENSSSCG00000006206	4.06	0	-1.59498	0.0636032	0.777493	*
12:39029624|39037930	ENSSSCG00000026596	6.61	0	-1.59428	0.0645391	0.777493	*
4:88758198|88797757	ENSSSCG00000006346	5.35	0	-1.59311	0.0646394	0.777493	*
4:64718242|64741174	ENSSSCG00000006192	5.35	0	-1.59311	0.0646394	0.777493	*
9:45687564|45691000	ENSSSCG00000015094,ENSSSCG00000015095	19.68	1.23	-1.59253	0.0667282	0.777493	*
8:60283128|60303016	n/a	10.57	0	-1.59227	0.0640468	0.777493	*
3:125933710|125943717	ENSSSCG00000008635	16.46	2.22	-1.59071	0.0540488	0.777493	*
2:73836406|73841932	ENSSSCG00000024570	13.72	0	-1.59021	0.0643185	0.777493	*
10:42649418|42650400	ENSSSCG00000011027	13.72	0	-1.59021	0.0643185	0.777493	*
3:69208063|69225802	n/a	13.72	0	-1.59021	0.0643185	0.777493	*
1:126625526|126626224	ENSSSCG00000004678	14.47	0.92	-1.58918	0.0698507	0.777493	*
7:29472478|29476938	ENSSSCG00000001500	12.46	0	-1.58825	0.0645281	0.777493	*
15:106437542|106465899	ENSSSCG00000016117	8.29	0	-1.5869	0.0655442	0.777493	*
17:26355772|26359413	ENSSSCG00000007088	3.43	0	-1.58551	0.0649648	0.777493	*
11:25530178|25534876	ENSSSCG00000009435	3.43	0	-1.58551	0.0649648	0.777493	*
6:156308910|156343323	n/a	3.43	0	-1.58551	0.0649648	0.777493	*
6:69179828|69211313	n/a	3.43	0	-1.58551	0.0649648	0.777493	*
10:41564698|41568111	n/a	35.61	4.11	-1.58463	0.0258405	0.777493	*
5:49813301|49959346	ENSSSCG00000000567	66.13	7.57	-1.58358	0.0115682	0.777493	*
7:103584842|103608236	ENSSSCG00000002410	16.61	0.61	-1.58296	0.0736717	0.777493	*
10:649312|664540	ENSSSCG00000010801	48.47	5.59	-1.57919	0.0174085	0.777493	*
10:30339974|30362299	ENSSSCG00000010959	16.95	1.22	-1.57587	0.0698801	0.777493	*
6:135719850|135730038	ENSSSCG00000003772	33.36	3.14	-1.57518	0.0457283	0.777493	*
7:68408514|68414400	ENSSSCG00000001971	12.88	0	-1.57509	0.0665619	0.777493	*
17:62821928|62826462	ENSSSCG00000029119	12.88	0	-1.57509	0.0665619	0.777493	*
12:38750095|38800438	ENSSSCG00000017694	24.87	2.22	-1.57432	0.0512547	0.777493	*
13:134233747|134234461	ENSSSCG00000011850	26.99	3.72	-1.57366	0.0443311	0.777493	*
3:80552321|80562439	ENSSSCG00000008382	14.77	0	-1.57122	0.0670588	0.777493	*
6:7029994|7038958	ENSSSCG00000036572	14.77	0	-1.57122	0.0670588	0.777493	*
4:62243622|62259943	ENSSSCG00000006179	7.66	0	-1.56924	0.0681647	0.777493	*
9:47577773|47584409	ENSSSCG00000015129	16.44	0	-1.56766	0.0674669	0.777493	*
1:130255838|130278467	ENSSSCG00000004753	16.44	0	-1.56766	0.0674669	0.777493	*
2:120152879|120166481	ENSSSCG00000014221	75.87	13.28	-1.56697	0.0051389	0.777493	*
16:51961036|51961272	ENSSSCG00000023948	5.98	0	-1.56685	0.0685732	0.777493	*
1:209234754|209265789	ENSSSCG00000005191	7.45	0	-1.56626	0.0686714	0.777493	*
4:117908878|117917394	ENSSSCG00000006866	7.45	0	-1.56626	0.0686714	0.777493	*
15:130815144|130821467	ENSSSCG00000024373	5.77	0	-1.56477	0.0689509	0.777493	*
3:22714225|22714613	ENSSSCG00000010798	2.81	0	-1.56318	0.0682403	0.777493	*
X:78616896|78689628	ENSSSCG00000012474	13.93	0	-1.56297	0.068343	0.777493	*
6:19032049|19033838	ENSSSCG00000039751	10.16	0	-1.56293	0.0683622	0.777493	*
8:32030382|32039262	ENSSSCG00000022168	41.44	4.48	-1.56026	0.0366636	0.777493	*
3:4277380|4279580	ENSSSCG00000021285	17.63	1	-1.55994	0.0763432	0.777493	*
1:103690449|103738168	ENSSSCG00000004528	10.99	0	-1.55674	0.0693585	0.777493	*
2:88354417|88372391	ENSSSCG00000014114	21.3	2.23	-1.55184	0.058124	0.777493	*
9:124163608|124180478	ENSSSCG00000026806	8.5	0	-1.55155	0.0708796	0.777493	*
6:157269255|157285857	ENSSSCG00000029633	11.83	0	-1.55137	0.0700795	0.777493	*
2:114823795|114838908	ENSSSCG00000014195	46.31	4.06	-1.5511	0.0357732	0.777493	*
9:95398689|95406551	ENSSSCG00000015396	5.14	0	-1.5507	0.0711235	0.777493	*
X:16097676|16178836	ENSSSCG00000012160	13.09	0	-1.55009	0.0703518	0.777493	*
5:6185346|6195200	ENSSSCG00000000039	20.63	2.51	-1.54908	0.0568679	0.777493	*
1:169468880|169503528	ENSSSCG00000004979	24.45	2.28	-1.54833	0.061845	0.777493	*
13:73876464|73880623	ENSSSCG00000011632	15.99	2.45	-1.54466	0.0605032	0.777493	*
13:192312420|192314069	ENSSSCG00000030528	15.11	0.92	-1.54383	0.078895	0.777493	*
4:119222448|119229594	ENSSSCG00000006877	29.05	2.25	-1.54031	0.0646043	0.777493	*
X:87612232|87630300	ENSSSCG00000012557	18.65	1.33	-1.53862	0.0778618	0.777493	*
13:2462216|2479744	ENSSSCG00000030697	6.61	0	-1.53765	0.073155	0.777493	*
2:129693578|129698845	ENSSSCG00000014247	3.65	0	-1.5365	0.0724668	0.777493	*
14:105089109|105102110	ENSSSCG00000010480	22.13	2.53	-1.53637	0.0511219	0.777493	*
1:159368257|159375875	ENSSSCG00000004901	11.96	0.92	-1.53486	0.0808015	0.777493	*
3:24198694|24210767	ENSSSCG00000007845	31.64	4.17	-1.52943	0.0343878	0.777493	*
14:125438861|125448835	ENSSSCG00000010654	92.08	12.28	-1.52765	0.0106441	0.777493	*
14:55283669|55308756	ENSSSCG00000026819	5.53	0	-1.52764	0.0738037	0.777493	*
8:135780981|135788227	ENSSSCG00000009246	7.85	0	-1.52661	0.0741098	0.777493	*
2:127051486|127051911	ENSSSCG00000014240	9.53	0	-1.52395	0.074505	0.777493	*
5:83837159|83862466	ENSSSCG00000000877	13.31	0	-1.52291	0.0746528	0.777493	*
3:38262252|38277042	ENSSSCG00000007950	10.95	0.61	-1.52093	0.0857342	0.777493	*
2:40644229|40669002	ENSSSCG00000013362	7.04	0	-1.52012	0.0759645	0.777493	*
10:40771583|40774047	ENSSSCG00000011018	26.25	3.53	-1.51995	0.0421253	0.777493	*
3:120105568|120125630	ENSSSCG00000008614	17	0.92	-1.51895	0.0843575	0.777493	*
7:3818235|3844261	ENSSSCG00000024310	33.03	1.84	-1.51739	0.0783456	0.777493	*
14:29237697|29246014	ENSSSCG00000009765	9.48	0.61	-1.51696	0.086592	0.777493	*
3:85671624|85679444	ENSSSCG00000008398	20.95	1.61	-1.51608	0.075893	0.777493	*
8:96578618|96648672	n/a	9.11	0	-1.51603	0.0757908	0.777493	*
15:86472527|86474564	ENSSSCG00000033987	8.71	0	-1.50743	0.077971	0.777493	*
11:4104218|4158317	ENSSSCG00000009298	8.71	0	-1.50743	0.077971	0.777493	*
6:149787537|149811525	ENSSSCG00000003818	9.87	0.92	-1.50379	0.0875187	0.777493	*
3:18188401|18191702	ENSSSCG00000031967	29.65	2.84	-1.50158	0.0591926	0.777493	*
8:40198261|40200697	ENSSSCG00000031636	8.19	0.92	-1.50012	0.0886693	0.777493	*
2:27910180|27911796	ENSSSCG00000030326	14.36	0	-1.49792	0.0787147	0.777493	*
2:38906620|38952768	ENSSSCG00000013347	12.43	0.67	-1.49673	0.091136	0.777493	*
9:51905088|51911408	ENSSSCG00000015196	18.98	2.58	-1.49586	0.0658331	0.777493	*
5:48247563|48254390	ENSSSCG00000027144	24.59	3.22	-1.49538	0.0579068	0.777493	*
10:33139976|33152790	ENSSSCG00000010994	15.19	0	-1.49501	0.0791274	0.777493	*
3:22705807|22713415	ENSSSCG00000010798	19.42	1.83	-1.49374	0.0802222	0.777493	*
6:125976381|125983773	ENSSSCG00000003749	10.58	0	-1.49304	0.0797015	0.777493	*
2:114706886|114751870	ENSSSCG00000014195	10.58	0	-1.49304	0.0797015	0.777493	*
14:28358831|28362251	ENSSSCG00000009759	11.63	0	-1.4915	0.0799493	0.777493	*
14:125575450|125602478	ENSSSCG00000010654	11.63	0	-1.4915	0.0799493	0.777493	*
15:31342681|31387416	ENSSSCG00000015743	21.77	1.67	-1.48726	0.0864861	0.777493	*
4:100289784|100309923	ENSSSCG00000006701	3.68	0	-1.48671	0.0816267	0.777493	*
1:217793463|217794582	ENSSSCG00000005224	89.14	13.83	-1.48636	0.00847141	0.777493	*
5:7590681|7603935	ENSSSCG00000000071	8.91	0	-1.48411	0.0812098	0.777493	*
1:20633122|20798556	ENSSSCG00000004123	8.91	0	-1.48411	0.0812098	0.777493	*
3:113414272|113437497	ENSSSCG00000008576	8.91	0	-1.48411	0.0812098	0.777493	*
2:122871497|122888196	ENSSSCG00000014225	5.36	0	-1.48407	0.0822009	0.777493	*
5:85212563|85223028	ENSSSCG00000000884	12.68	0	-1.48175	0.0815924	0.777493	*
13:19004649|19011441	ENSSSCG00000039054	3.87	0	-1.48133	0.0816709	0.777493	*
3:93551318|93555120	ENSSSCG00000008434	3.87	0	-1.48133	0.0816709	0.777493	*
5:16309172|16320268	ENSSSCG00000028516	3.87	0	-1.48133	0.0816709	0.777493	*
14:121310320|121331392	ENSSSCG00000010627	19.91	1.23	-1.47967	0.0907552	0.777493	*
3:118493386|118500074	n/a	39.46	3.48	-1.47931	0.0565775	0.777493	*
13:30516967|30555481	ENSSSCG00000011340	21.29	2.56	-1.47884	0.0697116	0.777493	*
1:83005817|83015830	ENSSSCG00000004456	5.55	0	-1.47804	0.0823135	0.777493	*
11:49184577|49194800	ENSSSCG00000009473	5.55	0	-1.47804	0.0823135	0.777493	*
5:23238395|23272075	ENSSSCG00000000453	9.7	0.67	-1.47786	0.095239	0.777493	*
8:964857|992003	n/a	66.49	9.12	-1.47659	0.0115607	0.777493	*
6:161012893|161098628	n/a	32.65	3.97	-1.47576	0.0610576	0.777493	*
15:120558812|120578549	ENSSSCG00000016194	3.24	0	-1.47509	0.0827623	0.777493	*
7:64253903|64257533	ENSSSCG00000032377	3.24	0	-1.47509	0.0827623	0.777493	*
4:10609731|10627482	ENSSSCG00000005959	10.58	0	-1.47436	0.0828493	0.777493	*
11:20710449|20732258	ENSSSCG00000009408	22.12	2.14	-1.47392	0.0817682	0.777493	*
6:106710155|106737020	ENSSSCG00000003700	26.89	3.48	-1.472	0.0480956	0.777493	*
X:40131728|40148508	ENSSSCG00000012262	10.79	0	-1.4713	0.0834832	0.777493	*
17:14455493|14470239	ENSSSCG00000007043	11.84	0	-1.4665	0.0843107	0.777493	*
4:66812806|66817886	ENSSSCG00000006199	11.84	0	-1.4665	0.0843107	0.777493	*
X:59188400|59197149	ENSSSCG00000012416	10.93	1	-1.46112	0.0975874	0.777493	*
12:11179935|11197568	ENSSSCG00000032844	2.82	0	-1.45918	0.0854913	0.777493	*
14:120006180|120016435	n/a	13.86	0.92	-1.45888	0.0977076	0.777493	*
8:1146781|1155660	ENSSSCG00000008684	8.09	0	-1.45883	0.0865076	0.777493	*
X:53675620|53702148	ENSSSCG00000012371	13.73	0	-1.45857	0.0856139	0.777493	*
15:88438194|88451873	ENSSSCG00000016019	8.86	0.61	-1.45823	0.0996804	0.777493	*
4:84545822|84563389	n/a	2.61	0	-1.45667	0.0860039	0.777493	*
3:96554595|96576912	ENSSSCG00000008452	2.61	0	-1.45667	0.0860039	0.777493	*
1:71601694|71610137	ENSSSCG00000004368	3.87	0	-1.45644	0.0861192	0.777493	*
15:48255168|48277942	ENSSSCG00000015818	3.87	0	-1.45644	0.0861192	0.777493	*
17:11825820|11855091	ENSSSCG00000024486	15.26	1.84	-1.45632	0.0830239	0.777493	*
15:798470|828650	ENSSSCG00000016395	28.11	3.89	-1.45486	0.0602883	0.777493	*
12:23869313|23887038	ENSSSCG00000017513	5.57	0	-1.45484	0.0874324	0.777493	*
4:94269034|94273522	ENSSSCG00000006507	5.57	0	-1.45484	0.0874324	0.777493	*
6:160413189|160436144	ENSSSCG00000021292	39.02	3.61	-1.45347	0.0762937	0.777493	*
15:46425015|46430362	ENSSSCG00000015792	5.75	0	-1.45325	0.0865062	0.777493	*
1:169482790|169542820	ENSSSCG00000004979	33.08	4.41	-1.45305	0.0547138	0.777493	*
3:91727286|91809061	n/a	12.89	0	-1.45183	0.0868971	0.777493	*
6:36154746|36156439	ENSSSCG00000002841	6.56	0.67	-1.45144	0.101368	0.777493	*
6:31781693|31786685	ENSSSCG00000032648	7.25	0	-1.45086	0.0880676	0.777493	*
16:24074130|24077011	ENSSSCG00000016851	7.25	0	-1.45086	0.0880676	0.777493	*
11:9894098|9945328	n/a	9.96	0	-1.44827	0.0876453	0.777493	*
14:54596602|54623632	ENSSSCG00000010143	16.59	0.92	-1.44763	0.10076	0.777493	*
18:9697802|9701235	ENSSSCG00000016502	17.02	1	-1.44461	0.102012	0.777493	*
9:6361824|6388462	ENSSSCG00000014794	6.6	0	-1.44306	0.0886293	0.777493	*
8:29136919|29155524	ENSSSCG00000008772	22.26	0.67	-1.4418	0.10294	0.777493	*
6:37957475|37971124	ENSSSCG00000026239	14.7	0.92	-1.44176	0.102051	0.777493	*
2:28546745|28590353	ENSSSCG00000024950	19.29	1.22	-1.44003	0.100001	0.777493	*
9:8926646|8940299	ENSSSCG00000027506	12.06	0	-1.43943	0.0892278	0.777493	*
1:16406808|16415727	ENSSSCG00000028867	12.06	0	-1.43943	0.0892278	0.777493	*
11:49275717|49289022	ENSSSCG00000009473	14.92	0.61	-1.43915	0.103851	0.777493	*
10:19074731|19109001	ENSSSCG00000010882	34.9	2.87	-1.43782	0.0797129	0.777493	*
13:38531389|38533670	ENSSSCG00000024201	21.07	2.53	-1.43517	0.0827801	0.777493	*
16:72920552|72924871	ENSSSCG00000017095	9.96	0	-1.43472	0.0900799	0.777493	*
12:20118863|20123255	ENSSSCG00000017382	29.73	4.73	-1.43464	0.0411175	0.777493	*
4:127654215|127660453	ENSSSCG00000006927	4.93	0	-1.43268	0.0905657	0.777493	*
7:86044906|86068321	ENSSSCG00000002266	21.54	2.28	-1.43258	0.0862602	0.777493	*
6:95215829|95221383	ENSSSCG00000003654	10.17	0	-1.42658	0.0917023	0.777493	*
4:70961013|70968615	n/a	10.17	0	-1.42658	0.0917023	0.777493	*
X:46208669|46210797	ENSSSCG00000012326	9.28	0.61	-1.42638	0.1074	0.777493	*
11:16858657|16882252	ENSSSCG00000024385	11.97	1.28	-1.42563	0.100216	0.777493	*
12:60348042|60373400	ENSSSCG00000018049	16.14	1.61	-1.42555	0.0959522	0.777493	*
X:90751503|90753161	ENSSSCG00000012576	4.79	1.28	-1.42445	0.107027	0.777493	*
4:43764367|43791496	ENSSSCG00000037733	4.74	0	-1.42442	0.0931601	0.777493	*
1:158978565|158988560	ENSSSCG00000004897	11.22	0	-1.42294	0.0923706	0.777493	*
7:31483062|31532578	ENSSSCG00000001549	11.22	0	-1.42294	0.0923706	0.777493	*
3:101067465|101076255	ENSSSCG00000008475	22.03	1	-1.42232	0.108399	0.777493	*
10:32855276|32866152	ENSSSCG00000010987	9.12	0	-1.42187	0.0925954	0.777493	*
10:26180874|26212860	ENSSSCG00000010941	79.4	12.66	-1.42072	0.0119212	0.777493	*
7:9986990|9997198	ENSSSCG00000001056	4.08	0	-1.42069	0.0927692	0.777493	*
6:27518578|27524196	ENSSSCG00000035639	4.08	0	-1.42069	0.0927692	0.777493	*
1:30935610|30947014	ENSSSCG00000004178	4.08	0	-1.42069	0.0927692	0.777493	*
10:12516945|12523206	ENSSSCG00000025290	8.44	0.61	-1.42042	0.108884	0.777493	*
X:101583563|101600057	ENSSSCG00000012642	12.64	0.61	-1.41994	0.108995	0.777493	*
2:123350000|123373734	ENSSSCG00000028431	3.45	0	-1.41963	0.0929951	0.777493	*
13:77368876|77384230	ENSSSCG00000011652	3.45	0	-1.41963	0.0929951	0.777493	*
13:75615215|75621668	ENSSSCG00000011645	3.45	0	-1.41963	0.0929951	0.777493	*
14:90386719|90406427	ENSSSCG00000010396	3.45	0	-1.41963	0.0929951	0.777493	*
5:16044146|16047442	ENSSSCG00000024932	3.45	0	-1.41963	0.0929951	0.777493	*
16:36266989|36279200	ENSSSCG00000016922	3.45	0	-1.41963	0.0929951	0.777493	*
13:22318659|22335113	ENSSSCG00000011245	49.42	5.01	-1.41903	0.0494149	0.777493	*
1:219000459|219008904	ENSSSCG00000005227	13.11	0	-1.41785	0.0932235	0.777493	*
10:19371076|19373042	ENSSSCG00000034817	13.11	0	-1.41785	0.0932235	0.777493	*
14:6745390|6763201	ENSSSCG00000032622	13.11	0	-1.41785	0.0932235	0.777493	*
6:168751371|168759228	ENSSSCG00000003964	13.94	0	-1.41737	0.0932265	0.777493	*
6:54061079|54061699	ENSSSCG00000029151	45.15	6.42	-1.4167	0.0328013	0.777493	*
13:158090817|158121526	ENSSSCG00000011959	11.64	0	-1.41631	0.093479	0.777493	*
8:101898716|101912954	ENSSSCG00000009090	19.95	0.61	-1.41421	0.109619	0.777493	*
6:83414515|83434927	n/a	4.71	0	-1.41334	0.0941317	0.777493	*
12:11253178|11266696	ENSSSCG00000017256	66.67	12.22	-1.41307	0.0109486	0.777493	*
11:10157122|10158695	ENSSSCG00000009349	15.16	0.61	-1.41277	0.110794	0.777493	*
4:66850312|66858243	ENSSSCG00000006199	2.83	0	-1.4102	0.0948079	0.777493	*
6:170065057|170112035	ENSSSCG00000003971	2.83	0	-1.4102	0.0948079	0.777493	*
5:9975420|9980383	ENSSSCG00000000119	2.83	0	-1.4102	0.0948079	0.777493	*
2:120620699|120623318	ENSSSCG00000014224	2.83	0	-1.4102	0.0948079	0.777493	*
13:53011726|53015143	n/a	20.75	1.53	-1.40984	0.100769	0.777493	*
15:59570242|59619478	ENSSSCG00000015861	12.27	0	-1.40964	0.0948778	0.777493	*
6:147515326|147529603	ENSSSCG00000003809	18.7	0.61	-1.40913	0.11122	0.777493	*
11:7806022|7842930	ENSSSCG00000009335	7.46	0	-1.40847	0.0960781	0.777493	*
6:28848630|28849188	ENSSSCG00000034835	14.5	0.92	-1.40833	0.110577	0.777493	*
11:25400319|25415356	ENSSSCG00000029837	34.87	3.06	-1.40744	0.0815446	0.777493	*
3:71309276|71325089	ENSSSCG00000022708	16.6	0.92	-1.40699	0.111172	0.777493	*
7:96334164|96353198	ENSSSCG00000002337	17.82	1.61	-1.40631	0.102471	0.777493	*
3:11787216|11800311	ENSSSCG00000007721	10.34	0.61	-1.40524	0.112716	0.777493	*
14:24172126|24218240	ENSSSCG00000009745	17.34	1.83	-1.40327	0.102776	0.777493	*
13:173478639|173566283	n/a	10.38	0	-1.40321	0.096223	0.777493	*
13:120788564|120795359	ENSSSCG00000011772	10.38	0	-1.40321	0.096223	0.777493	*
11:33391961|33402818	ENSSSCG00000009449	12.44	0.61	-1.4029	0.113317	0.777493	*
9:102923393|102950700	ENSSSCG00000015414	15.94	1.22	-1.40268	0.109223	0.777493	*
9:10690383|10701055	ENSSSCG00000014868	9.33	0	-1.40216	0.0964389	0.777493	*
18:55851216|55855793	ENSSSCG00000040257	4.11	0	-1.4019	0.0975206	0.777493	*
13:192251885|192265242	n/a	69.98	10.82	-1.40132	0.0142472	0.777493	*
X:87601000|87622865	ENSSSCG00000012557	16.81	0.61	-1.40019	0.113495	0.777493	*
14:107365226|107367973	n/a	7.66	0	-1.40008	0.0968483	0.777493	*
15:25200881|25214088	ENSSSCG00000015721	7.66	0	-1.40008	0.0968483	0.777493	*
1:14156376|14167020	ENSSSCG00000004082	7.66	0	-1.40008	0.0968483	0.777493	*
1:182544814|182545513	ENSSSCG00000005041	5.98	0	-1.39859	0.0971807	0.777493	*
1:14447634|14457143	ENSSSCG00000025777	5.98	0	-1.39859	0.0971807	0.777493	*
7:88142523|88142893	ENSSSCG00000002259	5.98	0	-1.39859	0.0971807	0.777493	*
9:91901791|91944532	n/a	5.98	0	-1.39859	0.0971807	0.777493	*
9:99693629|99703439	ENSSSCG00000015405	11.81	0.67	-1.39757	0.114664	0.777493	*
9:20583303|20583599	n/a	4.95	0	-1.39749	0.0984554	0.777493	*
9:104960017|104984915	ENSSSCG00000029082	13.49	0.61	-1.39692	0.114859	0.777493	*
12:56464310|56487276	ENSSSCG00000018016	11.43	0	-1.3959	0.0976315	0.777493	*
15:15934668|15935249	ENSSSCG00000035564	11.43	0	-1.3959	0.0976315	0.777493	*
5:74569862|74595084	ENSSSCG00000000795	11.43	0	-1.3959	0.0976315	0.777493	*
18:5183032|5218220	ENSSSCG00000020663	11.43	0	-1.3959	0.0976315	0.777493	*
2:69520185|69526120	ENSSSCG00000013630	11.43	0	-1.3959	0.0976315	0.777493	*
10:22806071|22812591	ENSSSCG00000024975	10.92	1.22	-1.39498	0.108023	0.777493	*
11:69364103|69380151	ENSSSCG00000009524	35.13	5.7	-1.39358	0.0395619	0.777493	*
5:74608480|74632106	ENSSSCG00000000795	11.75	1.33	-1.39336	0.112688	0.777493	*
16:36266989|36267460	ENSSSCG00000016922	19.5	1.58	-1.39184	0.106482	0.777493	*
13:89280590|89287387	ENSSSCG00000025293	8.28	0	-1.39097	0.0986351	0.777493	*
4:124733366|124744355	ENSSSCG00000006903	47.22	6.54	-1.39057	0.0333001	0.777493	*
5:99299351|99335687	ENSSSCG00000000941	16.83	3.45	-1.38694	0.0723513	0.777493	*
14:135367778|135410483	ENSSSCG00000010746	33.92	4.29	-1.38683	0.080087	0.777493	*
X:28447637|28486118	ENSSSCG00000028148	41	5.36	-1.38646	0.0613545	0.777493	*
10:9586360|9600232	ENSSSCG00000010821	4.3	0	-1.38601	0.0996945	0.777493	*
14:103564146|103579176	ENSSSCG00000010467	4.3	0	-1.38601	0.0996945	0.777493	*
X:54162527|54185322	ENSSSCG00000022676	20.8	0.61	-1.38456	0.117255	0.777493	*
X:101251277|101266116	ENSSSCG00000012639	32.08	4.16	-1.38441	0.0739406	0.777493	*
16:46010644|46039414	n/a	8.79	1.61	-1.38391	0.108949	0.777493	*
X:28383534|28486118	ENSSSCG00000028148	19.68	1.89	-1.38316	0.102489	0.777493	*
4:129965541|129986598	n/a	2.2	0	-1.38293	0.100147	0.777493	*
8:60634650|60650490	ENSSSCG00000026129	9.54	0	-1.38056	0.100781	0.777493	*
3:101358095|101359970	ENSSSCG00000008478	9.54	0	-1.38056	0.100781	0.777493	*
11:16094634|16194917	ENSSSCG00000040538	15.28	1.95	-1.3805	0.10307	0.777493	*
6:11908943|11938428	n/a	19.96	0.61	-1.37983	0.118547	0.777493	*
5:60241617|60244003	ENSSSCG00000000625	8.24	0.61	-1.37951	0.119457	0.777493	*
5:22008780|22009746	ENSSSCG00000000406	10.59	0	-1.37815	0.101252	0.777493	*
13:113467679|113468180	ENSSSCG00000023871	10.59	0	-1.37815	0.101252	0.777493	*
15:44997480|45021193	ENSSSCG00000015777	16.39	0.92	-1.37797	0.118991	0.777493	*
9:26196047|26200095	ENSSSCG00000014949	20.59	3.81	-1.37782	0.0669572	0.777493	*
9:86995375|87021020	ENSSSCG00000024761	12.8	1.33	-1.37778	0.116954	0.777493	*
14:9834835|9878239	ENSSSCG00000009655	13.32	0	-1.37663	0.101342	0.777493	*
14:124792593|124816249	ENSSSCG00000010651	13.32	0	-1.37663	0.101342	0.777493	*
3:67702708|67711047	ENSSSCG00000035958	13.4	1.67	-1.37637	0.115017	0.777493	*
14:75948591|75949917	ENSSSCG00000025492	12.48	0	-1.37593	0.101581	0.777493	*
17:37856179|37884071	ENSSSCG00000007280	20.53	1.67	-1.37577	0.115635	0.777493	*
1:77268674|77279692	ENSSSCG00000025703	26.09	2.8	-1.37462	0.0940326	0.777493	*
3:80483094|80501520	ENSSSCG00000008382	28.26	4.84	-1.37409	0.0696561	0.777493	*
8:130629561|130648577	ENSSSCG00000021712	8.24	0	-1.37375	0.100957	0.777493	*
3:47616867|47620978	ENSSSCG00000008137	7.17	1	-1.37327	0.120544	0.777493	*
3:70018031|70205790	ENSSSCG00000008310	3.9	0	-1.37236	0.103488	0.777493	*
9:127555402|127566841	ENSSSCG00000015577	13.7	0.61	-1.37183	0.121492	0.777493	*
2:14934512|14941779	ENSSSCG00000040838	24.3	1.23	-1.37015	0.121359	0.777493	*
15:4104314|4159229	ENSSSCG00000015668	1.96	0	-1.36949	0.101902	0.777493	*
14:60266108|60276493	ENSSSCG00000010187	1.96	0	-1.36949	0.101902	0.777493	*
1:121172071|121182126	ENSSSCG00000004636	1.96	0	-1.36949	0.101902	0.777493	*
15:93587053|93587713	ENSSSCG00000016034	1.96	0	-1.36949	0.101902	0.777493	*
13:173598529|173601872	n/a	11.31	1.53	-1.36942	0.112332	0.777493	*
3:71154647|71155383	ENSSSCG00000008312	31.06	4.11	-1.3691	0.0636681	0.777493	*
5:70953275|70964317	ENSSSCG00000000779	10.55	0.61	-1.36899	0.122248	0.777493	*
15:74562297|74690511	ENSSSCG00000022496	18.9	0.92	-1.3684	0.122105	0.777493	*
18:17911857|17947161	n/a	4.43	0.61	-1.36815	0.121349	0.777493	*
9:25656982|25671052	ENSSSCG00000024933	11.64	0	-1.36624	0.103651	0.777493	*
15:10470048|10513978	n/a	11.64	0	-1.36624	0.103651	0.777493	*
15:66398502|66402362	ENSSSCG00000015882	11.64	0	-1.36624	0.103651	0.777493	*
13:132366435|132367470	ENSSSCG00000031147	15.43	2.15	-1.36565	0.11157	0.777493	*
14:75233246|75327556	ENSSSCG00000010289	17.17	1.84	-1.36442	0.106055	0.777493	*
16:79370562|79371161	ENSSSCG00000034302	44.59	5.32	-1.363	0.0551358	0.777493	*
7:113625341|113636689	ENSSSCG00000002446	3.27	0	-1.36286	0.105498	0.777493	*
17:54371635|54374707	n/a	8.38	1.58	-1.36251	0.115698	0.777493	*
6:47687042|47693775	ENSSSCG00000026794	5.16	0	-1.36088	0.105958	0.777493	*
12:36450740|36481983	ENSSSCG00000017673	5.16	0	-1.36088	0.105958	0.777493	*
1:56941440|56998082	ENSSSCG00000004311	12.23	0.61	-1.36023	0.124678	0.777493	*
15:120694297|120695299	ENSSSCG00000016191	10.62	1.95	-1.35944	0.120516	0.777493	*
1:16172775|16178803	ENSSSCG00000004101	15.28	1.53	-1.35929	0.11832	0.777493	*
12:11422093|11425864	ENSSSCG00000026473	68.48	11.27	-1.35881	0.014243	0.777493	*
5:51113198|51126892	ENSSSCG00000000570	18.12	0	-1.35818	0.104203	0.777493	*
X:57417416|57425431	ENSSSCG00000027115	14.92	0.92	-1.35776	0.124887	0.777493	*
3:26331874|26340951	ENSSSCG00000007866	3.67	0	-1.35747	0.10554	0.777493	*
16:71980736|71982027	ENSSSCG00000017091,ENSSSCG00000036438	3.67	0	-1.35747	0.10554	0.777493	*
15:120315666|120324605	ENSSSCG00000016185	3.67	0	-1.35747	0.10554	0.777493	*
1:169521968|169542820	ENSSSCG00000004979	3.67	0	-1.35747	0.10554	0.777493	*
18:24496802|24578477	ENSSSCG00000016611	9.76	0	-1.35718	0.105636	0.777493	*
8:84206332|84208861	ENSSSCG00000009047	9.76	0	-1.35718	0.105636	0.777493	*
1:163865640|163872243	ENSSSCG00000032312	9.76	0	-1.35718	0.105636	0.777493	*
11:17761434|17781703	n/a	7.03	0	-1.35692	0.105715	0.777493	*
17:49330092|49337875	ENSSSCG00000040392	7.03	0	-1.35692	0.105715	0.777493	*
4:71939539|71979140	ENSSSCG00000025087	7.03	0	-1.35692	0.105715	0.777493	*
9:102255514|102319561	ENSSSCG00000015410	6.84	0	-1.35622	0.106825	0.777493	*
14:22769352|22770086	ENSSSCG00000026781	3.04	0	-1.35526	0.106029	0.777493	*
5:79387772|79403558	ENSSSCG00000000841	3.04	0	-1.35526	0.106029	0.777493	*
15:104558458|104560691	ENSSSCG00000016095	3.04	0	-1.35526	0.106029	0.777493	*
11:51362514|51375641	ENSSSCG00000009479	3.04	0	-1.35526	0.106029	0.777493	*
13:94327862|94335147	ENSSSCG00000024916	3.04	0	-1.35526	0.106029	0.777493	*
17:50755594|50765241	ENSSSCG00000025534	3.04	0	-1.35526	0.106029	0.777493	*
10:20423359|20481282	ENSSSCG00000010900	8.71	0	-1.35461	0.106185	0.777493	*
4:62814320|62820144	ENSSSCG00000006184	8.71	0	-1.35461	0.106185	0.777493	*
7:90984394|91016781	ENSSSCG00000002287	16.4	0.61	-1.35394	0.125603	0.777493	*
8:10860050|10868238	ENSSSCG00000008738	5.35	0	-1.35318	0.10654	0.777493	*
8:87488517|87502887	ENSSSCG00000030396	4.02	0.67	-1.3524	0.125186	0.777493	*
Y:9916632|9917192	ENSSSCG00000012179	4.3	0	-1.35224	0.106594	0.777493	*
18:9030564|9059351	ENSSSCG00000016494	14.31	1	-1.35161	0.126556	0.777493	*
11:23819900|23826266	ENSSSCG00000021818	10.81	0	-1.35112	0.106884	0.777493	*
18:44996273|45020744	ENSSSCG00000016695	8.71	0	-1.35086	0.10693	0.777493	*
2:150551454|150552359	n/a	8.71	0	-1.35086	0.10693	0.777493	*
5:51884381|51905586	ENSSSCG00000000577	8.71	0	-1.35086	0.10693	0.777493	*
2:4730666|4757312	ENSSSCG00000031459	18.14	2.92	-1.34881	0.104031	0.777493	*
9:130487869|130488250	ENSSSCG00000015589	15.57	3.59	-1.34823	0.0962966	0.777493	*
1:128552511|128619168	ENSSSCG00000004718	18.03	1.53	-1.34785	0.117751	0.777493	*
13:118273516|118285809	n/a	19.84	2.53	-1.34619	0.103412	0.777493	*
5:98922947|98923517	ENSSSCG00000024065	16.03	3.14	-1.34507	0.0844568	0.777493	*
1:14817548|14851934	n/a	35.2	6.5	-1.3443	0.0768293	0.777493	*
14:42234964|42241850	ENSSSCG00000009946	15.92	1.67	-1.34363	0.125101	0.777493	*
5:70460117|70519489	ENSSSCG00000000778	6	0	-1.34223	0.109943	0.777493	*
4:99349614|99349956	ENSSSCG00000031262	8.63	0.92	-1.34199	0.12897	0.777493	*
12:5469594|5473179	ENSSSCG00000017198	2.41	0	-1.34086	0.10908	0.777493	*
6:157307248|157315398	ENSSSCG00000029633	2.41	0	-1.34086	0.10908	0.777493	*
15:33443400|33445675	ENSSSCG00000023419	2.41	0	-1.34086	0.10908	0.777493	*
16:185028|196694	ENSSSCG00000039609	2.41	0	-1.34086	0.10908	0.777493	*
4:106594905|106604896	ENSSSCG00000006760	2.41	0	-1.34086	0.10908	0.777493	*
1:121116155|121121454	ENSSSCG00000004635	2.41	0	-1.34086	0.10908	0.777493	*
14:76216343|76227706	ENSSSCG00000010299	2.41	0	-1.34086	0.10908	0.777493	*
7:60731692|60778266	ENSSSCG00000023188	2.41	0	-1.34086	0.10908	0.777493	*
5:64519188|64520938	ENSSSCG00000000712	2.41	0	-1.34086	0.10908	0.777493	*
2:80702172|80715319	ENSSSCG00000014044	27.83	5.37	-1.33938	0.058408	0.777493	*
8:67551464|67566830	ENSSSCG00000025514	27.22	5	-1.33774	0.055949	0.777493	*
3:77911863|77946126	ENSSSCG00000027509	11.37	0.92	-1.33745	0.130193	0.777493	*
13:134619683|134633963	ENSSSCG00000040273,ENSSSCG00000011857	4.93	0	-1.33736	0.1097	0.777493	*
3:27176543|27189167	ENSSSCG00000007872	4.32	0	-1.33702	0.111162	0.777493	*
12:38653627|38711918	ENSSSCG00000017694	3.68	0	-1.3368	0.110042	0.777493	*
X:97212684|97247256	ENSSSCG00000012634	3.68	0	-1.3368	0.110042	0.777493	*
18:40485607|40517359	ENSSSCG00000038919	32.89	4.64	-1.33633	0.0768613	0.777493	*
5:101775243|101795355	ENSSSCG00000036560	27.84	4.59	-1.33581	0.0788737	0.777493	*
16:53075832|53117260	ENSSSCG00000017000	6.99	0.61	-1.33564	0.131614	0.777493	*
9:42004715|42018171	n/a	56.38	10.24	-1.33511	0.0471849	0.777493	*
9:73094595|73156356	ENSSSCG00000022982	11.31	1.67	-1.3347	0.126653	0.777493	*
3:113299580|113363181	ENSSSCG00000008576	70.32	9.51	-1.3341	0.0290749	0.777493	*
17:11375412|11386119	ENSSSCG00000007031	8.92	0	-1.33318	0.110816	0.777493	*
8:20266264|20308094	ENSSSCG00000008761	8.92	0	-1.33318	0.110816	0.777493	*
X:16507441|16549497	ENSSSCG00000012163	11.6	0.61	-1.33318	0.13222	0.777493	*
3:4256520|4288214	ENSSSCG00000021285	11.86	0	-1.33279	0.110754	0.777493	*
8:135444524|135447449	ENSSSCG00000009244	11.86	0	-1.33279	0.110754	0.777493	*
8:78090611|78149670	ENSSSCG00000009021	11.86	0	-1.33279	0.110754	0.777493	*
5:83827128|83836287	ENSSSCG00000000877	9.97	0	-1.33207	0.111039	0.777493	*
6:135719850|135740544	ENSSSCG00000003772	9.97	0	-1.33207	0.111039	0.777493	*
4:19351204|19371855	ENSSSCG00000006001	9.97	0	-1.33207	0.111039	0.777493	*
15:16790296|16808289	ENSSSCG00000015695	7.97	0.92	-1.33081	0.132967	0.777493	*
16:47880783|47883657	ENSSSCG00000016968	27.79	2.84	-1.33052	0.105214	0.777493	*
1:20845912|20858213	ENSSSCG00000004123	10.73	0.92	-1.32893	0.132998	0.777493	*
10:59726187|59745788	ENSSSCG00000011112	12.24	0.61	-1.3282	0.133711	0.777493	*
7:98955048|98979240	ENSSSCG00000025984	13.28	0.61	-1.327	0.133937	0.777493	*
3:97419144|97423498	n/a	17.49	0	-1.32637	0.111046	0.777493	*
7:58140643|58140971	ENSSSCG00000001878	17.49	0	-1.32637	0.111046	0.777493	*
1:32277228|32354628	ENSSSCG00000036790	19.83	2.89	-1.32483	0.104946	0.777493	*
7:11613443|11682760	ENSSSCG00000001062	23.62	2.14	-1.32368	0.123548	0.777493	*
8:42941451|42975076	ENSSSCG00000008853	16.39	3.05	-1.32233	0.119507	0.777493	*
2:56936|63612	ENSSSCG00000014559	11.02	0	-1.32157	0.113298	0.777493	*
12:54477951|54536860	ENSSSCG00000034964	11.02	0	-1.32157	0.113298	0.777493	*
17:14446212|14453999	ENSSSCG00000007043	11.02	0	-1.32157	0.113298	0.777493	*
12:45847761|45887992	ENSSSCG00000017791	24.69	2.53	-1.32153	0.107283	0.777493	*
4:94418169|94446665	ENSSSCG00000006508	5.52	0.61	-1.32026	0.136004	0.777493	*
1:27998868|28008324	ENSSSCG00000004165	20.54	1.92	-1.31984	0.121927	0.777493	*
6:108918233|108920549	ENSSSCG00000003710	9.86	1.59	-1.31772	0.128013	0.777493	*
7:21989394|21990729	ENSSSCG00000001201	5.16	0	-1.31544	0.115935	0.777493	*
8:67551464|67561599	ENSSSCG00000025514	5.16	0	-1.31544	0.115935	0.777493	*
13:40112759|40137781	ENSSSCG00000011474	9.09	0.61	-1.31488	0.137701	0.777493	*
6:149811360|149821093	ENSSSCG00000003818	13.21	1.67	-1.31344	0.132852	0.777493	*
11:21856562|21865590	ENSSSCG00000023738	6.41	0	-1.31207	0.115554	0.777493	*
X:67330993|67379977	ENSSSCG00000012456	6.41	0	-1.31207	0.115554	0.777493	*
15:101003969|101038159	ENSSSCG00000016074	6.41	0	-1.31207	0.115554	0.777493	*
2:142295464|142297329	ENSSSCG00000014364	19.1	0.92	-1.31151	0.138771	0.777493	*
12:31634176|31639609	ENSSSCG00000017604	14.51	1.28	-1.31126	0.133358	0.777493	*
15:31417943|31435861	ENSSSCG00000015743	108.85	19.28	-1.31086	0.00713588	0.777493	*
18:40140465|40175473	ENSSSCG00000024754	13.15	2.5	-1.31082	0.106807	0.777493	*
15:120544165|120581076	ENSSSCG00000016194	9.13	0	-1.30983	0.116022	0.777493	*
9:121659012|121693272	ENSSSCG00000015531	9.13	0	-1.30983	0.116022	0.777493	*
1:113391221|113392369	ENSSSCG00000004595	11.97	1.33	-1.30848	0.137934	0.777493	*
12:2110591|2113463	ENSSSCG00000017146	8.09	0	-1.30735	0.116549	0.777493	*
11:70126968|70219859	ENSSSCG00000009526	8.09	0	-1.30735	0.116549	0.777493	*
2:126318002|126326403	ENSSSCG00000022790	8.09	0	-1.30735	0.116549	0.777493	*
15:68012927|68038299	ENSSSCG00000015889	8.09	0	-1.30735	0.116549	0.777493	*
15:130805114|130812420	ENSSSCG00000024373	4.73	0	-1.30657	0.116832	0.777493	*
6:57577762|57658184	n/a	4.73	0	-1.30657	0.116832	0.777493	*
8:73352492|73371350	ENSSSCG00000008990	14.73	1	-1.30573	0.140314	0.777493	*
15:105192557|105215674	n/a	8.08	0	-1.3055	0.117002	0.777493	*
13:1462237|1480617	ENSSSCG00000011183	10.18	0	-1.30504	0.117072	0.777493	*
18:1850543|1881411	ENSSSCG00000016412	12.96	2.23	-1.30495	0.120605	0.777493	*
8:134925770|134941508	ENSSSCG00000009233	18.79	2.19	-1.30483	0.133782	0.777493	*
9:10688009|10690581	ENSSSCG00000014868	32.51	4.43	-1.30386	0.0912884	0.777493	*
9:25647860|25674400	ENSSSCG00000024933	8.43	1	-1.30369	0.141035	0.777493	*
3:77953414|77958200	ENSSSCG00000027509	36.23	5.33	-1.30322	0.0669515	0.777493	*
8:51978259|51981264	ENSSSCG00000008887	4.54	0	-1.30284	0.118818	0.777493	*
10:25765895|25779015	ENSSSCG00000039368	4.54	0	-1.30284	0.118818	0.777493	*
2:100380422|100418248	n/a	33.16	3.38	-1.30267	0.118965	0.777493	*
9:120129662|120144188	ENSSSCG00000039517	6.21	0	-1.30224	0.118838	0.777493	*
9:48331048|48404503	n/a	6.21	0	-1.30224	0.118838	0.777493	*
1:71063402|71074187	ENSSSCG00000004364	6.21	0	-1.30224	0.118838	0.777493	*
9:6336548|6343292	ENSSSCG00000014794	19.4	3.14	-1.30222	0.0944673	0.777493	*
10:13449299|13454134	ENSSSCG00000038646	27.24	5.06	-1.30198	0.064909	0.777493	*
2:26039163|26060804	ENSSSCG00000013298	55.43	9.84	-1.30193	0.0278294	0.777493	*
9:73100284|73149020	ENSSSCG00000022982	30.73	5.92	-1.30143	0.0545768	0.777493	*
12:60452655|60453315	ENSSSCG00000035839	28.19	3.2	-1.30137	0.11325	0.777493	*
5:84247046|84282662	ENSSSCG00000000882	13.55	2.15	-1.30108	0.133619	0.777493	*
11:70126968|70151501	ENSSSCG00000009526	19.83	2.44	-1.29985	0.127034	0.777493	*
3:98064204|98077795	ENSSSCG00000008467	8.88	0.61	-1.29911	0.142414	0.777493	*
2:82186989|82207407	ENSSSCG00000022661	15.55	1.22	-1.29907	0.13745	0.777493	*
11:16102713|16116109	ENSSSCG00000040538	24.23	2.44	-1.29906	0.128949	0.777493	*
13:79476250|79496843	ENSSSCG00000021203	71.11	9.95	-1.29441	0.0366076	0.777493	*
11:3953585|3968427	ENSSSCG00000023771	15.12	1.23	-1.29327	0.141675	0.777493	*
1:128864102|128866434	ENSSSCG00000038735	20.93	2.14	-1.29298	0.124607	0.777493	*
7:20190909|20256855	ENSSSCG00000001100	12.07	0	-1.29294	0.119664	0.777493	*
2:141223203|141227168	ENSSSCG00000014343	3.26	0	-1.29245	0.120005	0.777493	*
6:106217223|106250481	ENSSSCG00000021893	3.26	0	-1.29245	0.120005	0.777493	*
15:106104498|106122077	ENSSSCG00000016113	3.26	0	-1.29245	0.120005	0.777493	*
1:43282343|43297113	n/a	3.26	0	-1.29245	0.120005	0.777493	*
4:85906797|85915590	ENSSSCG00000006331	3.26	0	-1.29245	0.120005	0.777493	*
12:37934747|37940574	ENSSSCG00000039473	3.26	0	-1.29245	0.120005	0.777493	*
10:11207146|11234099	n/a	3.26	0	-1.29245	0.120005	0.777493	*
7:110321043|110357306	ENSSSCG00000002424	3.26	0	-1.29245	0.120005	0.777493	*
1:126624333|126626224	ENSSSCG00000004678	3.26	0	-1.29245	0.120005	0.777493	*
1:66353976|66370053	ENSSSCG00000037594	3.26	0	-1.29245	0.120005	0.777493	*
1:252225773|252228814	ENSSSCG00000005459	3.26	0	-1.29245	0.120005	0.777493	*
3:125262729|125267523	ENSSSCG00000026161	58.13	9.07	-1.291	0.0664399	0.777493	*
5:61760916|61762192	ENSSSCG00000000645	10.72	1.33	-1.29091	0.142801	0.777493	*
14:112514635|112558609	ENSSSCG00000010563	21.41	0.92	-1.29003	0.145276	0.777493	*
2:108740979|108760749	n/a	9.48	0.92	-1.2892	0.145067	0.777493	*
3:71299639|71315459	ENSSSCG00000022708	3.89	0	-1.28862	0.120841	0.777493	*
X:16491482|16549497	ENSSSCG00000012163	3.89	0	-1.28862	0.120841	0.777493	*
9:36532608|36533977	ENSSSCG00000026153	3.89	0	-1.28862	0.120841	0.777493	*
10:27378645|27408530	ENSSSCG00000010943	3.89	0	-1.28862	0.120841	0.777493	*
5:16320132|16333246	ENSSSCG00000028516	3.89	0	-1.28862	0.120841	0.777493	*
10:43986796|43996556	ENSSSCG00000011036	3.89	0	-1.28862	0.120841	0.777493	*
2:44384502|44403017	n/a	3.89	0	-1.28862	0.120841	0.777493	*
5:70406906|70465124	ENSSSCG00000000778	11.23	0	-1.28838	0.120827	0.777493	*
3:102983189|102985172	ENSSSCG00000008493	11.23	0	-1.28838	0.120827	0.777493	*
X:88401119|88405110	n/a	11.23	0	-1.28838	0.120827	0.777493	*
18:18676123|18682301	ENSSSCG00000027131	17.62	4.44	-1.28785	0.0879032	0.777493	*
13:96985446|96992576	n/a	17.25	0.61	-1.28715	0.14455	0.777493	*
5:51074590|51097828	ENSSSCG00000000570	2.63	0	-1.28661	0.121378	0.777493	*
2:49501038|49522757	ENSSSCG00000013409	2.63	0	-1.28661	0.121378	0.777493	*
6:37077213|37178118	ENSSSCG00000002844	2.63	0	-1.28661	0.121378	0.777493	*
10:41238501|41257277	ENSSSCG00000011022	2.63	0	-1.28661	0.121378	0.777493	*
2:115866774|115886729	ENSSSCG00000014199	2.63	0	-1.28661	0.121378	0.777493	*
3:3935802|3941028	ENSSSCG00000022553	2.63	0	-1.28661	0.121378	0.777493	*
3:58595580|58606217	ENSSSCG00000024564	2.63	0	-1.28661	0.121378	0.777493	*
3:1544386|1548778	ENSSSCG00000038766	50.45	9.12	-1.28609	0.0294482	0.777493	*
11:1429036|1429890	ENSSSCG00000024667	9.34	0	-1.28466	0.121826	0.777493	*
14:107976914|107997242	ENSSSCG00000010508	9.34	0	-1.28466	0.121826	0.777493	*
13:77017884|77033590	ENSSSCG00000033185	9.34	0	-1.28466	0.121826	0.777493	*
5:69718921|69725197	ENSSSCG00000000766	9.34	0	-1.28466	0.121826	0.777493	*
15:124587035|124594858	ENSSSCG00000016225	8.29	0	-1.28434	0.121917	0.777493	*
13:2931438|2938980	ENSSSCG00000011194	8.29	0	-1.28434	0.121917	0.777493	*
6:131774291|131781246	ENSSSCG00000003761	49.02	5.2	-1.28326	0.103562	0.777493	*
X:47764058|47765831	ENSSSCG00000039027	13.41	1.53	-1.28293	0.142117	0.777493	*
10:43903313|43918659	ENSSSCG00000038007	14.47	1.67	-1.28006	0.143585	0.777493	*
4:36903221|36943960	ENSSSCG00000006069	28.23	5.2	-1.27959	0.0884027	0.777493	*
15:105173095|105196990	n/a	23.81	5.25	-1.27873	0.0950247	0.777493	*
6:74948584|74955605	ENSSSCG00000003465	1.77	0	-1.27863	0.122035	0.777493	*
4:71308280|71354494	n/a	1.77	0	-1.27863	0.122035	0.777493	*
15:93581206|93593877	ENSSSCG00000016034	1.77	0	-1.27863	0.122035	0.777493	*
2:48708919|48711938	ENSSSCG00000013406	1.77	0	-1.27863	0.122035	0.777493	*
11:21010653|21022536	ENSSSCG00000009410	1.77	0	-1.27863	0.122035	0.777493	*
15:106599169|106605368	ENSSSCG00000016118	1.77	0	-1.27863	0.122035	0.777493	*
1:147703728|147743393	ENSSSCG00000023533	1.77	0	-1.27863	0.122035	0.777493	*
4:71939539|71978493	ENSSSCG00000025087	1.77	0	-1.27863	0.122035	0.777493	*
12:928140|929187	ENSSSCG00000029944	1.77	0	-1.27863	0.122035	0.777493	*
12:35297852|35324255	ENSSSCG00000023727	1.77	0	-1.27863	0.122035	0.777493	*
9:130372679|130373041	ENSSSCG00000015586	17.58	2.2	-1.27862	0.128745	0.777493	*
11:23784316|23826266	ENSSSCG00000021818	306.08	54.55	-1.27846	0.000140741	0.17957	*
6:84105757|84108248	ENSSSCG00000003559	25.62	3.67	-1.27797	0.117544	0.777493	*
1:96447977|96493470	ENSSSCG00000034730	25.25	3.53	-1.27754	0.114272	0.777493	*
16:19569781|19651638	ENSSSCG00000016816	33.77	4.41	-1.27697	0.10008	0.777493	*
15:101288019|101290477	ENSSSCG00000016075	15.73	1.67	-1.27575	0.145611	0.777493	*
6:37227330|37317710	ENSSSCG00000033527	10.39	0	-1.27559	0.123911	0.777493	*
13:25634994|25708811	ENSSSCG00000025408	10.39	0	-1.27559	0.123911	0.777493	*
8:60647054|60681207	ENSSSCG00000026129	10.39	0	-1.27559	0.123911	0.777493	*
1:18965898|19005183	ENSSSCG00000004114	4.51	0	-1.27548	0.123838	0.777493	*
7:117602286|117602544	ENSSSCG00000032134	14.5	1.33	-1.27374	0.149373	0.777493	*
1:16369649|16371076	ENSSSCG00000030067	16.94	2.33	-1.27286	0.139828	0.777493	*
6:88424922|88429152	ENSSSCG00000039885	7.24	0	-1.27269	0.124639	0.777493	*
14:57445922|57463544	ENSSSCG00000010164	7.24	0	-1.27269	0.124639	0.777493	*
1:219640995|219643357	ENSSSCG00000005232	30.53	2.83	-1.27221	0.126832	0.777493	*
11:5587554|5602241	ENSSSCG00000009319	117.25	22.22	-1.2715	0.00824581	0.777493	*
15:59188575|59194550	ENSSSCG00000015857	14.43	2.14	-1.27121	0.131608	0.777493	*
1:166036953|166070635	ENSSSCG00000004958	10.12	1	-1.26815	0.152133	0.777493	*
17:32156795|32157958	ENSSSCG00000007153	13.9	0.67	-1.26727	0.149877	0.777493	*
11:19352012|19356078	ENSSSCG00000009403	42.25	6.34	-1.26604	0.0672722	0.777493	*
X:16033684|16061118	ENSSSCG00000012160	14.91	1.23	-1.26603	0.150554	0.777493	*
6:150578734|150591949	ENSSSCG00000039793	10.92	1.61	-1.26497	0.143659	0.777493	*
11:4118125|4150421	ENSSSCG00000009298	2	0	-1.26497	0.126452	0.777493	*
2:40622380|40644331	ENSSSCG00000013362	2	0	-1.26497	0.126452	0.777493	*
16:34519723|34540328	ENSSSCG00000016911	2	0	-1.26497	0.126452	0.777493	*
11:23565532|23649980	ENSSSCG00000021818	7.46	0	-1.26249	0.127123	0.777493	*
12:38585525|38672575	ENSSSCG00000017694	7.46	0	-1.26249	0.127123	0.777493	*
11:3579110|3583217	ENSSSCG00000035421	7.46	0	-1.26249	0.127123	0.777493	*
2:108425530|108480672	ENSSSCG00000014184	7.46	0	-1.26249	0.127123	0.777493	*
4:94476170|94481917	ENSSSCG00000006508	8.51	0	-1.26107	0.127485	0.777493	*
14:99992348|100017775	ENSSSCG00000010440	8.51	0	-1.26107	0.127485	0.777493	*
9:131382788|131385900	n/a	8.51	0	-1.26107	0.127485	0.777493	*
4:102889155|102890450	ENSSSCG00000006728	16.24	0	-1.26056	0.126268	0.777493	*
5:51888881|51893392	ENSSSCG00000000577	16.24	0	-1.26056	0.126268	0.777493	*
12:35361677|35381060	ENSSSCG00000023727	7.19	0.67	-1.25992	0.152309	0.777493	*
14:39617312|39638619	ENSSSCG00000009887	23.75	4.17	-1.25859	0.0925096	0.777493	*
15:20060255|20084083	n/a	9.56	0	-1.2576	0.128294	0.777493	*
11:19256521|19264448	ENSSSCG00000009401	9.56	0	-1.2576	0.128294	0.777493	*
7:50849613|50862177	ENSSSCG00000001792	9.56	0	-1.2576	0.128294	0.777493	*
11:11156485|11171651	ENSSSCG00000034348	9.56	0	-1.2576	0.128294	0.777493	*
1:253852814|253857053	ENSSSCG00000005477	16.63	0.61	-1.25745	0.153677	0.777493	*
4:80973985|81007190	ENSSSCG00000006282	7.84	0.61	-1.25696	0.155587	0.777493	*
7:86075115|86083505	ENSSSCG00000002266	21.56	2.33	-1.25634	0.146313	0.777493	*
1:169521968|169559446	ENSSSCG00000004979	21.46	3.84	-1.25576	0.112519	0.777493	*
8:78163299|78199258	ENSSSCG00000009021	16.56	1.84	-1.25543	0.140561	0.777493	*
10:69026408|69030169	ENSSSCG00000011163	16.63	0.61	-1.25541	0.154351	0.777493	*
5:51057142|51097828	ENSSSCG00000000570	8.05	0.67	-1.25527	0.155738	0.777493	*
9:93439148|93452747	ENSSSCG00000015393	11.38	0.92	-1.25509	0.156191	0.777493	*
18:618388|631772	ENSSSCG00000016406	7.46	0	-1.25465	0.129036	0.777493	*
14:131238819|131250522	ENSSSCG00000010698	26.93	3.51	-1.25459	0.117699	0.777493	*
15:47659028|47667359	ENSSSCG00000033367	11.99	1.33	-1.25343	0.155227	0.777493	*
13:200773854|200781554	ENSSSCG00000012062	4.54	0	-1.2534	0.130631	0.777493	*
13:140146043|140216329	ENSSSCG00000011889	38.18	4.67	-1.25323	0.0888268	0.777493	*
12:51619119|51658146	ENSSSCG00000017895	11.8	0.67	-1.24998	0.155579	0.777493	*
10:56089544|56094007	ENSSSCG00000011101	11.44	0	-1.24906	0.130198	0.777493	*
11:1334086|1357682	ENSSSCG00000026744	11.44	0	-1.24906	0.130198	0.777493	*
7:55446726|55458259	n/a	11.44	0	-1.24906	0.130198	0.777493	*
9:95454681|95465571	ENSSSCG00000015396	9.14	0	-1.24871	0.130369	0.777493	*
15:43979203|43990160	n/a	9.14	0	-1.24871	0.130369	0.777493	*
7:60719877|60757895	ENSSSCG00000023188	9.14	0	-1.24871	0.130369	0.777493	*
X:106068836|106080931	ENSSSCG00000012649	17.17	2.28	-1.24718	0.14027	0.777493	*
8:132130265|132145167	ENSSSCG00000026655	5.59	0	-1.24572	0.13245	0.777493	*
6:36428808|36449049	ENSSSCG00000023391	5.59	0	-1.24572	0.13245	0.777493	*
1:15213063|15250781	ENSSSCG00000004092	5.59	0	-1.24572	0.13245	0.777493	*
6:99428877|99505669	ENSSSCG00000028805	12.25	0.67	-1.24471	0.158982	0.777493	*
6:99495382|99658665	ENSSSCG00000028805	12.43	0.92	-1.24422	0.160114	0.777493	*
4:64223154|64277903	ENSSSCG00000040728	29.62	4.42	-1.24401	0.0883869	0.777493	*
1:14373973|14457143	ENSSSCG00000025777	15.79	0.61	-1.2438	0.158101	0.777493	*
X:101573169|101580466	ENSSSCG00000012642	54.28	8.36	-1.24315	0.0786717	0.777493	*
11:69863627|69911720	ENSSSCG00000038949	10.61	0	-1.24265	0.131891	0.777493	*
1:265987650|265996371	ENSSSCG00000005602	10.61	0	-1.24265	0.131891	0.777493	*
1:16409726|16415727	ENSSSCG00000028867	10.61	0	-1.24265	0.131891	0.777493	*
15:133786886|133791832	ENSSSCG00000009432	10.61	0	-1.24265	0.131891	0.777493	*
9:105328008|105335356	ENSSSCG00000015428	10.61	0	-1.24265	0.131891	0.777493	*
5:76443416|76538689	n/a	10.61	0	-1.24265	0.131891	0.777493	*
6:13305641|13307514	ENSSSCG00000002723	22.73	3.78	-1.24101	0.10274	0.777493	*
18:10283699|10300806	ENSSSCG00000016509	82.27	16.65	-1.24044	0.0329827	0.777493	*
11:50762124|50773425	ENSSSCG00000029113	51.72	8.47	-1.24016	0.0808785	0.777493	*
6:69106984|69133112	ENSSSCG00000033497	10.15	0.61	-1.2387	0.161519	0.777493	*
1:271160878|271175411	ENSSSCG00000005711	13.9	0.61	-1.23868	0.159338	0.777493	*
4:84560609|84563389	n/a	4.04	0.67	-1.2379	0.15895	0.777493	*
11:19281523|19286320	ENSSSCG00000009401	8.72	0	-1.23586	0.133716	0.777493	*
15:111419693|111436140	ENSSSCG00000016147	28.68	5.65	-1.23543	0.0725224	0.777493	*
9:234482|245431	ENSSSCG00000014579	52.64	7.39	-1.23451	0.0741434	0.777493	*
X:15983556|16097799	ENSSSCG00000012160	7.67	0	-1.23392	0.134215	0.777493	*
12:37856184|37899895	ENSSSCG00000039473	7.67	0	-1.23392	0.134215	0.777493	*
10:53136273|53149101	ENSSSCG00000011085	25.19	4.81	-1.23327	0.0930333	0.777493	*
14:14486402|14492611	ENSSSCG00000035133	15.01	2.76	-1.2323	0.137292	0.777493	*
13:83116476|83122143	ENSSSCG00000011678	20.94	2.2	-1.23215	0.148503	0.777493	*
9:91895746|91944532	n/a	9.49	0.92	-1.2319	0.164094	0.777493	*
4:99515003|99570811	ENSSSCG00000037355	33.14	4.84	-1.22958	0.110698	0.777493	*
10:5770011|5777849	ENSSSCG00000010811	168.43	31.64	-1.22914	0.00867434	0.777493	*
11:66594891|66605238	ENSSSCG00000009505	9.52	0.67	-1.22881	0.164528	0.777493	*
15:104639356|104649999	ENSSSCG00000016098	14.1	1.28	-1.22832	0.161687	0.777493	*
1:263991043|263997722	ENSSSCG00000020743	9.77	0	-1.22823	0.13559	0.777493	*
15:120602627|120612725	ENSSSCG00000016193	9.77	0	-1.22823	0.13559	0.777493	*
9:85311430|85342185	n/a	9.77	0	-1.22823	0.13559	0.777493	*
5:27031150|27041589	ENSSSCG00000000457	9.77	0	-1.22823	0.13559	0.777493	*
18:5145677|5174853	ENSSSCG00000020663	9.77	0	-1.22823	0.13559	0.777493	*
X:18304197|18367061	ENSSSCG00000012167	9.77	0	-1.22823	0.13559	0.777493	*
2:27843731|27848058	ENSSSCG00000040954	9.77	0	-1.22823	0.13559	0.777493	*
18:10406070|10420695	ENSSSCG00000016510	10.76	1	-1.22706	0.165963	0.777493	*
14:55583796|55593149	ENSSSCG00000010151	15.62	0	-1.22649	0.134729	0.777493	*
14:138855948|138859627	ENSSSCG00000010757	15.62	0	-1.22649	0.134729	0.777493	*
6:135569387|135575460	n/a	18.91	1.33	-1.22585	0.165801	0.777493	*
5:88253163|88263425	ENSSSCG00000000902	13.42	1.83	-1.22538	0.151678	0.777493	*
1:36026977|36034090	ENSSSCG00000004218	91.15	15.23	-1.2251	0.022622	0.777493	*
1:138688023|138703244	ENSSSCG00000038452	25.05	3.56	-1.22432	0.127722	0.777493	*
9:52171753|52179607	ENSSSCG00000015206	4.75	0	-1.22416	0.138009	0.777493	*
13:28869290|28873176	ENSSSCG00000027176	2.85	0	-1.22314	0.136976	0.777493	*
13:29898476|29916530	ENSSSCG00000011332	2.85	0	-1.22314	0.136976	0.777493	*
10:31579272|31682224	ENSSSCG00000010962	2.85	0	-1.22314	0.136976	0.777493	*
3:83349428|83379510	ENSSSCG00000008394	2.85	0	-1.22314	0.136976	0.777493	*
X:50221846|50274097	ENSSSCG00000012362	2.85	0	-1.22314	0.136976	0.777493	*
13:190370726|190397975	ENSSSCG00000012027	2.85	0	-1.22314	0.136976	0.777493	*
18:5174141|5183697	ENSSSCG00000020663	2.85	0	-1.22314	0.136976	0.777493	*
4:62809039|62826315	ENSSSCG00000006184	2.85	0	-1.22314	0.136976	0.777493	*
13:200012579|200023406	ENSSSCG00000012055	2.85	0	-1.22314	0.136976	0.777493	*
16:22560971|22572494	ENSSSCG00000016845	2.85	0	-1.22314	0.136976	0.777493	*
12:11536519|11541274	n/a	3.47	0	-1.22221	0.137163	0.777493	*
11:43952890|44132185	ENSSSCG00000009457	3.47	0	-1.22221	0.137163	0.777493	*
14:121310320|121318744	ENSSSCG00000010627	3.47	0	-1.22221	0.137163	0.777493	*
6:1469234|1472876	n/a	3.47	0	-1.22221	0.137163	0.777493	*
X:61631742|61691522	ENSSSCG00000012434	3.47	0	-1.22221	0.137163	0.777493	*
15:56512350|56518065	ENSSSCG00000015853	17.89	0.61	-1.22151	0.164906	0.777493	*
18:19719760|19721465	ENSSSCG00000016574	19.27	2.14	-1.22129	0.148977	0.777493	*
1:165996063|166044981	ENSSSCG00000004958	6.17	0.61	-1.22049	0.167703	0.777493	*
1:16341534|16356103	ENSSSCG00000004104	17.27	0.67	-1.22039	0.164736	0.777493	*
17:37114409|37129133	ENSSSCG00000027410	10.94	1.33	-1.22	0.167037	0.777493	*
6:155848061|155878162	ENSSSCG00000003839	48.22	8.55	-1.21974	0.0579842	0.777493	*
15:83234912|83250208	ENSSSCG00000023983	6.62	0	-1.21866	0.138044	0.777493	*
X:13589289|13636590	ENSSSCG00000012150	5.16	0	-1.21781	0.138418	0.777493	*
11:48626129|48631931	n/a	5.16	0	-1.21781	0.138418	0.777493	*
X:110605552|110610117	ENSSSCG00000012685	5.16	0	-1.21781	0.138418	0.777493	*
1:132793393|132808127	ENSSSCG00000004792	5.16	0	-1.21781	0.138418	0.777493	*
17:28089880|28091876	ENSSSCG00000038587	5.16	0	-1.21781	0.138418	0.777493	*
3:124946799|124967755	ENSSSCG00000008624	5.16	0	-1.21781	0.138418	0.777493	*
1:164354260|164367466	ENSSSCG00000004942	5.16	0	-1.21781	0.138418	0.777493	*
10:21687449|21692170	n/a	8.27	0.67	-1.21774	0.168285	0.777493	*
3:25217340|25225309	ENSSSCG00000007855	12	1.28	-1.21703	0.165044	0.777493	*
2:15116697|15148052	ENSSSCG00000013233	15.41	3.06	-1.21658	0.137928	0.777493	*
3:44544594|44546528	ENSSSCG00000008105	22.65	1.22	-1.21656	0.1697	0.777493	*
6:120469876|120482663	ENSSSCG00000027935	9.5	1	-1.2164	0.169763	0.777493	*
4:72244395|72245021	ENSSSCG00000006230	6.84	0	-1.21627	0.138739	0.777493	*
5:98882214|98883041	ENSSSCG00000024065	6.84	0	-1.21627	0.138739	0.777493	*
18:13745890|13751222	ENSSSCG00000030386	6.84	0	-1.21627	0.138739	0.777493	*
3:22660735|22676220	ENSSSCG00000010797	6.84	0	-1.21627	0.138739	0.777493	*
15:16786136|16786811	ENSSSCG00000015695	7.99	1.59	-1.21571	0.162315	0.777493	*
14:103112312|103142275	ENSSSCG00000020912	27.78	6.56	-1.21545	0.0718203	0.777493	*
14:99777610|99777965	ENSSSCG00000010437	12.55	2.14	-1.21469	0.15185	0.777493	*
7:86055233|86068321	ENSSSCG00000002266	10.22	1.83	-1.21452	0.16696	0.777493	*
5:21206699|21252562	ENSSSCG00000000364	14.4	2.95	-1.21428	0.145131	0.777493	*
10:32143132|32144766	ENSSSCG00000010968	2.22	0	-1.21418	0.139279	0.777493	*
4:70964765|70968615	ENSSSCG00000037637	2.22	0	-1.21418	0.139279	0.777493	*
15:59164161|59169804	ENSSSCG00000015857	2.22	0	-1.21418	0.139279	0.777493	*
1:246079111|246122977	n/a	2.22	0	-1.21418	0.139279	0.777493	*
15:47435152|47510422	ENSSSCG00000015807	2.22	0	-1.21418	0.139279	0.777493	*
3:26088613|26095563	ENSSSCG00000027324	2.22	0	-1.21418	0.139279	0.777493	*
2:26514558|26519328	ENSSSCG00000013302	2.22	0	-1.21418	0.139279	0.777493	*
9:127278428|127279731	ENSSSCG00000035595	2.22	0	-1.21418	0.139279	0.777493	*
2:59458032|59461330	ENSSSCG00000039684	2.22	0	-1.21418	0.139279	0.777493	*
13:25622330|25635155	ENSSSCG00000025408	2.22	0	-1.21418	0.139279	0.777493	*
18:51913063|51918353	ENSSSCG00000039582	12.25	0.61	-1.21399	0.169597	0.777493	*
5:53637632|53659626	ENSSSCG00000000587	13.09	0.61	-1.21358	0.169509	0.777493	*
1:99612928|99617351	ENSSSCG00000004511	15.17	0.61	-1.21313	0.16816	0.777493	*
12:43595390|43625069	ENSSSCG00000017748	13.16	2.53	-1.21272	0.150037	0.777493	*
13:153578533|153611708	ENSSSCG00000022486	7.01	0.61	-1.21206	0.170663	0.777493	*
3:40102905|40113055	ENSSSCG00000025711	45.64	9.51	-1.21106	0.0413649	0.777493	*
12:12768443|12807169	ENSSSCG00000023992	7.88	0	-1.21083	0.140145	0.777493	*
1:146128967|146200405	ENSSSCG00000004857	4.1	0	-1.21075	0.140017	0.777493	*
2:49740211|49780031	ENSSSCG00000013410	4.1	0	-1.21075	0.140017	0.777493	*
11:23716990|23784500	ENSSSCG00000021818	4.1	0	-1.21075	0.140017	0.777493	*
18:54368774|54404485	ENSSSCG00000016769	4.1	0	-1.21075	0.140017	0.777493	*
9:126270541|126282262	ENSSSCG00000015568	4.1	0	-1.21075	0.140017	0.777493	*
6:91566041|91576562	ENSSSCG00000003627	25.33	2.45	-1.21067	0.149962	0.777493	*
11:19349681|19356078	ENSSSCG00000009403	58.39	9.55	-1.20989	0.080143	0.777493	*
3:23867538|23869023	ENSSSCG00000007840	35.83	5.67	-1.20969	0.0791949	0.777493	*
13:14841306|14877553	ENSSSCG00000038376	43.01	3.67	-1.20921	0.151543	0.777493	*
14:73567179|73567621	ENSSSCG00000010272	8.93	0	-1.20876	0.140655	0.777493	*
7:84866388|84872013	ENSSSCG00000002257	8.93	0	-1.20876	0.140655	0.777493	*
17:50934085|50938294	ENSSSCG00000030108	8.93	0	-1.20876	0.140655	0.777493	*
2:117998035|118005881	n/a	8.93	0	-1.20876	0.140655	0.777493	*
1:163582925|163598122	ENSSSCG00000004936	8.93	0	-1.20876	0.140655	0.777493	*
6:134661232|134671339	ENSSSCG00000027660	8.93	0	-1.20876	0.140655	0.777493	*
8:48072057|48159079	ENSSSCG00000008881	8.93	0	-1.20876	0.140655	0.777493	*
14:28358831|28373135	ENSSSCG00000009759	10.9	1.92	-1.20787	0.159073	0.777493	*
10:50288255|50289324	ENSSSCG00000011071	13.28	0.61	-1.20747	0.169662	0.777493	*
11:25317027|25343890	ENSSSCG00000029837	22.88	4.73	-1.20712	0.098138	0.777493	*
3:41952796|41962459	ENSSSCG00000008068	23.38	3.48	-1.20442	0.13558	0.777493	*
13:134368710|134384091	ENSSSCG00000027139	8.26	0.61	-1.20435	0.173126	0.777493	*
12:36478110|36481983	ENSSSCG00000017673	34.32	6.33	-1.204	0.0732473	0.777493	*
8:19288765|19295003	ENSSSCG00000028581	10.82	0	-1.20384	0.141746	0.777493	*
1:128261241|128264137	ENSSSCG00000034771	10.82	0	-1.20384	0.141746	0.777493	*
3:114393451|114425957	n/a	10.82	0	-1.20384	0.141746	0.777493	*
3:4288138|4290004	ENSSSCG00000021285	10.82	0	-1.20384	0.141746	0.777493	*
3:96907594|96910616	ENSSSCG00000008459	10.82	0	-1.20384	0.141746	0.777493	*
6:135564296|135570057	n/a	8.51	0	-1.20375	0.141868	0.777493	*
4:50402450|50408469	ENSSSCG00000006137	8.51	0	-1.20375	0.141868	0.777493	*
X:685010|700397	ENSSSCG00000038963	15.09	1.53	-1.20268	0.171382	0.777493	*
18:9624147|9638319	ENSSSCG00000016501	13.28	0.61	-1.20077	0.172366	0.777493	*
14:281357|296713	n/a	15.97	1.61	-1.20039	0.167629	0.777493	*
2:6598110|6598645	ENSSSCG00000012981	17.62	1.53	-1.20013	0.171952	0.777493	*
14:140791456|140875927	ENSSSCG00000010765	58.22	9.29	-1.19696	0.0593541	0.777493	*
10:27082082|27103419	ENSSSCG00000010943	55.13	11.61	-1.19649	0.0390068	0.777493	*
1:163475931|163503494	ENSSSCG00000004934	42.05	6.35	-1.19597	0.108496	0.777493	*
5:53828916|53838066	ENSSSCG00000000588	19.49	1.67	-1.19576	0.176779	0.777493	*
X:4700074|4785554	n/a	9.98	0	-1.19552	0.144051	0.777493	*
10:55682850|55687262	ENSSSCG00000031456	9.98	0	-1.19552	0.144051	0.777493	*
8:118283465|118317628	ENSSSCG00000009166	9.98	0	-1.19552	0.144051	0.777493	*
5:82297200|82306542	ENSSSCG00000023972	9.98	0	-1.19552	0.144051	0.777493	*
6:109061486|109150901	ENSSSCG00000003712	17.72	3.53	-1.19426	0.141268	0.777493	*
6:170065057|170101586	ENSSSCG00000003971	57.86	8.36	-1.19398	0.0974547	0.777493	*
14:103438795|103446610	ENSSSCG00000010465	34.55	5.95	-1.19258	0.0896136	0.777493	*
1:190367413|190390206	ENSSSCG00000005095	14.75	0.67	-1.19255	0.174458	0.777493	*
13:76998546|77076829	ENSSSCG00000033185	14.75	0.67	-1.19255	0.174458	0.777493	*
5:79445562|79461555	ENSSSCG00000000840	14.61	2.87	-1.19214	0.150889	0.777493	*
3:80518276|80520643	ENSSSCG00000008382	16.37	1.23	-1.19171	0.178595	0.777493	*
6:80943588|80960170	ENSSSCG00000003531	14.99	0	-1.1916	0.143817	0.777493	*
8:48156570|48220222	ENSSSCG00000008881	14.99	0	-1.1916	0.143817	0.777493	*
14:9306169|9317826	ENSSSCG00000009650	14.99	0	-1.1916	0.143817	0.777493	*
11:9123327|9139476	ENSSSCG00000009345	14.99	0	-1.1916	0.143817	0.777493	*
4:84486284|84574635	n/a	14.99	0	-1.1916	0.143817	0.777493	*
8:44481956|44489549	ENSSSCG00000008866	14.99	0	-1.1916	0.143817	0.777493	*
X:97078611|97120352	ENSSSCG00000012634	14.99	0	-1.1916	0.143817	0.777493	*
8:130396942|130421171	ENSSSCG00000009208	14.99	0	-1.1916	0.143817	0.777493	*
17:8557642|8568024	ENSSSCG00000007000	14.99	0	-1.1916	0.143817	0.777493	*
1:219000459|219005882	ENSSSCG00000005227	14.69	1.53	-1.19142	0.174318	0.777493	*
5:94345443|94375527	ENSSSCG00000000927	11.9	2.33	-1.19061	0.173268	0.777493	*
5:13863474|13876137	ENSSSCG00000000169	12.77	1.84	-1.19012	0.172476	0.777493	*
5:60275593|60288299	ENSSSCG00000000625	10.07	1.95	-1.18922	0.167711	0.777493	*
3:4257857|4279580	ENSSSCG00000021285	108.36	18.78	-1.18913	0.0154825	0.777493	*
3:94440419|94519807	ENSSSCG00000008444	15.06	2.61	-1.18895	0.157233	0.777493	*
4:130728259|130742325	ENSSSCG00000006947	10.13	0.92	-1.18822	0.179749	0.777493	*
10:57297659|57351952	ENSSSCG00000011103	17.02	1.22	-1.18803	0.17879	0.777493	*
6:82220584|82222549	ENSSSCG00000024818	54.49	8.87	-1.18716	0.0635154	0.777493	*
8:67551464|67575667	ENSSSCG00000025514	13.07	1	-1.18613	0.180631	0.777493	*
5:81694037|81694743	n/a	16.63	0.61	-1.18588	0.176376	0.777493	*
11:21864103|21865590	ENSSSCG00000023738	8.1	0	-1.18562	0.146824	0.777493	*
13:124784931|124787240	ENSSSCG00000025770	8.1	0	-1.18562	0.146824	0.777493	*
3:101274560|101303076	ENSSSCG00000008478	8.1	0	-1.18562	0.146824	0.777493	*
3:58325679|58346953	ENSSSCG00000008221	8.1	0	-1.18562	0.146824	0.777493	*
3:77868586|77887860	ENSSSCG00000027509	31.67	5.39	-1.18287	0.0921752	0.777493	*
13:35210659|35227782	ENSSSCG00000034614	9.3	0.61	-1.18133	0.178818	0.777493	*
12:22847006|22856035	ENSSSCG00000017505	1.57	0	-1.18105	0.146792	0.777493	*
3:107170551|107184180	ENSSSCG00000008513	1.57	0	-1.18105	0.146792	0.777493	*
7:53388537|53402288	ENSSSCG00000001816	1.57	0	-1.18105	0.146792	0.777493	*
4:98371979|98386306	ENSSSCG00000006646	1.57	0	-1.18105	0.146792	0.777493	*
9:99535646|99705465	n/a	1.57	0	-1.18105	0.146792	0.777493	*
3:106331763|106443851	ENSSSCG00000008510	1.57	0	-1.18105	0.146792	0.777493	*
12:26380945|26381431	ENSSSCG00000036135	1.57	0	-1.18105	0.146792	0.777493	*
6:98733976|98766305	ENSSSCG00000003682	17.49	3.75	-1.18048	0.127927	0.777493	*
14:131560094|131573757	ENSSSCG00000010699	23.58	3.86	-1.1802	0.139249	0.777493	*
9:126367579|126407696	ENSSSCG00000015569	18.08	0.92	-1.17948	0.182493	0.777493	*
12:46298788|46299080	ENSSSCG00000017797	9.14	0	-1.17943	0.148445	0.777493	*
5:7354350|7360160	ENSSSCG00000000068	9.14	0	-1.17943	0.148445	0.777493	*
8:111411576|111424432	n/a	9.14	0	-1.17943	0.148445	0.777493	*
7:88553632|88560497	n/a	9.14	0	-1.17943	0.148445	0.777493	*
12:43508452|43517472	ENSSSCG00000017748	9.14	0	-1.17943	0.148445	0.777493	*
8:37441277|37467327	ENSSSCG00000008812	12.65	0.61	-1.17764	0.179932	0.777493	*
6:136853006|136853415	ENSSSCG00000024494	8.45	0.92	-1.17731	0.183805	0.777493	*
9:127846015|127920972	n/a	22.05	1.22	-1.17701	0.183603	0.777493	*
10:10799234|10818538	n/a	20.04	3.42	-1.17562	0.130165	0.777493	*
2:126302759|126308900	ENSSSCG00000022790	33.93	6.11	-1.17483	0.0931795	0.777493	*
9:19883798|19905777	ENSSSCG00000014913	15.94	1.84	-1.1746	0.171291	0.777493	*
13:182210248|182223558	ENSSSCG00000012014	15.59	0.61	-1.17417	0.181414	0.777493	*
10:53089612|53137168	ENSSSCG00000011085	52.52	10.39	-1.17238	0.0429731	0.777493	*
8:133891626|133894399	ENSSSCG00000009230	9.49	1.22	-1.17208	0.181441	0.777493	*
9:4989906|5049149	ENSSSCG00000040340	3	0.67	-1.17152	0.180794	0.777493	*
13:148164225|148177771	ENSSSCG00000023993	13.88	1.33	-1.17055	0.185668	0.777493	*
18:24717336|24782593	ENSSSCG00000016611	14.43	2.14	-1.17029	0.176499	0.777493	*
1:100589850|100626714	ENSSSCG00000004524	49.39	9.98	-1.17028	0.0461008	0.777493	*
10:42552538|42557701	ENSSSCG00000011026	19.73	1.67	-1.16932	0.184887	0.777493	*
15:106558501|106564207	ENSSSCG00000016118	20.09	2.45	-1.16891	0.16468	0.777493	*
18:40490565|40517359	ENSSSCG00000021250	50.92	9.09	-1.16872	0.0691918	0.777493	*
13:108806095|108820326	ENSSSCG00000030467	4.26	0.61	-1.1687	0.182975	0.777493	*
15:120517285|120523166	ENSSSCG00000016194	6.21	0	-1.1686	0.151513	0.777493	*
AEMK02000452.1:2281177|2299135	ENSSSCG00000002544	6.21	0	-1.1686	0.151513	0.777493	*
4:66925782|66954563	ENSSSCG00000006199	33.84	4.08	-1.16858	0.135425	0.777493	*
17:37862504|37881223	ENSSSCG00000007280	4.53	0	-1.16822	0.151693	0.777493	*
15:56450739|56468950	ENSSSCG00000015853	4.53	0	-1.16822	0.151693	0.777493	*
14:105917142|105920169	ENSSSCG00000010485	4.53	0	-1.16822	0.151693	0.777493	*
2:69012339|69019816	ENSSSCG00000013659	4.53	0	-1.16822	0.151693	0.777493	*
1:14717658|14717914	ENSSSCG00000004087	22.53	3.81	-1.16812	0.142781	0.777493	*
17:5668813|5671221	ENSSSCG00000006994	15.52	2	-1.1677	0.182518	0.777493	*
6:95652504|95657337	ENSSSCG00000003667	48.6	9.4	-1.16748	0.0518618	0.777493	*
18:55849368|55855793	ENSSSCG00000040257	13.66	1.59	-1.16742	0.180669	0.777493	*
1:236469951|236471042	ENSSSCG00000005320	32.16	6.99	-1.1673	0.110236	0.777493	*
15:109336963|109354179	ENSSSCG00000016125	13.67	1.33	-1.16724	0.187239	0.777493	*
2:49528948|49569485	ENSSSCG00000013409	13.68	1.33	-1.16606	0.187375	0.777493	*
4:41735297|41738470	n/a	12.65	0.61	-1.16578	0.184621	0.777493	*
15:67218848|67235808	ENSSSCG00000015888	34.68	4.06	-1.16575	0.132016	0.777493	*
1:209313975|209320317	ENSSSCG00000005191	47.41	8.62	-1.16561	0.0670375	0.777493	*
1:82891476|82973439	ENSSSCG00000004454	29.14	1.95	-1.1656	0.185721	0.777493	*
8:55733734|55755369	ENSSSCG00000008900	11.99	1.59	-1.16538	0.179921	0.777493	*
5:64122666|64123039	ENSSSCG00000000695	68.52	12.43	-1.16418	0.0380172	0.777493	*
15:71259536|71263414	n/a	206.66	20.7	-1.16338	0.135301	0.777493	*
8:87641604|87664522	ENSSSCG00000009061	36.89	5.72	-1.1631	0.105049	0.777493	*
2:82136892|82154001	ENSSSCG00000022661	20.67	3.56	-1.16252	0.151132	0.777493	*
13:167824035|167828053	ENSSSCG00000036885	18.04	2.22	-1.16191	0.164653	0.777493	*
2:116680324|116694094	ENSSSCG00000014203	39.81	8.64	-1.16141	0.0721324	0.777493	*
13:132321056|132335952	ENSSSCG00000031147	41.3	4.9	-1.16132	0.138302	0.777493	*
9:72424088|72432982	ENSSSCG00000029967	10.16	0.67	-1.16112	0.188082	0.777493	*
2:3080195|3084833	ENSSSCG00000037451	6.81	0.67	-1.16104	0.188436	0.777493	*
13:36804493|36845959	ENSSSCG00000027019	5.54	0.67	-1.16076	0.188275	0.777493	*
13:134868380|134888025	ENSSSCG00000036828	12.36	1.83	-1.16056	0.183821	0.777493	*
8:116266128|116285509	ENSSSCG00000022788	15.11	1.89	-1.15967	0.177589	0.777493	*
3:19230968|19236465	ENSSSCG00000007814	7.26	0	-1.15901	0.154141	0.777493	*
6:135263805|135272717	ENSSSCG00000003766	7.26	0	-1.15901	0.154141	0.777493	*
16:43796767|43840787	ENSSSCG00000016943	14.49	1.53	-1.15899	0.186879	0.777493	*
14:113409857|113410175	ENSSSCG00000010580	8.31	0	-1.15845	0.154271	0.777493	*
12:36415178|36415809	ENSSSCG00000017672	8.31	0	-1.15845	0.154271	0.777493	*
15:133303469|133306078	ENSSSCG00000016291	8.31	0	-1.15845	0.154271	0.777493	*
18:10283699|10286174	ENSSSCG00000016509	8.31	0	-1.15845	0.154271	0.777493	*
1:170070318|170134677	n/a	8.31	0	-1.15845	0.154271	0.777493	*
3:40446251|40471377	ENSSSCG00000022963	8.31	0	-1.15845	0.154271	0.777493	*
7:96330164|96331093	ENSSSCG00000002337	8.31	0	-1.15845	0.154271	0.777493	*
15:78721345|78733766	n/a	30.22	4.72	-1.15843	0.136493	0.777493	*
9:130486143|130488250	ENSSSCG00000015589	7.89	0	-1.15743	0.154472	0.777493	*
5:27031150|27037919	ENSSSCG00000000457	7.89	0	-1.15743	0.154472	0.777493	*
14:31767749|31780817	ENSSSCG00000030222	7.89	0	-1.15743	0.154472	0.777493	*
1:190326744|190342964	ENSSSCG00000005095	7.89	0	-1.15743	0.154472	0.777493	*
AEMK02000258.1:275347|284674	ENSSSCG00000031206	7.89	0	-1.15743	0.154472	0.777493	*
3:57467639|57473326	ENSSSCG00000008208	10.19	0	-1.15724	0.154413	0.777493	*
6:142574114|142602446	ENSSSCG00000003790	10.19	0	-1.15724	0.154413	0.777493	*
13:82953747|82968627	ENSSSCG00000011677	10.19	0	-1.15724	0.154413	0.777493	*
2:147613386|147618667	ENSSSCG00000014414	10.19	0	-1.15724	0.154413	0.777493	*
7:113617146|113631817	ENSSSCG00000002446	10.19	0	-1.15724	0.154413	0.777493	*
6:160699489|160752670	ENSSSCG00000003872	10.19	0	-1.15724	0.154413	0.777493	*
2:147628747|147629163	ENSSSCG00000014414	10.19	0	-1.15724	0.154413	0.777493	*
10:13269648|13315197	ENSSSCG00000031483	10.19	0	-1.15724	0.154413	0.777493	*
5:58036347|58045578	ENSSSCG00000000612	13.84	2	-1.15705	0.186015	0.777493	*
4:33087513|33153512	n/a	56.34	10.04	-1.15703	0.081834	0.777493	*
7:58115952|58123585	ENSSSCG00000001878	13.7	0.92	-1.15632	0.191844	0.777493	*
6:168720994|168724527	ENSSSCG00000028485	14.37	0	-1.15587	0.153582	0.777493	*
6:135291962|135306165	ENSSSCG00000003771	14.37	0	-1.15587	0.153582	0.777493	*
13:123452589|123460730	ENSSSCG00000011794	14.37	0	-1.15587	0.153582	0.777493	*
1:76212239|76223628	ENSSSCG00000004403	14.37	0	-1.15587	0.153582	0.777493	*
9:92495575|92501670	ENSSSCG00000026177	70.33	10.64	-1.15541	0.0583539	0.777493	*
2:13331922|13334236	ENSSSCG00000013181	5.73	0.67	-1.15536	0.186879	0.777493	*
11:5503065|5581004	ENSSSCG00000009319	16.75	2.56	-1.15513	0.168175	0.777493	*
12:51625930|51658146	ENSSSCG00000017895	10.13	0.92	-1.15493	0.192349	0.777493	*
1:27568044|27568478	ENSSSCG00000026041	8.88	1	-1.15438	0.19259	0.777493	*
12:347486|367078	ENSSSCG00000017136	29.65	4.03	-1.15339	0.134989	0.777493	*
18:10993676|10995355	ENSSSCG00000016517	31.96	6.42	-1.15254	0.120177	0.777493	*
9:127144588|127180605	ENSSSCG00000035595	3.06	0	-1.15247	0.155976	0.777493	*
1:250103305|250139692	ENSSSCG00000005444	3.06	0	-1.15247	0.155976	0.777493	*
10:57126906|57236044	ENSSSCG00000011103	3.06	0	-1.15247	0.155976	0.777493	*
3:122181582|122219434	ENSSSCG00000008621	3.06	0	-1.15247	0.155976	0.777493	*
14:39554293|39566160	ENSSSCG00000009886	3.06	0	-1.15247	0.155976	0.777493	*
2:118043660|118058264	ENSSSCG00000014211	3.06	0	-1.15247	0.155976	0.777493	*
13:16814439|16826413	ENSSSCG00000011226	3.06	0	-1.15247	0.155976	0.777493	*
2:130982347|131009052	n/a	3.06	0	-1.15247	0.155976	0.777493	*
X:106157812|106172488	ENSSSCG00000012650	3.06	0	-1.15247	0.155976	0.777493	*
X:52157921|52183889	n/a	3.06	0	-1.15247	0.155976	0.777493	*
7:276260|307475	ENSSSCG00000000985	3.06	0	-1.15247	0.155976	0.777493	*
7:26620967|26664601	ENSSSCG00000001485	3.06	0	-1.15247	0.155976	0.777493	*
15:77920339|77942749	ENSSSCG00000015949	3.06	0	-1.15247	0.155976	0.777493	*
13:8474515|8479209	ENSSSCG00000011208	2.43	0	-1.15144	0.156316	0.777493	*
10:45992309|45998003	ENSSSCG00000011045	2.43	0	-1.15144	0.156316	0.777493	*
11:49322689|49347443	ENSSSCG00000009473	2.43	0	-1.15144	0.156316	0.777493	*
8:112508918|112512419	ENSSSCG00000009139	2.43	0	-1.15144	0.156316	0.777493	*
2:151692721|151699204	ENSSSCG00000021427	2.43	0	-1.15144	0.156316	0.777493	*
3:71311757|71325089	ENSSSCG00000022708	2.43	0	-1.15144	0.156316	0.777493	*
6:149776552|149803436	ENSSSCG00000003818	2.43	0	-1.15144	0.156316	0.777493	*
16:19569781|19577445	ENSSSCG00000016816	2.43	0	-1.15144	0.156316	0.777493	*
2:40861837|40875292	ENSSSCG00000013367	2.43	0	-1.15144	0.156316	0.777493	*
13:115336229|115402388	ENSSSCG00000011760	2.43	0	-1.15144	0.156316	0.777493	*
9:33913327|33937131	n/a	2.43	0	-1.15144	0.156316	0.777493	*
5:85222902|85239628	ENSSSCG00000000884	2.43	0	-1.15144	0.156316	0.777493	*
9:72256077|72293232	ENSSSCG00000015314	2.43	0	-1.15144	0.156316	0.777493	*
9:13142028|13142244	ENSSSCG00000014894	2.43	0	-1.15144	0.156316	0.777493	*
12:49889174|49895944	ENSSSCG00000017869,ENSSSCG00000017870	2.43	0	-1.15144	0.156316	0.777493	*
5:52080519|52102643	ENSSSCG00000000584	2.43	0	-1.15144	0.156316	0.777493	*
5:59640220|59642582	ENSSSCG00000033149	2.43	0	-1.15144	0.156316	0.777493	*
9:20760291|20833620	ENSSSCG00000035619	42.04	7.47	-1.15075	0.0962526	0.777493	*
8:103291768|103321590	ENSSSCG00000009101	20.38	4.72	-1.15058	0.119381	0.777493	*
8:20278316|20297043	ENSSSCG00000008761	10.35	0.61	-1.14936	0.190229	0.777493	*
15:79018338|79031276	ENSSSCG00000015959	20.6	1	-1.14898	0.192822	0.777493	*
6:31388854|31427802	ENSSSCG00000035949	80.16	13.91	-1.14897	0.0445342	0.777493	*
4:106156695|106159045	ENSSSCG00000006757	9.93	1	-1.14892	0.194696	0.777493	*
8:40062763|40093023	ENSSSCG00000008836	6.8	0.61	-1.14811	0.1934	0.777493	*
8:130554439|130562709	ENSSSCG00000030548	17.42	1.84	-1.14796	0.182288	0.777493	*
2:101631049|101682787	ENSSSCG00000025286	9.36	0	-1.14694	0.157419	0.777493	*
5:23238395|23275689	ENSSSCG00000000453	9.36	0	-1.14694	0.157419	0.777493	*
11:71080080|71081721	ENSSSCG00000009531	9.36	0	-1.14694	0.157419	0.777493	*
15:131271953|131280892	ENSSSCG00000016262	9.36	0	-1.14694	0.157419	0.777493	*
1:106917203|106921879	ENSSSCG00000004542	9.36	0	-1.14694	0.157419	0.777493	*
14:9306169|9309952	ENSSSCG00000009650	9.36	0	-1.14694	0.157419	0.777493	*
10:41416480|41440312	ENSSSCG00000011022	9.36	0	-1.14694	0.157419	0.777493	*
4:64782038|64792188	ENSSSCG00000006193	9.36	0	-1.14694	0.157419	0.777493	*
13:22219041|22234431	ENSSSCG00000011243	28.45	3.25	-1.14639	0.169066	0.777493	*
2:120179962|120188146	ENSSSCG00000014221	3.69	0	-1.14352	0.158404	0.777493	*
15:13257121|13348755	n/a	3.69	0	-1.14352	0.158404	0.777493	*
10:1226109|1286096	n/a	3.69	0	-1.14352	0.158404	0.777493	*
8:48239000|48245456	ENSSSCG00000008881	3.69	0	-1.14352	0.158404	0.777493	*
2:4184685|4187133	ENSSSCG00000012878	3.69	0	-1.14352	0.158404	0.777493	*
3:87297672|87301882	ENSSSCG00000008412	3.69	0	-1.14352	0.158404	0.777493	*
8:1820703|1832303	ENSSSCG00000008697	57.23	9.26	-1.14293	0.0782559	0.777493	*
17:39197685|39213719	ENSSSCG00000007311	25.33	2.94	-1.14205	0.175589	0.777493	*
9:23145571|23151060	ENSSSCG00000014933	15.98	1.22	-1.14166	0.196772	0.777493	*
7:4765406|4766205	ENSSSCG00000001024	6.24	2.22	-1.14142	0.193714	0.777493	*
1:145634728|145638870	ENSSSCG00000005785	24.04	3.47	-1.13846	0.144794	0.777493	*
9:78246576|78312958	ENSSSCG00000015345	14.72	1.22	-1.13842	0.197911	0.777493	*
6:100556007|100604214	ENSSSCG00000021612	15.95	1.84	-1.13824	0.185547	0.777493	*
15:29707009|29708177	ENSSSCG00000015729	17.48	4.09	-1.13802	0.138576	0.777493	*
2:84638887|84655893	ENSSSCG00000014083	10.53	1.33	-1.13802	0.198438	0.777493	*
3:126871893|126883162	ENSSSCG00000020799	124.25	30.04	-1.13783	0.00726827	0.777493	*
2:5572440|5574297	ENSSSCG00000012926	11.34	1.53	-1.13782	0.195575	0.777493	*
6:46116334|46116750	ENSSSCG00000002935	10.77	1	-1.13665	0.19949	0.777493	*
3:78579401|78628473	ENSSSCG00000032229	18.61	3.14	-1.13627	0.15406	0.777493	*
12:11406491|11418177	ENSSSCG00000026473	25.57	5.81	-1.13597	0.118177	0.777493	*
11:67776846|67782441	ENSSSCG00000022112	1.81	0	-1.13564	0.16077	0.777493	*
13:28842822|28863187	ENSSSCG00000027176	1.81	0	-1.13564	0.16077	0.777493	*
8:31054732|31067979	ENSSSCG00000023112	1.81	0	-1.13564	0.16077	0.777493	*
15:60284731|60287993	ENSSSCG00000015866	1.81	0	-1.13564	0.16077	0.777493	*
14:28132044|28142370	ENSSSCG00000009755	9.09	1	-1.13539	0.199998	0.777493	*
13:1489280|1507622	ENSSSCG00000011183	29.4	5.11	-1.13518	0.119454	0.777493	*
15:76192264|76235600	ENSSSCG00000015940	25.91	3.83	-1.1347	0.145803	0.777493	*
13:120756800|120778323	ENSSSCG00000011772	7.47	0	-1.13378	0.161304	0.777493	*
3:113309399|113320016	ENSSSCG00000008576	13.24	1.67	-1.13329	0.198048	0.777493	*
2:26840088|26857601	ENSSSCG00000013305	10.53	1.23	-1.13316	0.199738	0.777493	*
4:129476422|129492647	ENSSSCG00000006933,ENSSSCG00000006936	27.02	2.14	-1.13278	0.194892	0.777493	*
13:34757305|34780761	ENSSSCG00000035824	14.73	1.33	-1.13216	0.200877	0.777493	*
1:97428775|97433941	ENSSSCG00000004505	14.13	0.61	-1.13198	0.196815	0.777493	*
3:94192289|94196685	ENSSSCG00000008443	12.87	3.53	-1.13187	0.181421	0.777493	*
13:158117491|158136979	ENSSSCG00000011959	14.7	1.89	-1.12983	0.19121	0.777493	*
2:116966439|116987697	ENSSSCG00000014207	20.67	3.55	-1.12983	0.166375	0.777493	*
6:160773591|160784454	ENSSSCG00000003872	8.52	0	-1.12913	0.162597	0.777493	*
10:656787|664540	ENSSSCG00000010801	8.52	0	-1.12913	0.162597	0.777493	*
1:31977473|31980917	ENSSSCG00000004196	8.52	0	-1.12913	0.162597	0.777493	*
2:14596896|14602393	ENSSSCG00000023709	8.52	0	-1.12913	0.162597	0.777493	*
AEMK02000452.1:2255233|2259037	ENSSSCG00000002544	8.52	0	-1.12913	0.162597	0.777493	*
9:85377473|85419211	n/a	14.5	1.67	-1.12885	0.200415	0.777493	*
14:103551372|103579176	ENSSSCG00000010467	12.45	1	-1.12832	0.202726	0.777493	*
3:98019834|98035710	ENSSSCG00000008467	18.61	3.14	-1.1281	0.154915	0.777493	*
3:55311013|55312906	ENSSSCG00000008186	6.42	0	-1.1277	0.163051	0.777493	*
12:17033862|17078227	ENSSSCG00000017310	6.42	0	-1.1277	0.163051	0.777493	*
7:103608072|103664878	ENSSSCG00000002410	6.42	0	-1.1277	0.163051	0.777493	*
13:122727540|122901594	ENSSSCG00000011788	6.42	0	-1.1277	0.163051	0.777493	*
13:50461899|50462859	ENSSSCG00000011510	6.42	0	-1.1277	0.163051	0.777493	*
5:64120579|64121813	ENSSSCG00000000695	6.18	0	-1.1275	0.161683	0.777493	*
13:46152753|46174783	ENSSSCG00000011496	13.88	1.23	-1.12741	0.202379	0.777493	*
6:85142255|85161852	ENSSSCG00000003580	21.81	2.25	-1.12713	0.189509	0.777493	*
3:28645515|28659610	ENSSSCG00000007878	98.06	20.49	-1.12645	0.0124395	0.777493	*
17:41100194|41127499	ENSSSCG00000007342	19.75	1.53	-1.12602	0.199203	0.777493	*
1:121172071|121178619	ENSSSCG00000004636	4.92	0.61	-1.12577	0.201959	0.777493	*
15:25204621|25214088	ENSSSCG00000015721	9.07	0.92	-1.12557	0.202659	0.777493	*
2:144567700|144612731	ENSSSCG00000014399	25.33	2.83	-1.12538	0.179973	0.777493	*
10:47937894|47949908	ENSSSCG00000011056	16.83	0.92	-1.12534	0.202952	0.777493	*
14:135374502|135402262	ENSSSCG00000010746	12	1.23	-1.12324	0.20397	0.777493	*
12:59541641|59546736	ENSSSCG00000034364	98.7	19.59	-1.12102	0.0240254	0.777493	*
7:20272126|20289763	ENSSSCG00000001100	33.15	4.94	-1.1198	0.136693	0.777493	*
5:70414312|70444127	ENSSSCG00000000778	31.31	3.99	-1.11954	0.167437	0.777493	*
3:23862265|23862771	ENSSSCG00000007840	5.59	0	-1.11938	0.165572	0.777493	*
5:71505492|71584762	ENSSSCG00000000783	5.59	0	-1.11938	0.165572	0.777493	*
3:122035309|122058226	ENSSSCG00000008621	5.59	0	-1.11938	0.165572	0.777493	*
6:92139898|92165946	ENSSSCG00000003630	5.59	0	-1.11938	0.165572	0.777493	*
7:38549607|38556858	ENSSSCG00000001679	5.59	0	-1.11938	0.165572	0.777493	*
16:76400951|76425980	ENSSSCG00000017109	5.59	0	-1.11938	0.165572	0.777493	*
9:116486709|116497089	ENSSSCG00000015499	5.59	0	-1.11938	0.165572	0.777493	*
1:21844827|21886494	n/a	5.59	0	-1.11938	0.165572	0.777493	*
1:251656778|251746874	ENSSSCG00000005456	13.74	0	-1.11926	0.164081	0.777493	*
2:108302152|108305854	ENSSSCG00000014184	13.74	0	-1.11926	0.164081	0.777493	*
1:163695855|163697934	ENSSSCG00000004938	13.74	0	-1.11926	0.164081	0.777493	*
13:22361181|22370677	ENSSSCG00000011245	13.74	0	-1.11926	0.164081	0.777493	*
1:270675178|270683400	ENSSSCG00000005702	13.74	0	-1.11926	0.164081	0.777493	*
8:30566287|30567502	ENSSSCG00000008788	13.74	0	-1.11926	0.164081	0.777493	*
1:112938660|112953346	n/a	8.88	1	-1.11882	0.20661	0.777493	*
14:103704916|103796836	ENSSSCG00000010468	11.11	2.23	-1.11846	0.191916	0.777493	*
2:44447664|44466517	ENSSSCG00000013388	13.84	2.28	-1.11828	0.19259	0.777493	*
3:103659227|103674267	n/a	19.08	2.19	-1.11783	0.191408	0.777493	*
9:128964166|128964842	ENSSSCG00000015581	9.89	1.59	-1.11726	0.200809	0.777493	*
14:54619239|54630518	ENSSSCG00000010143	10.08	1.89	-1.11685	0.195711	0.777493	*
12:38678062|38683860	ENSSSCG00000017694	3.91	0	-1.11675	0.16642	0.777493	*
4:18780023|18807293	ENSSSCG00000005997	3.91	0	-1.11675	0.16642	0.777493	*
16:17746881|17765223	ENSSSCG00000016809	13.29	0.61	-1.11551	0.203166	0.777493	*
10:8382470|8386109	ENSSSCG00000010816	63.43	14.18	-1.11504	0.031219	0.777493	*
14:31727597|31736163	ENSSSCG00000034386	5.67	1.61	-1.115	0.20743	0.777493	*
6:36440012|36452942	ENSSSCG00000023391	20.49	3.23	-1.1139	0.175386	0.777493	*
14:31349615|31360619	ENSSSCG00000009815	9.71	1.28	-1.11364	0.205898	0.777493	*
10:42063516|42082530	n/a	9	2.19	-1.11228	0.197305	0.777493	*
2:47469413|47494398	ENSSSCG00000013402	14.34	0.61	-1.11221	0.204211	0.777493	*
8:30564317|30566605	ENSSSCG00000008788	15.34	1.89	-1.11168	0.192321	0.777493	*
13:166836891|166837551	ENSSSCG00000026130	217.79	47.07	-1.11109	0.00415893	0.777493	*
16:60256996|60266045	ENSSSCG00000021229	6.6	0.61	-1.11047	0.208168	0.777493	*
10:40000114|40008813	ENSSSCG00000011013	14.34	0.61	-1.1103	0.205	0.777493	*
4:111247223|111251135	ENSSSCG00000006845	34.76	6.26	-1.10999	0.114474	0.777493	*
5:73572699|73620071	ENSSSCG00000000793	7.26	0	-1.10969	0.168294	0.777493	*
1:608276|653683	ENSSSCG00000004008	7.26	0	-1.10969	0.168294	0.777493	*
11:67524508|67548069	ENSSSCG00000009511	7.26	0	-1.10969	0.168294	0.777493	*
5:302322|313850	ENSSSCG00000000970	7.26	0	-1.10969	0.168294	0.777493	*
1:120909578|120933928	ENSSSCG00000004634	7.26	0	-1.10969	0.168294	0.777493	*
1:20549777|20608357	ENSSSCG00000004123	7.26	0	-1.10969	0.168294	0.777493	*
11:9132180|9187549	ENSSSCG00000009345	7.26	0	-1.10969	0.168294	0.777493	*
5:44052567|44105244	ENSSSCG00000027447	7.26	0	-1.10969	0.168294	0.777493	*
12:56484729|56490424	ENSSSCG00000018016	7.26	0	-1.10969	0.168294	0.777493	*
14:20699497|20711117	ENSSSCG00000029331	7.26	0	-1.10969	0.168294	0.777493	*
14:100351256|100391573	ENSSSCG00000023141	9.57	0	-1.10918	0.168316	0.777493	*
13:128636170|128660325	ENSSSCG00000036423	9.57	0	-1.10918	0.168316	0.777493	*
3:132698850|132711528	ENSSSCG00000023273	9.57	0	-1.10918	0.168316	0.777493	*
8:104400063|104413475	ENSSSCG00000009106	9.57	0	-1.10918	0.168316	0.777493	*
12:3599454|3618789	ENSSSCG00000036308	9.57	0	-1.10918	0.168316	0.777493	*
1:108263597|108287575	ENSSSCG00000004561	11.61	0.92	-1.10848	0.210863	0.777493	*
8:125415128|125428618	ENSSSCG00000009193	5.71	1	-1.10781	0.208893	0.777493	*
13:26143099|26157219	ENSSSCG00000011284	7.02	0.61	-1.10754	0.209279	0.777493	*
1:159145863|159147810	ENSSSCG00000004898	15.03	3.06	-1.10664	0.179015	0.777493	*
6:62642810|62649325	n/a	7.68	0	-1.10662	0.16927	0.777493	*
14:107349218|107367973	ENSSSCG00000010497	7.68	0	-1.10662	0.16927	0.777493	*
1:108263597|108270881	ENSSSCG00000004561	7.68	0	-1.10662	0.16927	0.777493	*
X:67299076|67379977	ENSSSCG00000012456	7.68	0	-1.10662	0.16927	0.777493	*
13:81767591|81787975	ENSSSCG00000036855	7.68	0	-1.10662	0.16927	0.777493	*
10:41724285|41744538	ENSSSCG00000011023	7.68	0	-1.10662	0.16927	0.777493	*
1:263778702|263780091	ENSSSCG00000005575	7.68	0	-1.10662	0.16927	0.777493	*
1:106870324|106883950	ENSSSCG00000004541	7.02	0.67	-1.10587	0.209484	0.777493	*
3:106380539|106396910	ENSSSCG00000008510	7.02	0.61	-1.10553	0.210113	0.777493	*
13:134737386|134769304	ENSSSCG00000026753	6.63	0	-1.10546	0.169637	0.777493	*
8:114308442|114331352	ENSSSCG00000031901	6.63	0	-1.10546	0.169637	0.777493	*
5:79426603|79437245	ENSSSCG00000000840	87.85	19.49	-1.10538	0.0169226	0.777493	*
13:2464744|2472398	ENSSSCG00000030697	19.5	1.84	-1.1043	0.207634	0.777493	*
12:18492047|18497749	ENSSSCG00000017346	23.49	1.53	-1.1043	0.212478	0.777493	*
8:19286389|19289456	ENSSSCG00000028581	8.66	1.28	-1.10402	0.210303	0.777493	*
9:126385733|126407696	ENSSSCG00000015569	60.44	11.98	-1.10381	0.0457983	0.777493	*
5:103059924|103092852	ENSSSCG00000029249	22.46	5.42	-1.10297	0.124603	0.777493	*
10:26180874|26212816	ENSSSCG00000010941	15.7	2.89	-1.10281	0.176102	0.777493	*
17:26515291|26517967	ENSSSCG00000007092	58.97	12.17	-1.10243	0.0639228	0.777493	*
13:126248161|126248494	n/a	21.79	2.14	-1.10154	0.206108	0.777493	*
13:82881417|82893436	n/a	23.29	1.67	-1.10134	0.213825	0.777493	*
7:7451608|7454539	ENSSSCG00000001041	15.6	0.67	-1.10057	0.207237	0.777493	*
8:20285480|20339782	ENSSSCG00000008761	11.89	3.17	-1.10052	0.174318	0.777493	*
X:97228222|97238290	ENSSSCG00000012634	13.4	2.14	-1.09957	0.206128	0.777493	*
2:122834589|122897853	ENSSSCG00000014225	27.53	4.75	-1.09929	0.140498	0.777493	*
11:11838544|11853731	ENSSSCG00000033919	31.94	3.66	-1.09922	0.196495	0.777493	*
9:49184521|49206899	n/a	8.49	0.61	-1.09919	0.212543	0.777493	*
1:271368900|271392558	ENSSSCG00000005715	20.65	4.06	-1.09912	0.146602	0.777493	*
4:7142133|7152497	ENSSSCG00000030947	88.57	17.68	-1.09851	0.0367165	0.777493	*
10:32868282|32870103	ENSSSCG00000010987	10.69	2.28	-1.09807	0.200501	0.777493	*
2:135046123|135046682	ENSSSCG00000014283	10.52	1.53	-1.09685	0.207989	0.777493	*
9:87000191|87021020	ENSSSCG00000024761	8.73	0	-1.09685	0.172121	0.777493	*
2:49617816|49619124	ENSSSCG00000013409	8.73	0	-1.09685	0.172121	0.777493	*
13:79521818|79528439	ENSSSCG00000021203	8.73	0	-1.09685	0.172121	0.777493	*
13:27664549|27676831	ENSSSCG00000031304	8.73	0	-1.09685	0.172121	0.777493	*
4:118192076|118198340	ENSSSCG00000006872	8.73	0	-1.09685	0.172121	0.777493	*
5:71137283|71170280	ENSSSCG00000000781	8.73	0	-1.09685	0.172121	0.777493	*
6:128084982|128120661	n/a	8.73	0	-1.09685	0.172121	0.777493	*
12:18022064|18026181	ENSSSCG00000017325	8.73	0	-1.09685	0.172121	0.777493	*
17:43758329|43769684	ENSSSCG00000007355	8.73	0	-1.09685	0.172121	0.777493	*
15:76266532|76308992	ENSSSCG00000015940	8.73	0	-1.09685	0.172121	0.777493	*
14:55783529|55799718	ENSSSCG00000033692	8.73	0	-1.09685	0.172121	0.777493	*
9:121093245|121104768	ENSSSCG00000021464	8.73	0	-1.09685	0.172121	0.777493	*
14:55594527|55599982	ENSSSCG00000010151	146.88	0	-1.09637	0.166329	0.777493	*
16:46495563|46503607	ENSSSCG00000016958	45.23	9.56	-1.09512	0.101968	0.777493	*
6:88999540|89002683	ENSSSCG00000028423	27.69	5.78	-1.09431	0.125651	0.777493	*
3:101519230|101525570	ENSSSCG00000008479	10.01	2.53	-1.09387	0.211044	0.777493	*
4:102889155|102943314	ENSSSCG00000006728	3.5	0	-1.09381	0.174639	0.777493	*
15:60363569|60364519	ENSSSCG00000015866	34.18	6	-1.09357	0.113421	0.777493	*
5:52536354|52544004	n/a	9.52	0.67	-1.09336	0.210552	0.777493	*
14:106961380|106978586	ENSSSCG00000010494	18.1	4.55	-1.09319	0.171579	0.777493	*
1:120915565|120933928	ENSSSCG00000004634	11.38	1.22	-1.09063	0.217633	0.777493	*
1:161936899|161939261	ENSSSCG00000034704	14.64	2.89	-1.09038	0.190896	0.777493	*
11:67393624|67411878	ENSSSCG00000026863	20.51	2.83	-1.08886	0.192673	0.777493	*
8:42169644|42169894	n/a	10.1	1.53	-1.0888	0.212293	0.777493	*
13:138864478|138866965	ENSSSCG00000011884	5.58	0	-1.08862	0.174643	0.777493	*
X:101180264|101180847	ENSSSCG00000012639	8.23	1.33	-1.08842	0.219055	0.777493	*
12:50194815|50213931	ENSSSCG00000017877	8.83	1.53	-1.08634	0.217658	0.777493	*
15:91678147|91684121	ENSSSCG00000016027	31.19	6.65	-1.08632	0.130661	0.777493	*
12:23106467|23110606	ENSSSCG00000017511	7.41	0.92	-1.08618	0.220189	0.777493	*
11:9132180|9149581	ENSSSCG00000009345	51.71	10.87	-1.08489	0.0709512	0.777493	*
14:13379691|13384817	ENSSSCG00000009684	52.43	15.83	-1.08419	0.0472109	0.777493	*
X:54121488|54185322	ENSSSCG00000022676	23.79	4.06	-1.08394	0.158403	0.777493	*
6:100511837|100544947	ENSSSCG00000021612	10.54	1.23	-1.08377	0.220512	0.777493	*
3:44535876|44551395	ENSSSCG00000008105	14.49	1.89	-1.08366	0.210336	0.777493	*
14:22776543|22777086	ENSSSCG00000035618	8.81	2	-1.08339	0.217817	0.777493	*
5:33124742|33132527	ENSSSCG00000000488	24.28	2.75	-1.08308	0.1988	0.777493	*
6:95553665|95563254	ENSSSCG00000003664	13.12	0	-1.08173	0.175373	0.777493	*
3:87260603|87272329	ENSSSCG00000008412	13.12	0	-1.08173	0.175373	0.777493	*
X:78840091|78885018	ENSSSCG00000012474	13.12	0	-1.08173	0.175373	0.777493	*
13:194887835|194891052	ENSSSCG00000012034	13.12	0	-1.08173	0.175373	0.777493	*
1:30306043|30340744	ENSSSCG00000034139	13.12	0	-1.08173	0.175373	0.777493	*
14:39468563|39491883	ENSSSCG00000009885	13.12	0	-1.08173	0.175373	0.777493	*
11:18592123|18595456	ENSSSCG00000022159	13.12	0	-1.08173	0.175373	0.777493	*
3:110442415|110445606	ENSSSCG00000008540	13.12	0	-1.08173	0.175373	0.777493	*
15:106444273|106482502	n/a	13.12	0	-1.08173	0.175373	0.777493	*
9:48535290|48546390	ENSSSCG00000015135	15.52	2.2	-1.08118	0.207401	0.777493	*
17:32152253|32176913	ENSSSCG00000007153	9.94	1	-1.08078	0.22228	0.777493	*
1:96453516|96465249	ENSSSCG00000034730	18.88	2.14	-1.0807	0.206778	0.777493	*
3:96951840|96961267	ENSSSCG00000008459	6.85	0	-1.08043	0.177252	0.777493	*
5:104314075|104341983	ENSSSCG00000000952	6.85	0	-1.08043	0.177252	0.777493	*
6:145190624|145192434	ENSSSCG00000003798	6.85	0	-1.08043	0.177252	0.777493	*
15:92364084|92380728	ENSSSCG00000016032	6.85	0	-1.08043	0.177252	0.777493	*
13:30512469|30555481	ENSSSCG00000011340	6.85	0	-1.08043	0.177252	0.777493	*
1:12024453|12043885	ENSSSCG00000004070	12.46	0.61	-1.08039	0.216103	0.777493	*
17:33395811|33396560	ENSSSCG00000007179	10.16	0.67	-1.08032	0.215591	0.777493	*
5:29350032|29371127	n/a	20.9	3.05	-1.08014	0.19271	0.777493	*
15:81033539|81045693	ENSSSCG00000038076	4.06	0.61	-1.08005	0.216368	0.777493	*
3:49648308|49673100	ENSSSCG00000028020	13.72	0.61	-1.07928	0.217135	0.777493	*
17:50939732|50943209	ENSSSCG00000030108	2.65	0	-1.07927	0.17766	0.777493	*
6:149633393|149651927	ENSSSCG00000003816	2.65	0	-1.07927	0.17766	0.777493	*
13:51390519|51401694	ENSSSCG00000011514	2.65	0	-1.07927	0.17766	0.777493	*
17:4765508|4793691	ENSSSCG00000006981	2.65	0	-1.07927	0.17766	0.777493	*
9:51905088|51914030	ENSSSCG00000015196	2.65	0	-1.07927	0.17766	0.777493	*
8:125092162|125122098	ENSSSCG00000009192	2.65	0	-1.07927	0.17766	0.777493	*
13:22179757|22180259	ENSSSCG00000011243	2.65	0	-1.07927	0.17766	0.777493	*
1:78076156|78106811	ENSSSCG00000004425	2.65	0	-1.07927	0.17766	0.777493	*
15:59617493|59619478	ENSSSCG00000015861	2.65	0	-1.07927	0.17766	0.777493	*
9:11016396|11108098	ENSSSCG00000032723	2.65	0	-1.07927	0.17766	0.777493	*
16:43766357|43832197	ENSSSCG00000016943	2.65	0	-1.07927	0.17766	0.777493	*
7:64214529|64220950	ENSSSCG00000032377	2.65	0	-1.07927	0.17766	0.777493	*
12:54727156|54731301	ENSSSCG00000017998	2.65	0	-1.07927	0.17766	0.777493	*
13:46162929|46174783	ENSSSCG00000011496	2.65	0	-1.07927	0.17766	0.777493	*
6:87552628|87570047	ENSSSCG00000003591	17.57	2.76	-1.07826	0.196206	0.777493	*
16:4141884|4163061	ENSSSCG00000016784	4.06	0.61	-1.07811	0.217201	0.777493	*
6:43244326|43270795	ENSSSCG00000002868	14.52	1.61	-1.07764	0.218419	0.777493	*
2:1914657|1921071	ENSSSCG00000039556	34.49	7.45	-1.07755	0.107012	0.777493	*
14:29998449|29999211	ENSSSCG00000009786,ENSSSCG00000009787	8.68	1	-1.07739	0.223776	0.777493	*
3:114790889|114802446	ENSSSCG00000008591	7.9	0	-1.07728	0.178182	0.777493	*
AEMK02000510.1:433254|445133	ENSSSCG00000031488	7.9	0	-1.07728	0.178182	0.777493	*
11:16131195|16194917	ENSSSCG00000040538	7.9	0	-1.07728	0.178182	0.777493	*
7:95022820|95024620	ENSSSCG00000002332	7.9	0	-1.07728	0.178182	0.777493	*
X:50987218|50999150	ENSSSCG00000023862	7.9	0	-1.07728	0.178182	0.777493	*
8:16726255|16743600	ENSSSCG00000008753	7.9	0	-1.07728	0.178182	0.777493	*
1:271530692|271539924	ENSSSCG00000005719	7.9	0	-1.07728	0.178182	0.777493	*
15:54398190|54424166	ENSSSCG00000015844	7.9	0	-1.07728	0.178182	0.777493	*
14:105064614|105090089	ENSSSCG00000010480	7.9	0	-1.07728	0.178182	0.777493	*
12:60343309|60353600	ENSSSCG00000018049	7.9	0	-1.07728	0.178182	0.777493	*
6:37047341|37093779	ENSSSCG00000002844	10.93	1.53	-1.07698	0.221363	0.777493	*
10:42061873|42194913	n/a	20.38	5.08	-1.0763	0.144455	0.777493	*
12:38756297|38800438	ENSSSCG00000017694	16.8	1.92	-1.07587	0.214681	0.777493	*
12:55379036|55384802	n/a	1.37	0	-1.0758	0.177401	0.777493	*
7:9986990|10004258	ENSSSCG00000001056	1.37	0	-1.0758	0.177401	0.777493	*
18:10961688|10963882	ENSSSCG00000016516	1.37	0	-1.0758	0.177401	0.777493	*
9:74205129|74205857	ENSSSCG00000015326	1.37	0	-1.0758	0.177401	0.777493	*
6:163320388|163333468	ENSSSCG00000003881	1.37	0	-1.0758	0.177401	0.777493	*
6:115761719|115767590	ENSSSCG00000003728	1.37	0	-1.0758	0.177401	0.777493	*
10:51546464|51603413	n/a	1.37	0	-1.0758	0.177401	0.777493	*
4:87719846|87724044	n/a	1.37	0	-1.0758	0.177401	0.777493	*
5:15436081|15459168	ENSSSCG00000000199	1.37	0	-1.0758	0.177401	0.777493	*
1:191659364|191673117	ENSSSCG00000005106	1.37	0	-1.0758	0.177401	0.777493	*
3:53229418|53238013	ENSSSCG00000008169	1.37	0	-1.0758	0.177401	0.777493	*
6:107993434|107995724	ENSSSCG00000024419	1.37	0	-1.0758	0.177401	0.777493	*
18:16583749|16605796	ENSSSCG00000031119	1.37	0	-1.0758	0.177401	0.777493	*
6:99649904|99658665	ENSSSCG00000028805	1.37	0	-1.0758	0.177401	0.777493	*
X:109744855|109745549	ENSSSCG00000012680	1.37	0	-1.0758	0.177401	0.777493	*
1:57626339|57627778	ENSSSCG00000004322	1.37	0	-1.0758	0.177401	0.777493	*
9:74205762|74206991	ENSSSCG00000015326	1.37	0	-1.0758	0.177401	0.777493	*
14:71166260|71219793	ENSSSCG00000038913	1.37	0	-1.0758	0.177401	0.777493	*
13:147466923|147478520	ENSSSCG00000027820	1.37	0	-1.0758	0.177401	0.777493	*
15:132692555|132827151	ENSSSCG00000022177	1.37	0	-1.0758	0.177401	0.777493	*
4:71939539|71979633	ENSSSCG00000025087	1.37	0	-1.0758	0.177401	0.777493	*
6:107991122|108008791	ENSSSCG00000024419	1.37	0	-1.0758	0.177401	0.777493	*
11:52239919|52260785	n/a	1.37	0	-1.0758	0.177401	0.777493	*
3:57484933|57485713	ENSSSCG00000008208	1.37	0	-1.0758	0.177401	0.777493	*
7:52851183|52858300	ENSSSCG00000029183	1.37	0	-1.0758	0.177401	0.777493	*
7:1193308|1247561	n/a	1.37	0	-1.0758	0.177401	0.777493	*
14:54029860|54050584	ENSSSCG00000010142	1.37	0	-1.0758	0.177401	0.777493	*
17:40213580|40253898	ENSSSCG00000007331	1.37	0	-1.0758	0.177401	0.777493	*
9:90693713|90695267	ENSSSCG00000015379	1.37	0	-1.0758	0.177401	0.777493	*
15:77114502|77117192	ENSSSCG00000015943	1.37	0	-1.0758	0.177401	0.777493	*
7:114247352|114259560	ENSSSCG00000002455	1.37	0	-1.0758	0.177401	0.777493	*
3:69692169|69693387	ENSSSCG00000022162	1.37	0	-1.0758	0.177401	0.777493	*
15:84612792|84656718	ENSSSCG00000016002	1.37	0	-1.0758	0.177401	0.777493	*
7:56462719|56517141	ENSSSCG00000001862	1.37	0	-1.0758	0.177401	0.777493	*
2:27585811|27596205	ENSSSCG00000013312	1.37	0	-1.0758	0.177401	0.777493	*
1:144967552|144996054	ENSSSCG00000004854	7.02	0.61	-1.07571	0.222318	0.777493	*
6:47543985|47546940	ENSSSCG00000002965	31.83	6.62	-1.07569	0.108788	0.777493	*
9:73100284|73124744	ENSSSCG00000022982	39.86	8.67	-1.0755	0.0941479	0.777493	*
10:64565822|64568263	ENSSSCG00000011131	2.02	0	-1.07513	0.178983	0.777493	*
9:103997454|104081735	n/a	2.02	0	-1.07513	0.178983	0.777493	*
14:53723870|53730132	ENSSSCG00000010142	2.02	0	-1.07513	0.178983	0.777493	*
5:101608096|101613366	n/a	2.02	0	-1.07513	0.178983	0.777493	*
10:57167881|57236044	ENSSSCG00000011103	2.02	0	-1.07513	0.178983	0.777493	*
5:65901062|65926726	ENSSSCG00000000723	2.02	0	-1.07513	0.178983	0.777493	*
10:31153774|31220915	ENSSSCG00000026087	2.02	0	-1.07513	0.178983	0.777493	*
8:83249031|83273903	ENSSSCG00000009042	2.02	0	-1.07513	0.178983	0.777493	*
1:131313465|131317230	ENSSSCG00000039061	2.02	0	-1.07513	0.178983	0.777493	*
2:81414130|81415989	ENSSSCG00000014057	2.02	0	-1.07513	0.178983	0.777493	*
13:68818051|68818877	ENSSSCG00000033303	2.02	0	-1.07513	0.178983	0.777493	*
15:108435791|108479020	ENSSSCG00000016123	2.02	0	-1.07513	0.178983	0.777493	*
1:227918274|228037829	n/a	2.02	0	-1.07513	0.178983	0.777493	*
13:91068118|91071093	n/a	2.02	0	-1.07513	0.178983	0.777493	*
8:55210503|55232409	ENSSSCG00000023269	2.02	0	-1.07513	0.178983	0.777493	*
17:32357479|32363701	ENSSSCG00000007155	14.85	2.87	-1.07496	0.197276	0.777493	*
11:16102713|16144167	ENSSSCG00000040538	13.5	0.92	-1.07493	0.224752	0.777493	*
4:28981119|29047618	n/a	35.85	5.94	-1.07433	0.13206	0.777493	*
1:33796404|33834975	ENSSSCG00000004207	11.97	1.83	-1.07414	0.213346	0.777493	*
2:69841384|69841770	ENSSSCG00000028512	26.52	4.42	-1.07327	0.156989	0.777493	*
6:1434335|1472876	n/a	15.6	0.61	-1.07327	0.218858	0.777493	*
9:106923420|106942278	ENSSSCG00000037706	8.89	1	-1.07288	0.225594	0.777493	*
2:49617816|49621358	ENSSSCG00000013409	3.28	0	-1.07268	0.179597	0.777493	*
11:12838255|12854933	ENSSSCG00000009359	3.28	0	-1.07268	0.179597	0.777493	*
8:43794719|43826809	ENSSSCG00000008858	3.28	0	-1.07268	0.179597	0.777493	*
9:106955562|106961598	n/a	3.28	0	-1.07268	0.179597	0.777493	*
12:2230413|2231065	ENSSSCG00000021040	3.28	0	-1.07268	0.179597	0.777493	*
2:114823795|114831251	ENSSSCG00000014195	3.28	0	-1.07268	0.179597	0.777493	*
5:47302731|47319185	ENSSSCG00000000555	3.28	0	-1.07268	0.179597	0.777493	*
X:7944038|8003493	ENSSSCG00000012112	3.28	0	-1.07268	0.179597	0.777493	*
3:106983722|107034523	n/a	5.77	0	-1.07266	0.1782	0.777493	*
1:112862368|112875842	ENSSSCG00000004587	5.77	0	-1.07266	0.1782	0.777493	*
8:130633985|130648577	ENSSSCG00000021712	5.77	0	-1.07266	0.1782	0.777493	*
1:20896451|20899909	ENSSSCG00000004123	5.77	0	-1.07266	0.1782	0.777493	*
1:215191228|215389275	ENSSSCG00000005198	5.77	0	-1.07266	0.1782	0.777493	*
2:29132032|29155581	ENSSSCG00000013321	5.77	0	-1.07266	0.1782	0.777493	*
12:5349486|5349780	ENSSSCG00000017190	5.77	0	-1.07266	0.1782	0.777493	*
4:127380545|127395828	n/a	29.43	4.43	-1.07221	0.177629	0.777493	*
9:27885976|27893147	ENSSSCG00000014970	24.66	3.36	-1.07203	0.189911	0.777493	*
18:22938812|22956512	ENSSSCG00000016597	5.8	0	-1.07137	0.180032	0.777493	*
15:60366156|60367792	ENSSSCG00000015866	15.57	1.23	-1.07129	0.226328	0.777493	*
3:7546638|7561037	ENSSSCG00000033356	17.84	2	-1.07127	0.223025	0.777493	*
7:55471424|55472149	ENSSSCG00000001850	22	2.15	-1.0706	0.220191	0.777493	*
13:160079720|160117681	ENSSSCG00000011977	12.98	2.53	-1.0704	0.206234	0.777493	*
13:79016199|79023396	ENSSSCG00000036610	13.87	1.92	-1.07009	0.2162	0.777493	*
6:54998757|55000884	ENSSSCG00000003204	10.96	1.22	-1.06999	0.226556	0.777493	*
8:2805279|2807723	ENSSSCG00000008723	86.65	14.63	-1.0699	0.204047	0.777493	*
3:10439935|10526934	n/a	11.59	1.23	-1.06954	0.226957	0.777493	*
9:20809498|20813199	ENSSSCG00000035619	18.82	0	-1.06953	0.175244	0.777493	*
13:34831968|34834806	ENSSSCG00000011448	5.08	0.92	-1.06863	0.225476	0.777493	*
7:21989397|21992731	ENSSSCG00000001201	4.96	0	-1.06853	0.181064	0.777493	*
1:77299036|77302848	ENSSSCG00000025703	4.96	0	-1.06853	0.181064	0.777493	*
7:58113931|58123585	ENSSSCG00000001878	4.96	0	-1.06853	0.181064	0.777493	*
12:59825841|59839936	ENSSSCG00000018045	10.53	1.53	-1.06827	0.22098	0.777493	*
4:111403553|111419227	ENSSSCG00000006850	12.19	1.84	-1.06822	0.215446	0.777493	*
3:42881922|42920029	ENSSSCG00000008079	15.27	2.81	-1.06779	0.19411	0.777493	*
14:31872223|31885894	ENSSSCG00000009824	7.95	2.5	-1.06758	0.2042	0.777493	*
12:18552929|18555766	ENSSSCG00000021306	279.94	57.15	-1.06706	0.00626952	0.777493	*
X:16033684|16097799	ENSSSCG00000012160	22.98	3.92	-1.06687	0.189948	0.777493	*
14:41041318|41042190	ENSSSCG00000009925	11.95	2.56	-1.06656	0.200172	0.777493	*
11:12232550|12282054	ENSSSCG00000026164	9.75	0.61	-1.06608	0.225725	0.777493	*
14:56018601|56032249	ENSSSCG00000010156	56.85	9.26	-1.06585	0.0988861	0.777493	*
1:219700610|219730732	ENSSSCG00000005232	30.02	5.32	-1.06552	0.148183	0.777493	*
17:58621631|58672300	n/a	42.7	10.75	-1.06494	0.0845462	0.777493	*
9:87200902|87206332	n/a	12.88	0.61	-1.06469	0.223125	0.777493	*
5:13958213|13963572	ENSSSCG00000024881	12.88	0.61	-1.06469	0.223125	0.777493	*
9:22932394|22950239	ENSSSCG00000027093	12.88	0.61	-1.06469	0.223125	0.777493	*
1:158679672|158683129	ENSSSCG00000004896	31.09	5.09	-1.06418	0.149724	0.777493	*
1:7421864|7424450	ENSSSCG00000004044	10.78	0.61	-1.06324	0.223783	0.777493	*
1:131311129|131317230	ENSSSCG00000039061	3.28	0	-1.06309	0.182835	0.777493	*
17:41942256|41946377	ENSSSCG00000007352	12.84	1.53	-1.06304	0.224584	0.777493	*
2:57859234|57861585	ENSSSCG00000014539	6.39	0.61	-1.06277	0.227598	0.777493	*
12:59827745|59846613	ENSSSCG00000018045	73.49	18.24	-1.06183	0.0277955	0.777493	*
3:90338816|90381579	ENSSSCG00000008419	47.34	9.82	-1.06175	0.129671	0.777493	*
5:84019638|84034579	ENSSSCG00000026697	14.14	0.67	-1.0616	0.223002	0.777493	*
2:117998038|118005881	n/a	21.03	4.67	-1.06054	0.164554	0.777493	*
10:53795829|53888015	ENSSSCG00000011090	32.27	6.28	-1.06048	0.129746	0.777493	*
15:59236246|59259639	ENSSSCG00000015857	6.64	0	-1.06042	0.183469	0.777493	*
2:136926245|136946419	ENSSSCG00000014304	6.64	0	-1.06042	0.183469	0.777493	*
5:77673595|77675877	n/a	6.64	0	-1.06042	0.183469	0.777493	*
9:25668011|25674400	ENSSSCG00000024933	8.52	3.2	-1.06017	0.215078	0.777493	*
14:114073193|114083444	ENSSSCG00000010594	19.7	2.58	-1.06014	0.212261	0.777493	*
4:67516638|67538591	ENSSSCG00000006201	8.95	0	-1.0596	0.183581	0.777493	*
15:82092941|82126919	ENSSSCG00000022222	66.24	9.26	-1.05908	0.123496	0.777493	*
3:51490234|51492113	ENSSSCG00000008150	8.02	1.23	-1.05809	0.231872	0.777493	*
9:109488214|109526278	ENSSSCG00000015455	11.21	0.67	-1.05803	0.225018	0.777493	*
11:70372321|70378964	ENSSSCG00000009527	13.93	0.61	-1.05779	0.2257	0.777493	*
16:43796767|43832197	ENSSSCG00000016943	16.71	2.75	-1.05682	0.221053	0.777493	*
1:217643588|217644074	ENSSSCG00000005224	36.5	5.64	-1.05674	0.152543	0.777493	*
8:40977592|40985923	n/a	25.46	3.97	-1.0567	0.19468	0.777493	*
12:36123743|36154292	ENSSSCG00000017670	21.21	5.39	-1.05614	0.142906	0.777493	*
9:36656682|36663203	ENSSSCG00000025606	17.12	3.56	-1.05602	0.2039	0.777493	*
15:59171238|59180636	ENSSSCG00000015857	11.24	2.75	-1.05509	0.226194	0.777493	*
10:12407369|12422198	ENSSSCG00000028178	12.23	1.22	-1.05482	0.23172	0.777493	*
5:21906486|21915147	ENSSSCG00000000402	10.76	1.33	-1.05481	0.233589	0.777493	*
6:115732726|115736411	ENSSSCG00000003728	3.83	0.92	-1.05443	0.231249	0.777493	*
3:132328742|132338047	ENSSSCG00000029570	7.06	0	-1.05315	0.185818	0.777493	*
13:7038334|7073598	ENSSSCG00000024621	7.06	0	-1.05315	0.185818	0.777493	*
4:110705842|110711210	ENSSSCG00000006830	7.06	0	-1.05315	0.185818	0.777493	*
16:47311759|47316070	ENSSSCG00000022430	7.06	0	-1.05315	0.185818	0.777493	*
12:16703329|16707440	ENSSSCG00000017306	24.47	3.47	-1.05279	0.194563	0.777493	*
12:42949250|42974037	ENSSSCG00000017743	23.2	3.36	-1.0524	0.200386	0.777493	*
17:58635283|58672300	n/a	112.19	26.97	-1.05226	0.0185714	0.777493	*
13:32601373|32602572	ENSSSCG00000011395	16.3	3.25	-1.05165	0.205783	0.777493	*
8:152726|171693	ENSSSCG00000029983	15.97	1.23	-1.05125	0.234882	0.777493	*
X:18253413|18269912	ENSSSCG00000012167	31.1	4.64	-1.05112	0.166141	0.777493	*
8:132069936|132072970	ENSSSCG00000026655	12.18	2	-1.04983	0.232014	0.777493	*
X:106080783|106109864	ENSSSCG00000012649	20.23	4.12	-1.0496	0.189289	0.777493	*
14:66667580|66670538	ENSSSCG00000010226	14.07	2.2	-1.04937	0.212764	0.777493	*
2:82921814|82943497	ENSSSCG00000028317	55.43	11.99	-1.04882	0.0628582	0.777493	*
1:16335745|16341714	ENSSSCG00000004104	12.62	1.67	-1.04817	0.235373	0.777493	*
18:9065917|9113615	ENSSSCG00000016494	27.97	4.78	-1.04783	0.15848	0.777493	*
1:106148090|106171073	ENSSSCG00000004538	20.46	3.87	-1.04731	0.19852	0.777493	*
15:44996335|45011061	ENSSSCG00000015777	3.81	1.33	-1.04696	0.235953	0.777493	*
15:30509553|30541172	ENSSSCG00000015733	3.02	0.67	-1.04662	0.228807	0.777493	*
7:91002445|91016781	ENSSSCG00000002287	13.42	2.5	-1.0462	0.205736	0.777493	*
4:97566524|97571669	ENSSSCG00000006619	8.11	0	-1.04517	0.188299	0.777493	*
2:70886372|70888271	ENSSSCG00000013600	8.11	0	-1.04517	0.188299	0.777493	*
7:86029354|86058691	ENSSSCG00000002266	8.11	0	-1.04517	0.188299	0.777493	*
7:110339852|110348230	ENSSSCG00000002424	8.11	0	-1.04517	0.188299	0.777493	*
5:89628594|89631789	ENSSSCG00000030478	8.11	0	-1.04517	0.188299	0.777493	*
13:120807611|120813996	ENSSSCG00000011772	8.11	0	-1.04517	0.188299	0.777493	*
5:71844424|71852545	ENSSSCG00000000784	8.11	0	-1.04517	0.188299	0.777493	*
4:98970827|98998163	ENSSSCG00000006661	8.11	0	-1.04517	0.188299	0.777493	*
16:35122255|35123287	ENSSSCG00000016916	8.11	0	-1.04517	0.188299	0.777493	*
7:92743360|92785790	ENSSSCG00000039701	10.99	0.92	-1.04444	0.238225	0.777493	*
13:138817190|138819104	ENSSSCG00000011882	8.26	0.92	-1.04432	0.238355	0.777493	*
7:34157535|34166958	ENSSSCG00000027778	26.16	3.45	-1.04359	0.192462	0.777493	*
3:107609926|107659006	ENSSSCG00000008515	12.49	0	-1.04324	0.187523	0.777493	*
1:190690076|190691302	ENSSSCG00000005097	12.49	0	-1.04324	0.187523	0.777493	*
1:79556987|79746096	n/a	12.49	0	-1.04324	0.187523	0.777493	*
11:63723002|63764288	n/a	12.49	0	-1.04324	0.187523	0.777493	*
15:76319289|76337917	ENSSSCG00000015940	12.49	0	-1.04324	0.187523	0.777493	*
18:40192597|40200881	ENSSSCG00000024754	12.49	0	-1.04324	0.187523	0.777493	*
3:111101331|111200933	ENSSSCG00000026465	12.49	0	-1.04324	0.187523	0.777493	*
10:701826|716402	ENSSSCG00000032055	12.49	0	-1.04324	0.187523	0.777493	*
12:53703648|53721310	n/a	12.49	0	-1.04324	0.187523	0.777493	*
15:77565524|77599539	ENSSSCG00000015947	10.36	0.92	-1.04281	0.238982	0.777493	*
2:131354294|131363905	ENSSSCG00000014256	14.07	2.2	-1.04262	0.217026	0.777493	*
3:72257880|72262713	ENSSSCG00000023409	5.56	0.61	-1.04115	0.23685	0.777493	*
X:97161523|97173795	ENSSSCG00000012634	6.97	1.58	-1.04097	0.235323	0.777493	*
10:8382470|8384507	ENSSSCG00000010816	13.35	3.51	-1.04096	0.206464	0.777493	*
2:116750435|116786262	ENSSSCG00000014204	13.61	2.67	-1.03967	0.232172	0.777493	*
9:118051242|118074614	ENSSSCG00000015509	47.51	7.98	-1.0387	0.120065	0.777493	*
13:197347452|197352704	ENSSSCG00000024614	14.72	1.67	-1.03843	0.240015	0.777493	*
14:102588958|102590136	ENSSSCG00000010460	9.26	1.53	-1.0382	0.239146	0.777493	*
14:71852747|71856260	ENSSSCG00000010243	24.31	2.14	-1.03797	0.236013	0.777493	*
14:46616638|46622545	ENSSSCG00000009988	20.5	3.2	-1.03794	0.212527	0.777493	*
7:29018969|29086378	ENSSSCG00000001499	10.12	1.22	-1.03386	0.24311	0.777493	*
4:48711428|48730191	ENSSSCG00000006132	28.47	6.97	-1.03235	0.129998	0.777493	*
4:125271503|125286552	ENSSSCG00000006911	4.28	0.61	-1.03202	0.236197	0.777493	*
2:116753011|116783960	ENSSSCG00000014204	12.63	1.67	-1.03065	0.243278	0.777493	*
4:111089739|111090334	ENSSSCG00000006841	37.53	9.87	-1.02981	0.0953411	0.777493	*
8:20278316|20322219	ENSSSCG00000008761	5.3	0.92	-1.02962	0.242262	0.777493	*
5:80457027|80457583	ENSSSCG00000000848,ENSSSCG00000000847	15.44	3.72	-1.02956	0.188857	0.777493	*
15:59162535|59185795	ENSSSCG00000015857	22.85	2.61	-1.02845	0.234611	0.777493	*
5:88954730|88957709	ENSSSCG00000000907	29.09	6.83	-1.02834	0.136113	0.777493	*
18:54265573|54270584	ENSSSCG00000035581	26.57	3.59	-1.02816	0.217214	0.777493	*
1:216347192|216355572	ENSSSCG00000005207	11.79	1.53	-1.02771	0.240043	0.777493	*
5:27061705|27062167	ENSSSCG00000000457	11.76	2.28	-1.0272	0.231979	0.777493	*
1:223722952|223723842	ENSSSCG00000021646	122.78	25.96	-1.02662	0.0197598	0.777493	*
4:94218669|94220967	ENSSSCG00000006510	16.68	3.67	-1.02651	0.208881	0.777493	*
8:3918043|3918783	n/a	4.96	0	-1.02595	0.194517	0.777493	*
6:88423227|88432891	ENSSSCG00000039885	6.22	0	-1.02536	0.194872	0.777493	*
9:613064|665386	n/a	6.22	0	-1.02536	0.194872	0.777493	*
9:12375884|12391557	ENSSSCG00000014884	6.22	0	-1.02536	0.194872	0.777493	*
6:70628342|70640446	ENSSSCG00000003401	6.22	0	-1.02536	0.194872	0.777493	*
4:46806844|46824504	ENSSSCG00000006127	6.22	0	-1.02536	0.194872	0.777493	*
3:37714634|37720018	ENSSSCG00000007930	6.22	0	-1.02536	0.194872	0.777493	*
10:60368407|60380071	ENSSSCG00000011120	6.22	0	-1.02536	0.194872	0.777493	*
2:83021038|83043044	ENSSSCG00000028317	6.22	0	-1.02536	0.194872	0.777493	*
3:2829223|2831893	ENSSSCG00000007574	65.5	12.37	-1.02532	0.0747336	0.777493	*
5:101579751|101581158	ENSSSCG00000038973	13.04	1.53	-1.02515	0.245158	0.777493	*
1:40148984|40164224	ENSSSCG00000004238	18.18	3.51	-1.0239	0.211415	0.777493	*
5:47039929|47055414	ENSSSCG00000000555	46.94	6.53	-1.02373	0.157574	0.777493	*
15:76255870|76280378	ENSSSCG00000015940	7.27	0	-1.02372	0.195371	0.777493	*
16:44446274|44466793	ENSSSCG00000016954	7.27	0	-1.02372	0.195371	0.777493	*
4:127456878|127484124	ENSSSCG00000006925	7.27	0	-1.02372	0.195371	0.777493	*
8:80928441|80928671	ENSSSCG00000009029	7.27	0	-1.02372	0.195371	0.777493	*
1:122155437|122189053	ENSSSCG00000004648	7.27	0	-1.02372	0.195371	0.777493	*
1:119079826|119103231	ENSSSCG00000004617	7.27	0	-1.02372	0.195371	0.777493	*
1:252283414|252301876	ENSSSCG00000005459	7.27	0	-1.02372	0.195371	0.777493	*
14:64332280|64335570	ENSSSCG00000028327	7.27	0	-1.02372	0.195371	0.777493	*
12:59819971|59822490	ENSSSCG00000018045	53.51	8.66	-1.0236	0.166285	0.777493	*
6:28016354|28037996	ENSSSCG00000002779	14.12	0.92	-1.02333	0.245738	0.777493	*
7:64257405|64287500	ENSSSCG00000032377	18.36	4.09	-1.02251	0.179854	0.777493	*
5:104354092|104367080	ENSSSCG00000000952	12.58	2.53	-1.02111	0.229148	0.777493	*
12:11321975|11327874	ENSSSCG00000017257	22.85	1.84	-1.02042	0.249019	0.777493	*
2:123076248|123113346	ENSSSCG00000027857	20.08	3.33	-1.02038	0.235407	0.777493	*
6:14991447|14994458	ENSSSCG00000025218	12	1.67	-1.02008	0.248429	0.777493	*
2:120158852|120166481	ENSSSCG00000014221	4.02	1.33	-1.01927	0.248426	0.777493	*
X:57384052|57410294	ENSSSCG00000027115	14.26	2.5	-1.01773	0.219489	0.777493	*
5:32998512|33010902	ENSSSCG00000000486	4.45	1.28	-1.01747	0.250745	0.777493	*
6:28861061|28864679	ENSSSCG00000034835	19.61	4.2	-1.01744	0.206046	0.777493	*
5:61862626|61864831	ENSSSCG00000000649	29.81	5.67	-1.01674	0.153246	0.777493	*
2:84647654|84655893	ENSSSCG00000014083	8.89	0.92	-1.01672	0.250795	0.777493	*
1:158679672|158709994	ENSSSCG00000004896	4.34	0	-1.01589	0.198163	0.777493	*
3:7501557|7512768	ENSSSCG00000039119	4.34	0	-1.01589	0.198163	0.777493	*
13:108806397|108829633	ENSSSCG00000030467	4.34	0	-1.01589	0.198163	0.777493	*
3:80454678|80466173	ENSSSCG00000008382	4.34	0	-1.01589	0.198163	0.777493	*
13:138771379|138790284	n/a	4.34	0	-1.01589	0.198163	0.777493	*
14:14482169|14492611	ENSSSCG00000035133	14.88	2.5	-1.0157	0.23206	0.777493	*
4:73108407|73120528	ENSSSCG00000006233	5.36	0	-1.01567	0.196616	0.777493	*
1:272191155|272193378	ENSSSCG00000005725	5.36	0	-1.01567	0.196616	0.777493	*
17:38417789|38431801	ENSSSCG00000007289	5.36	0	-1.01567	0.196616	0.777493	*
14:113037620|113048279	ENSSSCG00000010571	5.36	0	-1.01567	0.196616	0.777493	*
18:49078919|49087202	ENSSSCG00000016725	17.44	1.94	-1.01426	0.245936	0.777493	*
1:163492140|163503494	ENSSSCG00000004934	18.24	2.25	-1.01297	0.247936	0.777493	*
14:109537602|109539416	ENSSSCG00000010531	13.87	1.84	-1.01282	0.243343	0.777493	*
5:28850613|28866146	ENSSSCG00000000466	5.17	0	-1.01222	0.199185	0.777493	*
2:6750711|6751430	n/a	5.17	0	-1.01222	0.199185	0.777493	*
3:113299580|113320016	ENSSSCG00000008576	11.36	1.95	-1.01184	0.243912	0.777493	*
1:117506260|117532261	ENSSSCG00000004614	10.71	2.23	-1.01171	0.238814	0.777493	*
13:82958286|82965072	ENSSSCG00000011677	3.63	1	-1.01154	0.249336	0.777493	*
3:106403806|106440962	ENSSSCG00000008510	3.41	0.92	-1.01141	0.249927	0.777493	*
6:157293187|157297763	ENSSSCG00000029633	19.48	2.84	-1.01136	0.230395	0.777493	*
6:36409465|36440270	ENSSSCG00000023391	25.52	3.53	-1.01073	0.222518	0.777493	*
18:4687499|4703032	ENSSSCG00000016426	12.02	1.23	-1.01064	0.253875	0.777493	*
13:189505179|189528484	ENSSSCG00000012022	21.05	4.28	-1.00994	0.203716	0.777493	*
2:33626616|33639507	ENSSSCG00000013339	11.54	2.33	-1.00991	0.248905	0.777493	*
8:67551464|67564829	ENSSSCG00000025514	7	1	-1.00989	0.25283	0.777493	*
3:57465208|57468658	ENSSSCG00000008208	6.01	0	-1.00962	0.200112	0.777493	*
15:104643009|104650579	ENSSSCG00000016098	6.01	0	-1.00962	0.200112	0.777493	*
6:34501926|34506775	ENSSSCG00000021644	6.01	0	-1.00962	0.200112	0.777493	*
15:65473750|65483883	ENSSSCG00000015878	3.87	0.67	-1.00939	0.244807	0.777493	*
X:40116482|40128932	ENSSSCG00000012262	7.74	2.53	-1.00939	0.241059	0.777493	*
8:118440560|118475222	ENSSSCG00000030957	3.41	0.92	-1.00901	0.251059	0.777493	*
11:18313796|18355949	n/a	8.32	0	-1.00841	0.200354	0.777493	*
X:46954877|46959763	ENSSSCG00000012332	8.32	0	-1.00841	0.200354	0.777493	*
1:54465665|54494313	ENSSSCG00000004293	8.32	0	-1.00841	0.200354	0.777493	*
17:11044273|11054262	ENSSSCG00000007023	8.32	0	-1.00841	0.200354	0.777493	*
14:4305018|4312810	ENSSSCG00000028694	8.32	0	-1.00841	0.200354	0.777493	*
2:100670273|100714813	ENSSSCG00000027608	8.32	0	-1.00841	0.200354	0.777493	*
10:11233998|11297290	n/a	8.32	0	-1.00841	0.200354	0.777493	*
X:90207920|90285436	ENSSSCG00000037670	8.32	0	-1.00841	0.200354	0.777493	*
9:122359024|122385171	ENSSSCG00000015537	8.44	1.53	-1.00707	0.250255	0.777493	*
12:60370050|60376568	ENSSSCG00000018049	68.9	10.86	-1.00679	0.121984	0.777493	*
6:42764602|42771263	ENSSSCG00000025152	2.66	0	-1.00669	0.201297	0.777493	*
10:59798568|59805130	ENSSSCG00000011114	7.21	0.92	-1.00666	0.255479	0.777493	*
14:55593083|55607302	ENSSSCG00000010151	41.79	8.54	-1.00646	0.138719	0.777493	*
2:89079718|89098329	ENSSSCG00000014121	11.96	2.14	-1.00614	0.244967	0.777493	*
5:100337600|100370383	ENSSSCG00000000939	25.47	4.42	-1.00553	0.19499	0.777493	*
2:78887694|78889324	ENSSSCG00000014020	17.56	3.61	-1.00473	0.227686	0.777493	*
3:126764144|126771308	ENSSSCG00000008638	15.38	0.92	-1.00416	0.254236	0.777493	*
X:127684|131196	n/a	11.87	0	-1.00376	0.200604	0.777493	*
14:121322576|121325750	ENSSSCG00000010627	11.87	0	-1.00376	0.200604	0.777493	*
13:156859072|156891152	n/a	11.87	0	-1.00376	0.200604	0.777493	*
1:219291560|219319159	n/a	11.87	0	-1.00376	0.200604	0.777493	*
3:113543336|113565062	ENSSSCG00000029413	11.87	0	-1.00376	0.200604	0.777493	*
AEMK02000698.1:2254976|2261666	ENSSSCG00000010892	11.87	0	-1.00376	0.200604	0.777493	*
2:123350000|123380557	ENSSSCG00000028431	11.87	0	-1.00376	0.200604	0.777493	*
7:114252369|114259560	ENSSSCG00000002455	11.87	0	-1.00376	0.200604	0.777493	*
5:43936500|44077422	ENSSSCG00000027447	11.87	0	-1.00376	0.200604	0.777493	*
13:133304786|133314578	ENSSSCG00000011843	11.87	0	-1.00376	0.200604	0.777493	*
16:34654426|34677284	ENSSSCG00000016912	11.87	0	-1.00376	0.200604	0.777493	*
11:19260010|19270035	ENSSSCG00000009401	11.87	0	-1.00376	0.200604	0.777493	*
1:169424166|169425297	ENSSSCG00000004979	11.87	0	-1.00376	0.200604	0.777493	*
4:9061831|9087966	ENSSSCG00000005955	11.87	0	-1.00376	0.200604	0.777493	*
5:63674536|63678728	ENSSSCG00000039847	3.24	0.67	-1.00363	0.247242	0.777493	*
15:802987|805001	ENSSSCG00000016395	19.34	5.22	-1.00342	0.206919	0.777493	*
14:922442|932501	ENSSSCG00000028033	22.02	2.56	-1.00262	0.242636	0.777493	*
2:89659827|89693109	ENSSSCG00000014127	2.24	0	-1.00238	0.20268	0.777493	*
9:118028287|118051337	ENSSSCG00000015509	2.24	0	-1.00238	0.20268	0.777493	*
1:57788272|57800994	ENSSSCG00000004328	2.24	0	-1.00238	0.20268	0.777493	*
16:51325263|51349280	ENSSSCG00000016988	2.24	0	-1.00238	0.20268	0.777493	*
14:29673474|29680893	ENSSSCG00000009779	2.24	0	-1.00238	0.20268	0.777493	*
15:75021969|75034633	ENSSSCG00000032715	2.24	0	-1.00238	0.20268	0.777493	*
2:125585618|125627032	n/a	2.24	0	-1.00238	0.20268	0.777493	*
13:200712158|200731785	ENSSSCG00000012062	2.24	0	-1.00238	0.20268	0.777493	*
16:65527359|65531556	ENSSSCG00000017047	2.24	0	-1.00238	0.20268	0.777493	*
7:37748349|37759202	ENSSSCG00000001641	2.24	0	-1.00238	0.20268	0.777493	*
16:19469949|19472923	ENSSSCG00000016817	2.24	0	-1.00238	0.20268	0.777493	*
11:19260010|19281642	ENSSSCG00000009401	2.24	0	-1.00238	0.20268	0.777493	*
11:49242751|49289022	ENSSSCG00000009473	2.24	0	-1.00238	0.20268	0.777493	*
3:32125216|32130236	ENSSSCG00000026569	2.24	0	-1.00238	0.20268	0.777493	*
9:118171512|118255017	n/a	2.24	0	-1.00238	0.20268	0.777493	*
1:116025733|116044171	ENSSSCG00000037499	2.24	0	-1.00238	0.20268	0.777493	*
15:48272363|48273310	ENSSSCG00000015818	2.24	0	-1.00238	0.20268	0.777493	*
14:55578028|55583948	ENSSSCG00000010151	15.73	2.53	-1.00155	0.238384	0.777493	*
4:39076833|39086512	ENSSSCG00000006084	31.34	8.2	-1.00152	0.119624	0.777493	*
12:14483154|14488093	ENSSSCG00000032176	11.58	1.67	-1.00145	0.257235	0.777493	*
15:105112115|105123855	n/a	21.01	1.61	-1.00076	0.258378	0.777493	*
12:11721129|11723627	ENSSSCG00000017260	22.9	4.89	-1.00019	0.201619	0.777493	*
1:163484935|163492308	ENSSSCG00000004934	6.95	1.89	-0.999473	0.252075	0.777493	*
13:29898476|29960782	ENSSSCG00000011332	10.35	1	-0.999443	0.255339	0.777493	*
4:37503204|37630525	ENSSSCG00000006071	10.35	1	-0.999443	0.255339	0.777493	*
15:133897557|133907172	ENSSSCG00000016306	15.7	2.8	-0.998967	0.236147	0.777493	*
1:100611829|100613174	ENSSSCG00000004524	7.21	1.28	-0.998789	0.258211	0.777493	*
3:44522989|44535936	ENSSSCG00000008105	25.89	4.53	-0.998673	0.212607	0.777493	*
8:100453241|100454174	n/a	2.86	0	-0.99827	0.203972	0.777493	*
12:291763|313665	ENSSSCG00000027229	2.86	0	-0.99827	0.203972	0.777493	*
4:1714924|1722888	ENSSSCG00000036022	2.86	0	-0.99827	0.203972	0.777493	*
13:157589373|157624210	ENSSSCG00000021791	2.86	0	-0.99827	0.203972	0.777493	*
16:43984409|43985856	ENSSSCG00000016943	2.86	0	-0.99827	0.203972	0.777493	*
12:37214372|37219284	ENSSSCG00000017676	2.86	0	-0.99827	0.203972	0.777493	*
2:116955087|116987697	ENSSSCG00000014207	2.86	0	-0.99827	0.203972	0.777493	*
6:80460129|80465628	ENSSSCG00000026276	2.86	0	-0.99827	0.203972	0.777493	*
1:54472561|54475021	ENSSSCG00000004293	2.86	0	-0.99827	0.203972	0.777493	*
4:119216681|119223086	ENSSSCG00000006877	2.86	0	-0.99827	0.203972	0.777493	*
13:201067069|201139242	ENSSSCG00000030480	2.86	0	-0.99827	0.203972	0.777493	*
1:107414915|107553238	ENSSSCG00000004551	2.86	0	-0.99827	0.203972	0.777493	*
3:41980348|41993675	ENSSSCG00000008068	2.86	0	-0.99827	0.203972	0.777493	*
11:19250142|19264448	ENSSSCG00000009401	6.43	0	-0.998135	0.204019	0.777493	*
13:122727540|122802413	ENSSSCG00000011788	6.43	0	-0.998135	0.204019	0.777493	*
2:116940558|116966552	ENSSSCG00000014207	6.43	0	-0.998135	0.204019	0.777493	*
13:50456859|50457821	ENSSSCG00000011510	6.43	0	-0.998135	0.204019	0.777493	*
2:123350000|123385996	ENSSSCG00000028431	6.43	0	-0.998135	0.204019	0.777493	*
18:399112|423954	ENSSSCG00000016403	6.43	0	-0.998135	0.204019	0.777493	*
12:14207097|14213209	ENSSSCG00000033528	6.43	0	-0.998135	0.204019	0.777493	*
1:253639488|253713518	n/a	6.43	0	-0.998135	0.204019	0.777493	*
13:148150710|148168420	ENSSSCG00000023993	21	1.67	-0.997832	0.259924	0.777493	*
1:237157191|237185410	ENSSSCG00000005343	12.62	1.89	-0.997806	0.251001	0.777493	*
1:55906698|55908943	ENSSSCG00000004303	15.97	2	-0.997453	0.257568	0.777493	*
3:106122046|106144179	ENSSSCG00000008509	7.66	0.61	-0.997381	0.255695	0.777493	*
1:158988466|159003334	ENSSSCG00000004897	12.21	1.67	-0.997366	0.259525	0.777493	*
17:1183348|1184771	ENSSSCG00000006970	10.43	3.14	-0.997364	0.236744	0.777493	*
3:94934784|94969558	ENSSSCG00000008445	18.68	1.83	-0.996016	0.258036	0.777493	*
5:47943293|48111013	ENSSSCG00000027144	11.82	1	-0.995538	0.257517	0.777493	*
11:25317027|25328875	ENSSSCG00000029837	44.76	7.35	-0.995443	0.183967	0.777493	*
6:95389991|95393864	ENSSSCG00000003660	19.13	1.58	-0.995431	0.260593	0.777493	*
13:168849106|168855082	n/a	38.86	8.75	-0.994872	0.125424	0.777493	*
6:13508747|13521421	ENSSSCG00000027973	14.54	0.92	-0.994078	0.258894	0.777493	*
3:53682936|53687311	ENSSSCG00000033885	6.71	1.61	-0.994045	0.236993	0.777493	*
8:110775738|110820646	n/a	26.46	5.76	-0.993924	0.166087	0.777493	*
3:1323701|1383842	ENSSSCG00000038766	1.61	0	-0.993185	0.205828	0.777493	*
8:55739702|55743017	ENSSSCG00000008900	1.61	0	-0.993185	0.205828	0.777493	*
18:10281016|10292782	ENSSSCG00000016509	1.61	0	-0.993185	0.205828	0.777493	*
AEMK02000452.1:2186063|2193727	ENSSSCG00000002547	1.61	0	-0.993185	0.205828	0.777493	*
13:6868345|6879493	ENSSSCG00000011205	1.61	0	-0.993185	0.205828	0.777493	*
13:34865866|34882541	ENSSSCG00000011446	1.61	0	-0.993185	0.205828	0.777493	*
4:127336753|127395828	ENSSSCG00000024973	1.61	0	-0.993185	0.205828	0.777493	*
8:38515892|38531719	ENSSSCG00000008826	1.61	0	-0.993185	0.205828	0.777493	*
15:798470|812599	ENSSSCG00000016395	1.61	0	-0.993185	0.205828	0.777493	*
8:33488207|33519325	ENSSSCG00000008803	1.61	0	-0.993185	0.205828	0.777493	*
11:47604849|47614315	ENSSSCG00000009464	1.61	0	-0.993185	0.205828	0.777493	*
10:14786194|14799647	ENSSSCG00000010862	1.61	0	-0.993185	0.205828	0.777493	*
4:66917072|66925886	ENSSSCG00000006199	1.61	0	-0.993185	0.205828	0.777493	*
10:58029056|58042335	ENSSSCG00000011107	1.61	0	-0.993185	0.205828	0.777493	*
11:25548168|25589582	ENSSSCG00000009435	1.61	0	-0.993185	0.205828	0.777493	*
13:79476250|79493349	ENSSSCG00000021203	1.61	0	-0.993185	0.205828	0.777493	*
6:150167579|150178393	ENSSSCG00000003821	1.61	0	-0.993185	0.205828	0.777493	*
4:66846803|66858243	ENSSSCG00000006199	1.61	0	-0.993185	0.205828	0.777493	*
17:52996471|53022293	ENSSSCG00000007478	1.61	0	-0.993185	0.205828	0.777493	*
AEMK02000452.1:1423806|1452700	ENSSSCG00000002526	1.61	0	-0.993185	0.205828	0.777493	*
1:138126904|138164330	ENSSSCG00000004814	1.61	0	-0.993185	0.205828	0.777493	*
12:11266589|11268222	ENSSSCG00000017256	1.61	0	-0.993185	0.205828	0.777493	*
7:121152511|121168041	ENSSSCG00000037558	21.52	4.09	-0.993075	0.195302	0.777493	*
7:31455169|31484240	ENSSSCG00000001549	20.36	1.53	-0.99301	0.262362	0.777493	*
3:7022344|7060940	ENSSSCG00000000146	3.09	0	-0.992786	0.207445	0.777493	*
14:39651467|39661539	ENSSSCG00000009887	5.38	0	-0.992333	0.205995	0.777493	*
10:59798568|59814815	ENSSSCG00000011114	7.48	0	-0.991824	0.206105	0.777493	*
15:47262138|47278181	ENSSSCG00000034623	7.48	0	-0.991824	0.206105	0.777493	*
15:131055793|131056761	ENSSSCG00000016260	7.48	0	-0.991824	0.206105	0.777493	*
2:102367524|102388263	ENSSSCG00000029805	7.48	0	-0.991824	0.206105	0.777493	*
1:77215898|77270404	ENSSSCG00000025703	7.48	0	-0.991824	0.206105	0.777493	*
6:125961847|125976486	ENSSSCG00000003749	7.48	0	-0.991824	0.206105	0.777493	*
1:158978565|158991605	ENSSSCG00000004897	7.48	0	-0.991824	0.206105	0.777493	*
8:84214807|84220051	ENSSSCG00000009047	7.48	0	-0.991824	0.206105	0.777493	*
13:77380639|77445610	ENSSSCG00000011652	7.48	0	-0.991824	0.206105	0.777493	*
4:91422565|91426313	ENSSSCG00000037532	7.48	0	-0.991824	0.206105	0.777493	*
1:29018351|29024428	ENSSSCG00000004169	7.48	0	-0.991824	0.206105	0.777493	*
8:3027800|3043377	ENSSSCG00000008721	7.48	0	-0.991824	0.206105	0.777493	*
12:60366858|60373400	ENSSSCG00000018049	24.07	7.01	-0.991552	0.15182	0.777493	*
5:82385500|82422198	ENSSSCG00000000862	27.48	6.37	-0.990868	0.154175	0.777493	*
6:95199075|95202074	ENSSSCG00000003654	10.12	1.33	-0.990777	0.262127	0.777493	*
13:73294632|73296199	ENSSSCG00000023929	2.61	0.67	-0.990384	0.25267	0.777493	*
12:35345176|35381060	ENSSSCG00000023727	13.02	2.14	-0.990339	0.249924	0.777493	*
15:74562297|74640198	ENSSSCG00000022496	5.95	1.28	-0.990319	0.262919	0.777493	*
14:105608428|105608744	ENSSSCG00000010483	41.03	7.48	-0.989883	0.157031	0.777493	*
9:8703167|8709627	ENSSSCG00000014838	42.89	8.23	-0.989697	0.13377	0.777493	*
4:130106332|130134039	n/a	4.89	0.92	-0.989684	0.260252	0.777493	*
8:131448854|131467157	ENSSSCG00000009223	4.89	0.92	-0.989684	0.260252	0.777493	*
9:16154921|16176612	n/a	2.79	0.92	-0.989422	0.259259	0.777493	*
14:30269633|30281504	ENSSSCG00000009792	15.7	3.11	-0.988621	0.226441	0.777493	*
3:110439295|110455791	ENSSSCG00000008540	5.51	0.92	-0.987995	0.26103	0.777493	*
13:33706642|33709310	ENSSSCG00000011417	21.63	1.95	-0.987967	0.263051	0.777493	*
6:12704998|12719853	ENSSSCG00000002714	24.44	7.46	-0.987905	0.165092	0.777493	*
1:113199904|113217366	ENSSSCG00000024131	4.89	0.92	-0.987285	0.261416	0.777493	*
17:34773584|34775357	ENSSSCG00000036081	25.96	3.06	-0.986412	0.244925	0.777493	*
6:142561865|142602446	ENSSSCG00000003790	7.22	0.92	-0.986065	0.265278	0.777493	*
9:102768336|102781896	n/a	59.32	14.11	-0.985234	0.0705752	0.777493	*
1:57775449|57788353	ENSSSCG00000004328	19.23	3.43	-0.985037	0.235207	0.777493	*
2:125585618|125627005	n/a	8.25	1.33	-0.984715	0.266367	0.777493	*
4:66878800|66890763	ENSSSCG00000006199	12.21	1.53	-0.98466	0.264938	0.777493	*
AEMK02000258.1:354890|376062	ENSSSCG00000034039	9.89	1.67	-0.983267	0.266817	0.777493	*
9:105495291|105500582	ENSSSCG00000015432	13.19	2.75	-0.983057	0.241468	0.777493	*
11:1341589|1357682	ENSSSCG00000026744	43.14	7.64	-0.980488	0.149673	0.777493	*
6:54722894|54723246	ENSSSCG00000003189	77.49	22.52	-0.980426	0.0519873	0.777493	*
8:1684415|1688323	ENSSSCG00000008692	47.2	10.2	-0.979986	0.107842	0.777493	*
1:237332836|237341008	ENSSSCG00000005344	23.17	3.98	-0.979549	0.233864	0.777493	*
8:48111300|48129187	ENSSSCG00000008881	4.47	1	-0.97925	0.264301	0.777493	*
8:66104413|66107879	ENSSSCG00000035505	21.49	4.75	-0.978962	0.188378	0.777493	*
15:131998284|132021440	ENSSSCG00000023994	15.69	3.15	-0.978314	0.240277	0.777493	*
2:5876316|5876593	ENSSSCG00000021891	10.95	4.7	-0.977937	0.238649	0.777493	*
4:67516638|67530859	ENSSSCG00000006201	14.28	1.84	-0.977828	0.267051	0.777493	*
13:18670725|18680602	ENSSSCG00000032220	12.97	3.17	-0.977725	0.226325	0.777493	*
1:230136776|230165396	ENSSSCG00000005282	16.53	3.06	-0.977572	0.238093	0.777493	*
4:125282947|125286552	ENSSSCG00000006911	22.53	4.65	-0.977364	0.194511	0.777493	*
15:77226317|77251120	ENSSSCG00000015944	3.24	0.61	-0.977254	0.260073	0.777493	*
6:129098723|129099377	ENSSSCG00000003757	3.24	0.61	-0.977254	0.260073	0.777493	*
4:87766814|87773003	ENSSSCG00000006338	3.24	0.61	-0.977254	0.260073	0.777493	*
13:83448989|83459887	ENSSSCG00000011681	12.53	3.48	-0.97679	0.221882	0.777493	*
2:44434489|44474027	ENSSSCG00000013388	48.74	8.9	-0.976743	0.133354	0.777493	*
15:106444273|106465899	ENSSSCG00000016117	69.91	18.98	-0.976698	0.0627495	0.777493	*
12:11267712|11273867	ENSSSCG00000017256	23.62	3.89	-0.976125	0.2363	0.777493	*
12:50206420|50226240	ENSSSCG00000017877	52.16	11.42	-0.975706	0.109524	0.777493	*
17:37114409|37138701	ENSSSCG00000027410	3.63	0.92	-0.975486	0.266701	0.777493	*
15:31252163|31258862	ENSSSCG00000039185	3.24	0.61	-0.97538	0.261003	0.777493	*
1:108080092|108105872	ENSSSCG00000021588	10.79	0.61	-0.97533	0.261812	0.777493	*
14:89674725|89703812	ENSSSCG00000010385	15.71	2.92	-0.975153	0.24846	0.777493	*
4:84563168|84574635	n/a	10.74	1.22	-0.975033	0.270093	0.777493	*
15:109057989|109061339	ENSSSCG00000026383	38.11	7.59	-0.974871	0.145313	0.777493	*
14:106919329|106933880	ENSSSCG00000010494	13.07	1.22	-0.974668	0.271273	0.777493	*
1:20821002|20826456	ENSSSCG00000004123	68.33	18.02	-0.974666	0.142359	0.777493	*
2:49450553|49480738	n/a	35.06	9.6	-0.973635	0.129239	0.777493	*
10:23313239|23334139	ENSSSCG00000027314	5.36	0.67	-0.973533	0.265872	0.777493	*
9:49202381|49221301	n/a	9.72	1	-0.973124	0.267313	0.777493	*
13:73778764|73792049	ENSSSCG00000011629	12.86	1.23	-0.97293	0.272113	0.777493	*
6:69210845|69211313	n/a	78.51	20.26	-0.972309	0.0414936	0.777493	*
6:142566006|142580485	ENSSSCG00000003790	7.57	2.22	-0.970803	0.25507	0.777493	*
X:122433756|122434601	ENSSSCG00000012743	8.45	1.22	-0.970739	0.273108	0.777493	*
10:14686582|14719534	ENSSSCG00000010862	31.44	6.7	-0.970627	0.165702	0.777493	*
13:32728072|32732174	ENSSSCG00000011399	12	1.53	-0.970398	0.272184	0.777493	*
1:147756047|147767245	ENSSSCG00000023533	5.91	1.59	-0.970137	0.273352	0.777493	*
1:159375767|159390684	ENSSSCG00000004901	10.74	1.53	-0.969988	0.27216	0.777493	*
15:31342936|31387416	ENSSSCG00000015743	1246.78	268.16	-0.969205	0.0110893	0.777493	*
11:1341589|1371291	ENSSSCG00000026744	15.37	1.33	-0.969138	0.272758	0.777493	*
9:17134343|17146346	ENSSSCG00000014900	17.23	2.2	-0.968712	0.258813	0.777493	*
4:10331845|10363109	ENSSSCG00000028759	6.65	0	-0.9686	0.214269	0.777493	*
16:19780017|19906628	ENSSSCG00000016816	6.65	0	-0.9686	0.214269	0.777493	*
15:47017102|47026729	ENSSSCG00000015802	6.65	0	-0.9686	0.214269	0.777493	*
14:125174967|125181216	ENSSSCG00000010652	6.65	0	-0.9686	0.214269	0.777493	*
13:46456278|46478907	n/a	6.65	0	-0.9686	0.214269	0.777493	*
1:115270673|115317564	ENSSSCG00000026960	6.65	0	-0.9686	0.214269	0.777493	*
3:87297672|87307407	ENSSSCG00000008412	6.65	0	-0.9686	0.214269	0.777493	*
14:88032815|88079759	ENSSSCG00000027767	6.65	0	-0.9686	0.214269	0.777493	*
3:39742506|39743093	ENSSSCG00000008048	5.6	0	-0.968385	0.214376	0.777493	*
2:120584609|120592772	ENSSSCG00000014224	5.6	0	-0.968385	0.214376	0.777493	*
15:88451776|88463763	ENSSSCG00000016019	5.6	0	-0.968385	0.214376	0.777493	*
8:116275910|116322315	ENSSSCG00000022788	16.59	1.83	-0.968197	0.271447	0.777493	*
3:31250811|31253767	ENSSSCG00000021118	14.71	2	-0.968075	0.272253	0.777493	*
X:36792047|36810515	ENSSSCG00000012251	14.73	1.22	-0.966706	0.274418	0.777493	*
4:2784323|2810920	ENSSSCG00000038397	47.8	13.74	-0.966509	0.0902511	0.777493	*
7:2371678|2373676	ENSSSCG00000001002	10.16	1	-0.965095	0.274674	0.777493	*
7:120464289|120473807	ENSSSCG00000002508	10.16	1	-0.965095	0.274674	0.777493	*
1:128423905|128451024	ENSSSCG00000004717	11.97	2.19	-0.964971	0.262607	0.777493	*
2:86334451|86356670	ENSSSCG00000014098	15.46	3.75	-0.964917	0.216669	0.777493	*
8:130254305|130278200	ENSSSCG00000026196	12.57	2.86	-0.964732	0.252227	0.777493	*
16:41174350|41274722	ENSSSCG00000016938	12.87	0.92	-0.964598	0.272814	0.777493	*
3:107402108|107405392	ENSSSCG00000008518	12.03	0.92	-0.964402	0.272281	0.777493	*
14:111333647|111335886	ENSSSCG00000010548	11.22	0.67	-0.964347	0.265385	0.777493	*
14:36329063|36332576	ENSSSCG00000009864	11.22	0.67	-0.964347	0.265385	0.777493	*
14:73064383|73065278	ENSSSCG00000010258	29.89	8.15	-0.964068	0.19635	0.777493	*
8:60674068|60759727	ENSSSCG00000026129	16.12	3.23	-0.964063	0.247031	0.777493	*
1:119091607|119121719	ENSSSCG00000004617	2.61	0.61	-0.964061	0.265683	0.777493	*
17:58559517|58565207	ENSSSCG00000007513	21.95	3.94	-0.96384	0.244715	0.777493	*
1:108071095|108105872	ENSSSCG00000021588	13.92	0.92	-0.963779	0.273138	0.777493	*
3:31040833|31054675	ENSSSCG00000037232	13.08	1	-0.963722	0.271467	0.777493	*
2:120139411|120145175	ENSSSCG00000014221	32.37	8.21	-0.963611	0.189145	0.777493	*
5:101561359|101572595	ENSSSCG00000038973	16.39	2	-0.963546	0.274886	0.777493	*
2:78887694|78896781	ENSSSCG00000014020	26.33	7.6	-0.963423	0.198177	0.777493	*
1:56901361|57031666	ENSSSCG00000004311	11.24	0	-0.963246	0.214693	0.777493	*
6:37077213|37099195	ENSSSCG00000002844	11.24	0	-0.963246	0.214693	0.777493	*
13:157622608|157624210	ENSSSCG00000021791	11.24	0	-0.963246	0.214693	0.777493	*
18:15059510|15083362	ENSSSCG00000016542	11.24	0	-0.963246	0.214693	0.777493	*
8:69421884|69451424	ENSSSCG00000024592	11.24	0	-0.963246	0.214693	0.777493	*
5:48286453|48292702	ENSSSCG00000027144	11.24	0	-0.963246	0.214693	0.777493	*
3:44361234|44384707	ENSSSCG00000008103	11.24	0	-0.963246	0.214693	0.777493	*
1:219295209|219335118	n/a	11.24	0	-0.963246	0.214693	0.777493	*
2:117871463|117897396	n/a	11.24	0	-0.963246	0.214693	0.777493	*
8:70217661|70266960	ENSSSCG00000008961	11.24	0	-0.963246	0.214693	0.777493	*
1:270406277|270407804	ENSSSCG00000005699	11.24	0	-0.963246	0.214693	0.777493	*
2:123355483|123380557	ENSSSCG00000028431	11.24	0	-0.963246	0.214693	0.777493	*
7:75876558|75878458	ENSSSCG00000002032	11.24	0	-0.963246	0.214693	0.777493	*
X:90177247|90250748	ENSSSCG00000037670	11.24	0	-0.963246	0.214693	0.777493	*
15:31471222|31473618	ENSSSCG00000015743,ENSSSCG00000015742	11.24	0	-0.963246	0.214693	0.777493	*
3:78998506|79011131	ENSSSCG00000008372	11.24	0	-0.963246	0.214693	0.777493	*
9:86549836|86551096	ENSSSCG00000030484	11.24	0	-0.963246	0.214693	0.777493	*
14:45931664|45952578	ENSSSCG00000034864	11.24	0	-0.963246	0.214693	0.777493	*
6:165355054|165367167	ENSSSCG00000003909	11.24	0	-0.963246	0.214693	0.777493	*
10:42552538|42553292	ENSSSCG00000011026	11.24	0	-0.963246	0.214693	0.777493	*
X:4994655|5056662	n/a	11.24	0	-0.963246	0.214693	0.777493	*
1:241982596|241998014	ENSSSCG00000005388	13.17	3.47	-0.962751	0.22942	0.777493	*
3:26102245|26150122	ENSSSCG00000027324	1.18	0	-0.961767	0.215474	0.777493	*
8:29554876|29561547	ENSSSCG00000028983	1.18	0	-0.961767	0.215474	0.777493	*
9:99408973|99416075	ENSSSCG00000023784	1.18	0	-0.961767	0.215474	0.777493	*
1:44944275|44961882	ENSSSCG00000004263	1.18	0	-0.961767	0.215474	0.777493	*
5:46379426|46383854	ENSSSCG00000000551	1.18	0	-0.961767	0.215474	0.777493	*
6:170170422|170173172	ENSSSCG00000003971	1.18	0	-0.961767	0.215474	0.777493	*
14:4308838|4314589	ENSSSCG00000028694	1.18	0	-0.961767	0.215474	0.777493	*
15:59325224|59337320	ENSSSCG00000015859	1.18	0	-0.961767	0.215474	0.777493	*
6:13559898|13572961	ENSSSCG00000025323	1.18	0	-0.961767	0.215474	0.777493	*
9:117965864|118069772	ENSSSCG00000015509	1.18	0	-0.961767	0.215474	0.777493	*
3:101765610|101794361	ENSSSCG00000020878	1.18	0	-0.961767	0.215474	0.777493	*
3:73037453|73059202	ENSSSCG00000008339	1.18	0	-0.961767	0.215474	0.777493	*
AEMK02000465.1:350366|356411	n/a	1.18	0	-0.961767	0.215474	0.777493	*
3:116152050|116228885	n/a	1.18	0	-0.961767	0.215474	0.777493	*
15:96002500|96023415	ENSSSCG00000016061	1.18	0	-0.961767	0.215474	0.777493	*
2:4454067|4479961	ENSSSCG00000012884	1.18	0	-0.961767	0.215474	0.777493	*
1:37154224|37190561	ENSSSCG00000004222	1.18	0	-0.961767	0.215474	0.777493	*
15:111345774|111352089	ENSSSCG00000023264	1.18	0	-0.961767	0.215474	0.777493	*
3:122089927|122200101	ENSSSCG00000008621	1.18	0	-0.961767	0.215474	0.777493	*
5:29332142|29350236	n/a	1.18	0	-0.961767	0.215474	0.777493	*
10:11233998|11249675	n/a	1.18	0	-0.961767	0.215474	0.777493	*
15:112862007|112896614	ENSSSCG00000022830	1.18	0	-0.961767	0.215474	0.777493	*
1:128577029|128606080	ENSSSCG00000004718	1.18	0	-0.961767	0.215474	0.777493	*
7:23022971|23026682	ENSSSCG00000001341	1.18	0	-0.961767	0.215474	0.777493	*
1:12041132|12061089	ENSSSCG00000004070	1.18	0	-0.961767	0.215474	0.777493	*
10:14719458|14727556	ENSSSCG00000010862	1.18	0	-0.961767	0.215474	0.777493	*
5:21743858|21746753	ENSSSCG00000000396,ENSSSCG00000000393	1.18	0	-0.961767	0.215474	0.777493	*
5:60294630|60302657	ENSSSCG00000000625	1.18	0	-0.961767	0.215474	0.777493	*
5:46082033|46167480	ENSSSCG00000000549	1.18	0	-0.961767	0.215474	0.777493	*
16:26237745|26238453	ENSSSCG00000033993	1.18	0	-0.961767	0.215474	0.777493	*
15:56512350|56520557	ENSSSCG00000015853	1.18	0	-0.961767	0.215474	0.777493	*
5:91080923|91083284	n/a	1.18	0	-0.961767	0.215474	0.777493	*
13:29965877|29968572	ENSSSCG00000011332	1.18	0	-0.961767	0.215474	0.777493	*
6:168716681|168717962	n/a	1.18	0	-0.961767	0.215474	0.777493	*
16:44593467|44602131	ENSSSCG00000032726	1.18	0	-0.961767	0.215474	0.777493	*
9:95307290|95347208	ENSSSCG00000015396	1.18	0	-0.961767	0.215474	0.777493	*
16:17792536|17832551	ENSSSCG00000016809	1.18	0	-0.961767	0.215474	0.777493	*
9:26196047|26212510	ENSSSCG00000014949	1.18	0	-0.961767	0.215474	0.777493	*
14:87519318|87521413	ENSSSCG00000010357	1.18	0	-0.961767	0.215474	0.777493	*
12:51680468|51701582	ENSSSCG00000017895	1.18	0	-0.961767	0.215474	0.777493	*
9:36475680|36499710	ENSSSCG00000029198	1.18	0	-0.961767	0.215474	0.777493	*
13:134502388|134519515	ENSSSCG00000011854	1.18	0	-0.961767	0.215474	0.777493	*
1:98357981|98409488	ENSSSCG00000004506	1.18	0	-0.961767	0.215474	0.777493	*
14:48216296|48243525	ENSSSCG00000010031,ENSSSCG00000035290	1.18	0	-0.961767	0.215474	0.777493	*
14:38747446|38749049	ENSSSCG00000009879	1.18	0	-0.961767	0.215474	0.777493	*
16:27228158|27259130	ENSSSCG00000016866	1.18	0	-0.961767	0.215474	0.777493	*
17:37244981|37254688	ENSSSCG00000021769	1.18	0	-0.961767	0.215474	0.777493	*
13:140798655|140811588	ENSSSCG00000011901	1.18	0	-0.961767	0.215474	0.777493	*
14:30257122|30258962	ENSSSCG00000009791	1.18	0	-0.961767	0.215474	0.777493	*
[truncated: 49,674 more rows]

## Sheet: Table S5 
Table S5 Go enrichment analysis was performed for the host gene of circrNA differentially expressed in backfat
#Term	Database	ID	Input number	Background number	P-Value	Corrected P-Value	Input	Hyperlink
protein glycosylation in Golgi	Gene Ontology	GO:0033578	1	5	0.00237663	0.100264	ENSSSCG00000006201	http://amigo.geneontology.org/cgi-bin/amigo/term_details?term=GO:0033578
regulation of protein glycosylation	Gene Ontology	GO:0060049	1	5	0.00237663	0.100264	ENSSSCG00000006201	http://amigo.geneontology.org/cgi-bin/amigo/term_details?term=GO:0060049
protein kinase A binding	Gene Ontology	GO:0051018	1	6	0.00277228	0.100264	ENSSSCG00000006201	http://amigo.geneontology.org/cgi-bin/amigo/term_details?term=GO:0051018
regulation of establishment or maintenance of cell polarity	Gene Ontology	GO:0032878	1	6	0.00277228	0.100264	ENSSSCG00000006201	http://amigo.geneontology.org/cgi-bin/amigo/term_details?term=GO:0032878
regulation of establishment of cell polarity	Gene Ontology	GO:2000114	1	6	0.00277228	0.100264	ENSSSCG00000006201	http://amigo.geneontology.org/cgi-bin/amigo/term_details?term=GO:2000114
negative regulation of GTPase activity	Gene Ontology	GO:0034260	1	6	0.00277228	0.100264	ENSSSCG00000006201	http://amigo.geneontology.org/cgi-bin/amigo/term_details?term=GO:0034260
regulation of glycoprotein biosynthetic process	Gene Ontology	GO:0010559	1	12	0.00514341	0.106842	ENSSSCG00000006201	http://amigo.geneontology.org/cgi-bin/amigo/term_details?term=GO:0010559
regulation of glycoprotein metabolic process	Gene Ontology	GO:1903018	1	12	0.00514341	0.106842	ENSSSCG00000006201	http://amigo.geneontology.org/cgi-bin/amigo/term_details?term=GO:1903018
positive regulation of wound healing	Gene Ontology	GO:0090303	1	14	0.00593275	0.106842	ENSSSCG00000006201	http://amigo.geneontology.org/cgi-bin/amigo/term_details?term=GO:0090303
sister chromatid cohesion	Gene Ontology	GO:0007062	1	15	0.00632722	0.106842	ENSSSCG00000010688	http://amigo.geneontology.org/cgi-bin/amigo/term_details?term=GO:0007062
positive regulation of response to wounding	Gene Ontology	GO:1903036	1	15	0.00632722	0.106842	ENSSSCG00000006201	http://amigo.geneontology.org/cgi-bin/amigo/term_details?term=GO:1903036
positive regulation of carbohydrate metabolic process	Gene Ontology	GO:0045913	1	15	0.00632722	0.106842	ENSSSCG00000006201	http://amigo.geneontology.org/cgi-bin/amigo/term_details?term=GO:0045913
negative regulation of actin filament polymerization	Gene Ontology	GO:0030837	1	16	0.00672156	0.106842	ENSSSCG00000006201	http://amigo.geneontology.org/cgi-bin/amigo/term_details?term=GO:0030837
myosin binding	Gene Ontology	GO:0017022	1	19	0.0079038	0.106842	ENSSSCG00000006201	http://amigo.geneontology.org/cgi-bin/amigo/term_details?term=GO:0017022
negative regulation of protein polymerization	Gene Ontology	GO:0032272	1	21	0.0086913	0.106842	ENSSSCG00000006201	http://amigo.geneontology.org/cgi-bin/amigo/term_details?term=GO:0032272
establishment of cell polarity	Gene Ontology	GO:0030010	1	22	0.00908486	0.106842	ENSSSCG00000006201	http://amigo.geneontology.org/cgi-bin/amigo/term_details?term=GO:0030010
Golgi organization	Gene Ontology	GO:0007030	1	23	0.00947829	0.106842	ENSSSCG00000006201	http://amigo.geneontology.org/cgi-bin/amigo/term_details?term=GO:0007030
single-organism organelle organization	Gene Ontology	GO:1902589	2	423	0.0109483	0.106842	ENSSSCG00000006201|ENSSSCG00000010688	http://amigo.geneontology.org/cgi-bin/amigo/term_details?term=GO:1902589
regulation of wound healing	Gene Ontology	GO:0061041	1	27	0.0110507	0.106842	ENSSSCG00000006201	http://amigo.geneontology.org/cgi-bin/amigo/term_details?term=GO:0061041
negative regulation of cytoskeleton organization	Gene Ontology	GO:0051494	1	30	0.0122286	0.106842	ENSSSCG00000006201	http://amigo.geneontology.org/cgi-bin/amigo/term_details?term=GO:0051494
small nuclear ribonucleoprotein complex	Gene Ontology	GO:0030532	1	30	0.0122286	0.106842	ENSSSCG00000006201	http://amigo.geneontology.org/cgi-bin/amigo/term_details?term=GO:0030532
regulation of response to wounding	Gene Ontology	GO:1903034	1	30	0.0122286	0.106842	ENSSSCG00000006201	http://amigo.geneontology.org/cgi-bin/amigo/term_details?term=GO:1903034
trans-Golgi network	Gene Ontology	GO:0005802	1	32	0.0130133	0.106842	ENSSSCG00000006201	http://amigo.geneontology.org/cgi-bin/amigo/term_details?term=GO:0005802
negative regulation of protein complex assembly	Gene Ontology	GO:0031333	1	34	0.0137974	0.106842	ENSSSCG00000006201	http://amigo.geneontology.org/cgi-bin/amigo/term_details?term=GO:0031333
regulation of carbohydrate metabolic process	Gene Ontology	GO:0006109	1	34	0.0137974	0.106842	ENSSSCG00000006201	http://amigo.geneontology.org/cgi-bin/amigo/term_details?term=GO:0006109
sister chromatid segregation	Gene Ontology	GO:0000819	1	35	0.0141893	0.106842	ENSSSCG00000010688	http://amigo.geneontology.org/cgi-bin/amigo/term_details?term=GO:0000819
regulation of Ras protein signal transduction	Gene Ontology	GO:0046578	1	36	0.014581	0.106842	ENSSSCG00000006201	http://amigo.geneontology.org/cgi-bin/amigo/term_details?term=GO:0046578
establishment or maintenance of cell polarity	Gene Ontology	GO:0007163	1	36	0.014581	0.106842	ENSSSCG00000006201	http://amigo.geneontology.org/cgi-bin/amigo/term_details?term=GO:0007163
regulation of small GTPase mediated signal transduction	Gene Ontology	GO:0051056	1	38	0.0153641	0.106842	ENSSSCG00000006201	http://amigo.geneontology.org/cgi-bin/amigo/term_details?term=GO:0051056
guanyl-nucleotide exchange factor activity	Gene Ontology	GO:0005085	1	39	0.0157555	0.106842	ENSSSCG00000006201	http://amigo.geneontology.org/cgi-bin/amigo/term_details?term=GO:0005085
DNA-dependent DNA replication	Gene Ontology	GO:0006261	1	39	0.0157555	0.106842	ENSSSCG00000010688	http://amigo.geneontology.org/cgi-bin/amigo/term_details?term=GO:0006261
regulation of actin filament polymerization	Gene Ontology	GO:0030833	1	39	0.0157555	0.106842	ENSSSCG00000006201	http://amigo.geneontology.org/cgi-bin/amigo/term_details?term=GO:0030833
actin filament polymerization	Gene Ontology	GO:0030041	1	41	0.0165378	0.108748	ENSSSCG00000006201	http://amigo.geneontology.org/cgi-bin/amigo/term_details?term=GO:0030041
regulation of actin filament length	Gene Ontology	GO:0030832	1	44	0.0177103	0.109108	ENSSSCG00000006201	http://amigo.geneontology.org/cgi-bin/amigo/term_details?term=GO:0030832
regulation of actin polymerization or depolymerization	Gene Ontology	GO:0008064	1	44	0.0177103	0.109108	ENSSSCG00000006201	http://amigo.geneontology.org/cgi-bin/amigo/term_details?term=GO:0008064
nuclear chromosome segregation	Gene Ontology	GO:0098813	1	45	0.0181008	0.109108	ENSSSCG00000010688	http://amigo.geneontology.org/cgi-bin/amigo/term_details?term=GO:0098813
actin polymerization or depolymerization	Gene Ontology	GO:0008154	1	47	0.0188816	0.110052	ENSSSCG00000006201	http://amigo.geneontology.org/cgi-bin/amigo/term_details?term=GO:0008154
regulation of protein polymerization	Gene Ontology	GO:0032271	1	48	0.0192718	0.110052	ENSSSCG00000006201	http://amigo.geneontology.org/cgi-bin/amigo/term_details?term=GO:0032271
Golgi subcompartment	Gene Ontology	GO:0098791	1	52	0.0208312	0.115907	ENSSSCG00000006201	http://amigo.geneontology.org/cgi-bin/amigo/term_details?term=GO:0098791
nucleoplasm	Gene Ontology	GO:0005654	2	605	0.0216336	0.116618	ENSSSCG00000006201|ENSSSCG00000010688	http://amigo.geneontology.org/cgi-bin/amigo/term_details?term=GO:0005654
organelle subcompartment	Gene Ontology	GO:0031984	1	56	0.0223886	0.116618	ENSSSCG00000006201	http://amigo.geneontology.org/cgi-bin/amigo/term_details?term=GO:0031984
DNA replication	Gene Ontology	GO:0006260	1	58	0.0231665	0.116618	ENSSSCG00000010688	http://amigo.geneontology.org/cgi-bin/amigo/term_details?term=GO:0006260
chromosome segregation	Gene Ontology	GO:0007059	1	59	0.0235553	0.116618	ENSSSCG00000010688	http://amigo.geneontology.org/cgi-bin/amigo/term_details?term=GO:0007059
protein polymerization	Gene Ontology	GO:0051258	1	61	0.0243324	0.116618	ENSSSCG00000006201	http://amigo.geneontology.org/cgi-bin/amigo/term_details?term=GO:0051258
regulation of actin cytoskeleton organization	Gene Ontology	GO:0032956	1	61	0.0243324	0.116618	ENSSSCG00000006201	http://amigo.geneontology.org/cgi-bin/amigo/term_details?term=GO:0032956
Ras protein signal transduction	Gene Ontology	GO:0007265	1	62	0.0247208	0.116618	ENSSSCG00000006201	http://amigo.geneontology.org/cgi-bin/amigo/term_details?term=GO:0007265
regulation of actin filament-based process	Gene Ontology	GO:0032970	1	71	0.0282104	0.130248	ENSSSCG00000006201	http://amigo.geneontology.org/cgi-bin/amigo/term_details?term=GO:0032970
actin filament organization	Gene Ontology	GO:0007015	1	75	0.029758	0.134531	ENSSSCG00000006201	http://amigo.geneontology.org/cgi-bin/amigo/term_details?term=GO:0007015
negative regulation of organelle organization	Gene Ontology	GO:0010639	1	85	0.033618	0.139705	ENSSSCG00000006201	http://amigo.geneontology.org/cgi-bin/amigo/term_details?term=GO:0010639
Golgi membrane	Gene Ontology	GO:0000139	1	86	0.0340033	0.139705	ENSSSCG00000006201	http://amigo.geneontology.org/cgi-bin/amigo/term_details?term=GO:0000139
wound healing	Gene Ontology	GO:0042060	1	88	0.0347735	0.139705	ENSSSCG00000006201	http://amigo.geneontology.org/cgi-bin/amigo/term_details?term=GO:0042060
regulation of cellular component size	Gene Ontology	GO:0032535	1	89	0.0351584	0.139705	ENSSSCG00000006201	http://amigo.geneontology.org/cgi-bin/amigo/term_details?term=GO:0032535
regulation of cytoskeleton organization	Gene Ontology	GO:0051493	1	89	0.0351584	0.139705	ENSSSCG00000006201	http://amigo.geneontology.org/cgi-bin/amigo/term_details?term=GO:0051493
macromolecule glycosylation	Gene Ontology	GO:0043413	1	90	0.0355432	0.139705	ENSSSCG00000006201	http://amigo.geneontology.org/cgi-bin/amigo/term_details?term=GO:0043413
protein glycosylation	Gene Ontology	GO:0006486	1	90	0.0355432	0.139705	ENSSSCG00000006201	http://amigo.geneontology.org/cgi-bin/amigo/term_details?term=GO:0006486
glycosylation	Gene Ontology	GO:0070085	1	92	0.0363124	0.139705	ENSSSCG00000006201	http://amigo.geneontology.org/cgi-bin/amigo/term_details?term=GO:0070085
regulation of protein complex assembly	Gene Ontology	GO:0043254	1	93	0.0366968	0.139705	ENSSSCG00000006201	http://amigo.geneontology.org/cgi-bin/amigo/term_details?term=GO:0043254
negative regulation of hydrolase activity	Gene Ontology	GO:0051346	1	98	0.0386168	0.14448	ENSSSCG00000006201	http://amigo.geneontology.org/cgi-bin/amigo/term_details?term=GO:0051346
response to wounding	Gene Ontology	GO:0009611	1	102	0.0401506	0.147673	ENSSSCG00000006201	http://amigo.geneontology.org/cgi-bin/amigo/term_details?term=GO:0009611
positive regulation of GTPase activity	Gene Ontology	GO:0043547	1	104	0.0409167	0.147982	ENSSSCG00000006201	http://amigo.geneontology.org/cgi-bin/amigo/term_details?term=GO:0043547
nuclear lumen	Gene Ontology	GO:0031981	2	863	0.0419622	0.14861	ENSSSCG00000006201|ENSSSCG00000010688	http://amigo.geneontology.org/cgi-bin/amigo/term_details?term=GO:0031981
organelle organization	Gene Ontology	GO:0006996	2	873	0.0428612	0.14861	ENSSSCG00000006201|ENSSSCG00000010688	http://amigo.geneontology.org/cgi-bin/amigo/term_details?term=GO:0006996
perinuclear region of cytoplasm	Gene Ontology	GO:0048471	1	111	0.0435941	0.14861	ENSSSCG00000006201	http://amigo.geneontology.org/cgi-bin/amigo/term_details?term=GO:0048471
glycoprotein biosynthetic process	Gene Ontology	GO:0009101	1	112	0.0439761	0.14861	ENSSSCG00000006201	http://amigo.geneontology.org/cgi-bin/amigo/term_details?term=GO:0009101
regulation of GTPase activity	Gene Ontology	GO:0043087	1	114	0.0447397	0.14861	ENSSSCG00000006201	http://amigo.geneontology.org/cgi-bin/amigo/term_details?term=GO:0043087
endomembrane system organization	Gene Ontology	GO:0010256	1	116	0.0455027	0.14861	ENSSSCG00000006201	http://amigo.geneontology.org/cgi-bin/amigo/term_details?term=GO:0010256
glycoprotein metabolic process	Gene Ontology	GO:0009100	1	117	0.0458841	0.14861	ENSSSCG00000006201	http://amigo.geneontology.org/cgi-bin/amigo/term_details?term=GO:0009100
chromatin binding	Gene Ontology	GO:0003682	1	120	0.0470273	0.150072	ENSSSCG00000010688	http://amigo.geneontology.org/cgi-bin/amigo/term_details?term=GO:0003682
actin cytoskeleton organization	Gene Ontology	GO:0030036	1	123	0.0481694	0.150673	ENSSSCG00000006201	http://amigo.geneontology.org/cgi-bin/amigo/term_details?term=GO:0030036
cellular protein complex assembly	Gene Ontology	GO:0043623	1	127	0.0496905	0.150673	ENSSSCG00000006201	http://amigo.geneontology.org/cgi-bin/amigo/term_details?term=GO:0043623
regulation of anatomical structure size	Gene Ontology	GO:0090066	1	128	0.0500704	0.150673	ENSSSCG00000006201	http://amigo.geneontology.org/cgi-bin/amigo/term_details?term=GO:0090066
Golgi apparatus part	Gene Ontology	GO:0044431	1	131	0.0512095	0.150673	ENSSSCG00000006201	http://amigo.geneontology.org/cgi-bin/amigo/term_details?term=GO:0044431
intracellular organelle lumen	Gene Ontology	GO:0070013	2	971	0.0520759	0.150673	ENSSSCG00000006201|ENSSSCG00000010688	http://amigo.geneontology.org/cgi-bin/amigo/term_details?term=GO:0070013
membrane-enclosed lumen	Gene Ontology	GO:0031974	2	971	0.0520759	0.150673	ENSSSCG00000006201|ENSSSCG00000010688	http://amigo.geneontology.org/cgi-bin/amigo/term_details?term=GO:0031974
organelle lumen	Gene Ontology	GO:0043233	2	971	0.0520759	0.150673	ENSSSCG00000006201|ENSSSCG00000010688	http://amigo.geneontology.org/cgi-bin/amigo/term_details?term=GO:0043233
nuclear part	Gene Ontology	GO:0044428	2	989	0.0538458	0.153744	ENSSSCG00000006201|ENSSSCG00000010688	http://amigo.geneontology.org/cgi-bin/amigo/term_details?term=GO:0044428
actin filament-based process	Gene Ontology	GO:0030029	1	141	0.0549982	0.154995	ENSSSCG00000006201	http://amigo.geneontology.org/cgi-bin/amigo/term_details?term=GO:0030029
small GTPase mediated signal transduction	Gene Ontology	GO:0007264	1	148	0.0576428	0.160365	ENSSSCG00000006201	http://amigo.geneontology.org/cgi-bin/amigo/term_details?term=GO:0007264
negative regulation of cellular component organization	Gene Ontology	GO:0051129	1	150	0.0583973	0.160408	ENSSSCG00000006201	http://amigo.geneontology.org/cgi-bin/amigo/term_details?term=GO:0051129
positive regulation of hydrolase activity	Gene Ontology	GO:0051345	1	174	0.0674117	0.1826	ENSSSCG00000006201	http://amigo.geneontology.org/cgi-bin/amigo/term_details?term=GO:0051345
cytoskeletal protein binding	Gene Ontology	GO:0008092	1	176	0.0681596	0.1826	ENSSSCG00000006201	http://amigo.geneontology.org/cgi-bin/amigo/term_details?term=GO:0008092
regulation of cellular component biogenesis	Gene Ontology	GO:0044087	1	181	0.0700273	0.185034	ENSSSCG00000006201	http://amigo.geneontology.org/cgi-bin/amigo/term_details?term=GO:0044087
single-organism carbohydrate metabolic process	Gene Ontology	GO:0044723	1	183	0.0707735	0.185034	ENSSSCG00000006201	http://amigo.geneontology.org/cgi-bin/amigo/term_details?term=GO:0044723
negative regulation of catalytic activity	Gene Ontology	GO:0043086	1	189	0.0730091	0.188607	ENSSSCG00000006201	http://amigo.geneontology.org/cgi-bin/amigo/term_details?term=GO:0043086
DNA metabolic process	Gene Ontology	GO:0006259	1	214	0.0822758	0.205614	ENSSSCG00000010688	http://amigo.geneontology.org/cgi-bin/amigo/term_details?term=GO:0006259
cellular macromolecule biosynthetic process	Gene Ontology	GO:0034645	2	1257	0.0827976	0.205614	ENSSSCG00000006201|ENSSSCG00000010688	http://amigo.geneontology.org/cgi-bin/amigo/term_details?term=GO:0034645
carbohydrate derivative biosynthetic process	Gene Ontology	GO:1901137	1	217	0.0833826	0.205614	ENSSSCG00000006201	http://amigo.geneontology.org/cgi-bin/amigo/term_details?term=GO:1901137
macromolecule biosynthetic process	Gene Ontology	GO:0009059	2	1292	0.0869108	0.211117	ENSSSCG00000006201|ENSSSCG00000010688	http://amigo.geneontology.org/cgi-bin/amigo/term_details?term=GO:0009059
carbohydrate metabolic process	Gene Ontology	GO:0005975	1	230	0.0881659	0.211117	ENSSSCG00000006201	http://amigo.geneontology.org/cgi-bin/amigo/term_details?term=GO:0005975
cytoskeleton organization	Gene Ontology	GO:0007010	1	231	0.088533	0.211117	ENSSSCG00000006201	http://amigo.geneontology.org/cgi-bin/amigo/term_details?term=GO:0007010
nucleolus	Gene Ontology	GO:0005730	1	245	0.0936592	0.219235	ENSSSCG00000006201	http://amigo.geneontology.org/cgi-bin/amigo/term_details?term=GO:0005730
negative regulation of molecular function	Gene Ontology	GO:0044092	1	251	0.0958488	0.219235	ENSSSCG00000006201	http://amigo.geneontology.org/cgi-bin/amigo/term_details?term=GO:0044092
chromosome organization	Gene Ontology	GO:0051276	1	252	0.0962133	0.219235	ENSSSCG00000010688	http://amigo.geneontology.org/cgi-bin/amigo/term_details?term=GO:0051276
cellular macromolecular complex assembly	Gene Ontology	GO:0034622	1	259	0.0987614	0.219235	ENSSSCG00000006201	http://amigo.geneontology.org/cgi-bin/amigo/term_details?term=GO:0034622
regulation of response to stress	Gene Ontology	GO:0080134	1	259	0.0987614	0.219235	ENSSSCG00000006201	http://amigo.geneontology.org/cgi-bin/amigo/term_details?term=GO:0080134
regulation of organelle organization	Gene Ontology	GO:0033043	1	261	0.0994884	0.219235	ENSSSCG00000006201	http://amigo.geneontology.org/cgi-bin/amigo/term_details?term=GO:0033043
cell cycle process	Gene Ontology	GO:0022402	1	264	0.100578	0.219235	ENSSSCG00000010688	http://amigo.geneontology.org/cgi-bin/amigo/term_details?term=GO:0022402
macromolecular complex	Gene Ontology	GO:0032991	2	1417	0.102161	0.219235	ENSSSCG00000006201|ENSSSCG00000010688	http://amigo.geneontology.org/cgi-bin/amigo/term_details?term=GO:0032991
positive regulation of protein modification process	Gene Ontology	GO:0031401	1	270	0.102753	0.219235	ENSSSCG00000006201	http://amigo.geneontology.org/cgi-bin/amigo/term_details?term=GO:0031401
cellular component organization	Gene Ontology	GO:0016043	2	1426	0.103291	0.219235	ENSSSCG00000006201|ENSSSCG00000010688	http://amigo.geneontology.org/cgi-bin/amigo/term_details?term=GO:0016043
protein complex assembly	Gene Ontology	GO:0006461	1	278	0.105648	0.219235	ENSSSCG00000006201	http://amigo.geneontology.org/cgi-bin/amigo/term_details?term=GO:0006461
protein complex biogenesis	Gene Ontology	GO:0070271	1	278	0.105648	0.219235	ENSSSCG00000006201	http://amigo.geneontology.org/cgi-bin/amigo/term_details?term=GO:0070271
ribonucleoprotein complex	Gene Ontology	GO:1990904	1	280	0.10637	0.219235	ENSSSCG00000006201	http://amigo.geneontology.org/cgi-bin/amigo/term_details?term=GO:1990904
intracellular ribonucleoprotein complex	Gene Ontology	GO:0030529	1	280	0.10637	0.219235	ENSSSCG00000006201	http://amigo.geneontology.org/cgi-bin/amigo/term_details?term=GO:0030529
regulation of hydrolase activity	Gene Ontology	GO:0051336	1	282	0.107092	0.219235	ENSSSCG00000006201	http://amigo.geneontology.org/cgi-bin/amigo/term_details?term=GO:0051336
vesicle-mediated transport	Gene Ontology	GO:0016192	1	292	0.110693	0.223134	ENSSSCG00000006201	http://amigo.geneontology.org/cgi-bin/amigo/term_details?term=GO:0016192
Golgi apparatus	Gene Ontology	GO:0005794	1	293	0.111053	0.223134	ENSSSCG00000006201	http://amigo.geneontology.org/cgi-bin/amigo/term_details?term=GO:0005794
cellular component organization or biogenesis	Gene Ontology	GO:0071840	2	1498	0.112481	0.22393	ENSSSCG00000006201|ENSSSCG00000010688	http://amigo.geneontology.org/cgi-bin/amigo/term_details?term=GO:0071840
macromolecular complex binding	Gene Ontology	GO:0044877	1	304	0.115	0.224535	ENSSSCG00000010688	http://amigo.geneontology.org/cgi-bin/amigo/term_details?term=GO:0044877
positive regulation of catalytic activity	Gene Ontology	GO:0043085	1	309	0.116789	0.224535	ENSSSCG00000006201	http://amigo.geneontology.org/cgi-bin/amigo/term_details?term=GO:0043085
bounding membrane of organelle	Gene Ontology	GO:0098588	1	310	0.117146	0.224535	ENSSSCG00000006201	http://amigo.geneontology.org/cgi-bin/amigo/term_details?term=GO:0098588
protein complex subunit organization	Gene Ontology	GO:0071822	1	310	0.117146	0.224535	ENSSSCG00000006201	http://amigo.geneontology.org/cgi-bin/amigo/term_details?term=GO:0071822
cellular biosynthetic process	Gene Ontology	GO:0044249	2	1540	0.117958	0.224535	ENSSSCG00000006201|ENSSSCG00000010688	http://amigo.geneontology.org/cgi-bin/amigo/term_details?term=GO:0044249
organic substance biosynthetic process	Gene Ontology	GO:1901576	2	1565	0.121258	0.226529	ENSSSCG00000006201|ENSSSCG00000010688	http://amigo.geneontology.org/cgi-bin/amigo/term_details?term=GO:1901576
carbohydrate derivative metabolic process	Gene Ontology	GO:1901135	1	323	0.121782	0.226529	ENSSSCG00000006201	http://amigo.geneontology.org/cgi-bin/amigo/term_details?term=GO:1901135
molecular function regulator	Gene Ontology	GO:0098772	1	324	0.122138	0.226529	ENSSSCG00000006201	http://amigo.geneontology.org/cgi-bin/amigo/term_details?term=GO:0098772
biosynthetic process	Gene Ontology	GO:0009058	2	1601	0.126059	0.231821	ENSSSCG00000006201|ENSSSCG00000010688	http://amigo.geneontology.org/cgi-bin/amigo/term_details?term=GO:0009058
cell cycle	Gene Ontology	GO:0007049	1	346	0.129934	0.236939	ENSSSCG00000010688	http://amigo.geneontology.org/cgi-bin/amigo/term_details?term=GO:0007049
positive regulation of cellular protein metabolic process	Gene Ontology	GO:0032270	1	351	0.131698	0.238154	ENSSSCG00000006201	http://amigo.geneontology.org/cgi-bin/amigo/term_details?term=GO:0032270
macromolecular complex assembly	Gene Ontology	GO:0065003	1	369	0.138024	0.247369	ENSSSCG00000006201	http://amigo.geneontology.org/cgi-bin/amigo/term_details?term=GO:0065003
positive regulation of protein metabolic process	Gene Ontology	GO:0051247	1	372	0.139074	0.247369	ENSSSCG00000006201	http://amigo.geneontology.org/cgi-bin/amigo/term_details?term=GO:0051247
positive regulation of molecular function	Gene Ontology	GO:0044093	1	386	0.143962	0.253982	ENSSSCG00000006201	http://amigo.geneontology.org/cgi-bin/amigo/term_details?term=GO:0044093
regulation of intracellular signal transduction	Gene Ontology	GO:1902531	1	393	0.146398	0.256196	ENSSSCG00000006201	http://amigo.geneontology.org/cgi-bin/amigo/term_details?term=GO:1902531
cytosol	Gene Ontology	GO:0005829	1	406	0.150905	0.259618	ENSSSCG00000006201	http://amigo.geneontology.org/cgi-bin/amigo/term_details?term=GO:0005829
nucleus	Gene Ontology	GO:0005634	2	1785	0.15145	0.259618	ENSSSCG00000006201|ENSSSCG00000010688	http://amigo.geneontology.org/cgi-bin/amigo/term_details?term=GO:0005634
positive regulation of macromolecule biosynthetic process	Gene Ontology	GO:0010557	1	409	0.151943	0.259618	ENSSSCG00000006201	http://amigo.geneontology.org/cgi-bin/amigo/term_details?term=GO:0010557
regulation of protein modification process	Gene Ontology	GO:0031399	1	423	0.15677	0.265774	ENSSSCG00000006201	http://amigo.geneontology.org/cgi-bin/amigo/term_details?term=GO:0031399
positive regulation of cellular biosynthetic process	Gene Ontology	GO:0031328	1	433	0.160204	0.26949	ENSSSCG00000006201	http://amigo.geneontology.org/cgi-bin/amigo/term_details?term=GO:0031328
positive regulation of biosynthetic process	Gene Ontology	GO:0009891	1	439	0.162258	0.270847	ENSSSCG00000006201	http://amigo.geneontology.org/cgi-bin/amigo/term_details?term=GO:0009891
intracellular organelle part	Gene Ontology	GO:0044446	2	1923	0.171325	0.281858	ENSSSCG00000006201|ENSSSCG00000010688	http://amigo.geneontology.org/cgi-bin/amigo/term_details?term=GO:0044446
positive regulation of response to stimulus	Gene Ontology	GO:0048584	1	466	0.171453	0.281858	ENSSSCG00000006201	http://amigo.geneontology.org/cgi-bin/amigo/term_details?term=GO:0048584
organelle part	Gene Ontology	GO:0044422	2	1957	0.176318	0.287677	ENSSSCG00000006201|ENSSSCG00000010688	http://amigo.geneontology.org/cgi-bin/amigo/term_details?term=GO:0044422
organelle membrane	Gene Ontology	GO:0031090	1	499	0.182577	0.295665	ENSSSCG00000006201	http://amigo.geneontology.org/cgi-bin/amigo/term_details?term=GO:0031090
regulation of cellular component organization	Gene Ontology	GO:0051128	1	524	0.19092	0.303985	ENSSSCG00000006201	http://amigo.geneontology.org/cgi-bin/amigo/term_details?term=GO:0051128
macromolecular complex subunit organization	Gene Ontology	GO:0043933	1	525	0.191253	0.303985	ENSSSCG00000006201	http://amigo.geneontology.org/cgi-bin/amigo/term_details?term=GO:0043933
regulation of catalytic activity	Gene Ontology	GO:0050790	1	527	0.191917	0.303985	ENSSSCG00000006201	http://amigo.geneontology.org/cgi-bin/amigo/term_details?term=GO:0050790
cellular component assembly	Gene Ontology	GO:0022607	1	561	0.203139	0.319429	ENSSSCG00000006201	http://amigo.geneontology.org/cgi-bin/amigo/term_details?term=GO:0022607
regulation of cellular protein metabolic process	Gene Ontology	GO:0032268	1	632	0.226155	0.350488	ENSSSCG00000006201	http://amigo.geneontology.org/cgi-bin/amigo/term_details?term=GO:0032268
cellular component biogenesis	Gene Ontology	GO:0044085	1	641	0.229032	0.350488	ENSSSCG00000006201	http://amigo.geneontology.org/cgi-bin/amigo/term_details?term=GO:0044085
intracellular signal transduction	Gene Ontology	GO:0035556	1	642	0.229352	0.350488	ENSSSCG00000006201	http://amigo.geneontology.org/cgi-bin/amigo/term_details?term=GO:0035556
regulation of signal transduction	Gene Ontology	GO:0009966	1	642	0.229352	0.350488	ENSSSCG00000006201	http://amigo.geneontology.org/cgi-bin/amigo/term_details?term=GO:0009966
cellular macromolecule metabolic process	Gene Ontology	GO:0044260	2	2347	0.23578	0.355682	ENSSSCG00000006201|ENSSSCG00000010688	http://amigo.geneontology.org/cgi-bin/amigo/term_details?term=GO:0044260
regulation of molecular function	Gene Ontology	GO:0065009	1	663	0.236029	0.355682	ENSSSCG00000006201	http://amigo.geneontology.org/cgi-bin/amigo/term_details?term=GO:0065009
regulation of protein metabolic process	Gene Ontology	GO:0051246	1	670	0.238244	0.356544	ENSSSCG00000006201	http://amigo.geneontology.org/cgi-bin/amigo/term_details?term=GO:0051246
regulation of cell communication	Gene Ontology	GO:0010646	1	693	0.245484	0.364863	ENSSSCG00000006201	http://amigo.geneontology.org/cgi-bin/amigo/term_details?term=GO:0010646
regulation of signaling	Gene Ontology	GO:0023051	1	699	0.247363	0.365156	ENSSSCG00000006201	http://amigo.geneontology.org/cgi-bin/amigo/term_details?term=GO:0023051
positive regulation of macromolecule metabolic process	Gene Ontology	GO:0010604	1	712	0.251422	0.367072	ENSSSCG00000006201	http://amigo.geneontology.org/cgi-bin/amigo/term_details?term=GO:0010604
positive regulation of cellular metabolic process	Gene Ontology	GO:0031325	1	714	0.252045	0.367072	ENSSSCG00000006201	http://amigo.geneontology.org/cgi-bin/amigo/term_details?term=GO:0031325
positive regulation of metabolic process	Gene Ontology	GO:0009893	1	752	0.263795	0.381624	ENSSSCG00000006201	http://amigo.geneontology.org/cgi-bin/amigo/term_details?term=GO:0009893
macromolecule metabolic process	Gene Ontology	GO:0043170	2	2542	0.26664	0.383184	ENSSSCG00000006201|ENSSSCG00000010688	http://amigo.geneontology.org/cgi-bin/amigo/term_details?term=GO:0043170
regulation of biological quality	Gene Ontology	GO:0065008	1	788	0.274785	0.392292	ENSSSCG00000006201	http://amigo.geneontology.org/cgi-bin/amigo/term_details?term=GO:0065008
endomembrane system	Gene Ontology	GO:0012505	1	813	0.282336	0.399954	ENSSSCG00000006201	http://amigo.geneontology.org/cgi-bin/amigo/term_details?term=GO:0012505
response to stress	Gene Ontology	GO:0006950	1	818	0.283839	0.399954	ENSSSCG00000006201	http://amigo.geneontology.org/cgi-bin/amigo/term_details?term=GO:0006950
regulation of response to stimulus	Gene Ontology	GO:0048583	1	827	0.286536	0.401151	ENSSSCG00000006201	http://amigo.geneontology.org/cgi-bin/amigo/term_details?term=GO:0048583
cytoplasm	Gene Ontology	GO:0005737	2	2698	0.291668	0.405718	ENSSSCG00000006201|ENSSSCG00000010688	http://amigo.geneontology.org/cgi-bin/amigo/term_details?term=GO:0005737
membrane	Gene Ontology	GO:0016020	2	2802	0.308466	0.426351	ENSSSCG00000006201|ENSSSCG00000010688	http://amigo.geneontology.org/cgi-bin/amigo/term_details?term=GO:0016020
regulation of cellular macromolecule biosynthetic process	Gene Ontology	GO:2000112	1	925	0.315366	0.429836	ENSSSCG00000006201	http://amigo.geneontology.org/cgi-bin/amigo/term_details?term=GO:2000112
cellular metabolic process	Gene Ontology	GO:0044237	2	2870	0.319481	0.429836	ENSSSCG00000006201|ENSSSCG00000010688	http://amigo.geneontology.org/cgi-bin/amigo/term_details?term=GO:0044237
primary metabolic process	Gene Ontology	GO:0044238	2	2876	0.320454	0.429836	ENSSSCG00000006201|ENSSSCG00000010688	http://amigo.geneontology.org/cgi-bin/amigo/term_details?term=GO:0044238
non-membrane-bounded organelle	Gene Ontology	GO:0043228	1	954	0.323709	0.429836	ENSSSCG00000006201	http://amigo.geneontology.org/cgi-bin/amigo/term_details?term=GO:0043228
intracellular non-membrane-bounded organelle	Gene Ontology	GO:0043232	1	954	0.323709	0.429836	ENSSSCG00000006201	http://amigo.geneontology.org/cgi-bin/amigo/term_details?term=GO:0043232
intracellular membrane-bounded organelle	Gene Ontology	GO:0043231	2	2902	0.324671	0.429836	ENSSSCG00000006201|ENSSSCG00000010688	http://amigo.geneontology.org/cgi-bin/amigo/term_details?term=GO:0043231
regulation of macromolecule biosynthetic process	Gene Ontology	GO:0010556	1	958	0.324853	0.429836	ENSSSCG00000006201	http://amigo.geneontology.org/cgi-bin/amigo/term_details?term=GO:0010556
regulation of cellular biosynthetic process	Gene Ontology	GO:0031326	1	996	0.335641	0.438623	ENSSSCG00000006201	http://amigo.geneontology.org/cgi-bin/amigo/term_details?term=GO:0031326
regulation of biosynthetic process	Gene Ontology	GO:0009889	1	1009	0.339298	0.438623	ENSSSCG00000006201	http://amigo.geneontology.org/cgi-bin/amigo/term_details?term=GO:0009889
cellular protein modification process	Gene Ontology	GO:0006464	1	1010	0.339579	0.438623	ENSSSCG00000006201	http://amigo.geneontology.org/cgi-bin/amigo/term_details?term=GO:0006464
protein modification process	Gene Ontology	GO:0036211	1	1010	0.339579	0.438623	ENSSSCG00000006201	http://amigo.geneontology.org/cgi-bin/amigo/term_details?term=GO:0036211
organic substance metabolic process	Gene Ontology	GO:0071704	2	3018	0.343503	0.441066	ENSSSCG00000006201|ENSSSCG00000010688	http://amigo.geneontology.org/cgi-bin/amigo/term_details?term=GO:0071704
negative regulation of cellular process	Gene Ontology	GO:0048523	1	1053	0.351553	0.448575	ENSSSCG00000006201	http://amigo.geneontology.org/cgi-bin/amigo/term_details?term=GO:0048523
macromolecule modification	Gene Ontology	GO:0043412	1	1060	0.353485	0.448575	ENSSSCG00000006201	http://amigo.geneontology.org/cgi-bin/amigo/term_details?term=GO:0043412
single-organism metabolic process	Gene Ontology	GO:0044710	1	1089	0.361439	0.456001	ENSSSCG00000006201	http://amigo.geneontology.org/cgi-bin/amigo/term_details?term=GO:0044710
intracellular organelle	Gene Ontology	GO:0043229	2	3155	0.365745	0.458766	ENSSSCG00000006201|ENSSSCG00000010688	http://amigo.geneontology.org/cgi-bin/amigo/term_details?term=GO:0043229
negative regulation of biological process	Gene Ontology	GO:0048519	1	1124	0.370929	0.461318	ENSSSCG00000006201	http://amigo.geneontology.org/cgi-bin/amigo/term_details?term=GO:0048519
protein complex	Gene Ontology	GO:0043234	1	1136	0.374156	0.461318	ENSSSCG00000010688	http://amigo.geneontology.org/cgi-bin/amigo/term_details?term=GO:0043234
metabolic process	Gene Ontology	GO:0008152	2	3218	0.375958	0.461318	ENSSSCG00000006201|ENSSSCG00000010688	http://amigo.geneontology.org/cgi-bin/amigo/term_details?term=GO:0008152
membrane-bounded organelle	Gene Ontology	GO:0043227	2	3220	0.376282	0.461318	ENSSSCG00000006201|ENSSSCG00000010688	http://amigo.geneontology.org/cgi-bin/amigo/term_details?term=GO:0043227
transport	Gene Ontology	GO:0006810	1	1158	0.380035	0.463301	ENSSSCG00000006201	http://amigo.geneontology.org/cgi-bin/amigo/term_details?term=GO:0006810
positive regulation of cellular process	Gene Ontology	GO:0048522	1	1185	0.387188	0.467412	ENSSSCG00000006201	http://amigo.geneontology.org/cgi-bin/amigo/term_details?term=GO:0048522
establishment of localization	Gene Ontology	GO:0051234	1	1187	0.387715	0.467412	ENSSSCG00000006201	http://amigo.geneontology.org/cgi-bin/amigo/term_details?term=GO:0051234
single-organism cellular process	Gene Ontology	GO:0044763	2	3375	0.40133	0.481153	ENSSSCG00000006201|ENSSSCG00000010688	http://amigo.geneontology.org/cgi-bin/amigo/term_details?term=GO:0044763
plasma membrane	Gene Ontology	GO:0005886	1	1264	0.407723	0.482594	ENSSSCG00000010688	http://amigo.geneontology.org/cgi-bin/amigo/term_details?term=GO:0005886
nucleic acid metabolic process	Gene Ontology	GO:0090304	1	1274	0.410281	0.482594	ENSSSCG00000010688	http://amigo.geneontology.org/cgi-bin/amigo/term_details?term=GO:0090304
binding	Gene Ontology	GO:0005488	2	3444	0.41243	0.482594	ENSSSCG00000006201|ENSSSCG00000010688	http://amigo.geneontology.org/cgi-bin/amigo/term_details?term=GO:0005488
organelle	Gene Ontology	GO:0043226	2	3447	0.412912	0.482594	ENSSSCG00000006201|ENSSSCG00000010688	http://amigo.geneontology.org/cgi-bin/amigo/term_details?term=GO:0043226
cell periphery	Gene Ontology	GO:0071944	1	1291	0.414608	0.482594	ENSSSCG00000010688	http://amigo.geneontology.org/cgi-bin/amigo/term_details?term=GO:0071944
positive regulation of biological process	Gene Ontology	GO:0048518	1	1296	0.415876	0.482594	ENSSSCG00000006201	http://amigo.geneontology.org/cgi-bin/amigo/term_details?term=GO:0048518
cellular protein metabolic process	Gene Ontology	GO:0044267	1	1381	0.43708	0.504502	ENSSSCG00000006201	http://amigo.geneontology.org/cgi-bin/amigo/term_details?term=GO:0044267
intracellular part	Gene Ontology	GO:0044424	2	3671	0.448635	0.510593	ENSSSCG00000006201|ENSSSCG00000010688	http://amigo.geneontology.org/cgi-bin/amigo/term_details?term=GO:0044424
regulation of macromolecule metabolic process	Gene Ontology	GO:0060255	1	1444	0.452378	0.510593	ENSSSCG00000006201	http://amigo.geneontology.org/cgi-bin/amigo/term_details?term=GO:0060255
nucleobase-containing compound metabolic process	Gene Ontology	GO:0006139	1	1445	0.452618	0.510593	ENSSSCG00000010688	http://amigo.geneontology.org/cgi-bin/amigo/term_details?term=GO:0006139
regulation of primary metabolic process	Gene Ontology	GO:0080090	1	1449	0.453577	0.510593	ENSSSCG00000006201	http://amigo.geneontology.org/cgi-bin/amigo/term_details?term=GO:0080090
localization	Gene Ontology	GO:0051179	1	1455	0.455014	0.510593	ENSSSCG00000006201	http://amigo.geneontology.org/cgi-bin/amigo/term_details?term=GO:0051179
regulation of cellular metabolic process	Gene Ontology	GO:0031323	1	1463	0.456923	0.510593	ENSSSCG00000006201	http://amigo.geneontology.org/cgi-bin/amigo/term_details?term=GO:0031323
heterocycle metabolic process	Gene Ontology	GO:0046483	1	1471	0.458828	0.510593	ENSSSCG00000010688	http://amigo.geneontology.org/cgi-bin/amigo/term_details?term=GO:0046483
cellular aromatic compound metabolic process	Gene Ontology	GO:0006725	1	1490	0.463328	0.512971	ENSSSCG00000010688	http://amigo.geneontology.org/cgi-bin/amigo/term_details?term=GO:0006725
regulation of metabolic process	Gene Ontology	GO:0019222	1	1529	0.472469	0.517484	ENSSSCG00000006201	http://amigo.geneontology.org/cgi-bin/amigo/term_details?term=GO:0019222
organic cyclic compound metabolic process	Gene Ontology	GO:1901360	1	1529	0.472469	0.517484	ENSSSCG00000010688	http://amigo.geneontology.org/cgi-bin/amigo/term_details?term=GO:1901360
protein metabolic process	Gene Ontology	GO:0019538	1	1538	0.474559	0.517484	ENSSSCG00000006201	http://amigo.geneontology.org/cgi-bin/amigo/term_details?term=GO:0019538
intracellular	Gene Ontology	GO:0005622	2	3854	0.477377	0.517954	ENSSSCG00000006201|ENSSSCG00000010688	http://amigo.geneontology.org/cgi-bin/amigo/term_details?term=GO:0005622
single-organism process	Gene Ontology	GO:0044699	2	3886	0.482354	0.519692	ENSSSCG00000006201|ENSSSCG00000010688	http://amigo.geneontology.org/cgi-bin/amigo/term_details?term=GO:0044699
protein binding	Gene Ontology	GO:0005515	1	1578	0.483768	0.519692	ENSSSCG00000006201	http://amigo.geneontology.org/cgi-bin/amigo/term_details?term=GO:0005515
cellular nitrogen compound metabolic process	Gene Ontology	GO:0034641	1	1689	0.508621	0.543595	ENSSSCG00000010688	http://amigo.geneontology.org/cgi-bin/amigo/term_details?term=GO:0034641
signal transduction	Gene Ontology	GO:0007165	1	1700	0.511029	0.543595	ENSSSCG00000006201	http://amigo.geneontology.org/cgi-bin/amigo/term_details?term=GO:0007165
single organism signaling	Gene Ontology	GO:0044700	1	1780	0.528245	0.555509	ENSSSCG00000006201	http://amigo.geneontology.org/cgi-bin/amigo/term_details?term=GO:0044700
signaling	Gene Ontology	GO:0023052	1	1782	0.528669	0.555509	ENSSSCG00000006201	http://amigo.geneontology.org/cgi-bin/amigo/term_details?term=GO:0023052
cell communication	Gene Ontology	GO:0007154	1	1800	0.532469	0.555509	ENSSSCG00000006201	http://amigo.geneontology.org/cgi-bin/amigo/term_details?term=GO:0007154
nitrogen compound metabolic process	Gene Ontology	GO:0006807	1	1800	0.532469	0.555509	ENSSSCG00000010688	http://amigo.geneontology.org/cgi-bin/amigo/term_details?term=GO:0006807
cytoplasmic part	Gene Ontology	GO:0044444	1	1855	0.543924	0.564744	ENSSSCG00000006201	http://amigo.geneontology.org/cgi-bin/amigo/term_details?term=GO:0044444
cellular response to stimulus	Gene Ontology	GO:0051716	1	2018	0.576506	0.595723	ENSSSCG00000006201	http://amigo.geneontology.org/cgi-bin/amigo/term_details?term=GO:0051716
cellular process	Gene Ontology	GO:0009987	2	4654	0.596201	0.61238	ENSSSCG00000006201|ENSSSCG00000010688	http://amigo.geneontology.org/cgi-bin/amigo/term_details?term=GO:0009987
cell part	Gene Ontology	GO:0044464	2	4673	0.59886	0.61238	ENSSSCG00000006201|ENSSSCG00000010688	http://amigo.geneontology.org/cgi-bin/amigo/term_details?term=GO:0044464
cell	Gene Ontology	GO:0005623	2	4689	0.601092	0.61238	ENSSSCG00000006201|ENSSSCG00000010688	http://amigo.geneontology.org/cgi-bin/amigo/term_details?term=GO:0005623
response to stimulus	Gene Ontology	GO:0050896	1	2331	0.633649	0.642532	ENSSSCG00000006201	http://amigo.geneontology.org/cgi-bin/amigo/term_details?term=GO:0050896
regulation of cellular process	Gene Ontology	GO:0050794	1	2980	0.731889	0.738697	ENSSSCG00000006201	http://amigo.geneontology.org/cgi-bin/amigo/term_details?term=GO:0050794
regulation of biological process	Gene Ontology	GO:0050789	1	3116	0.749397	0.752866	ENSSSCG00000006201	http://amigo.geneontology.org/cgi-bin/amigo/term_details?term=GO:0050789
biological regulation	Gene Ontology	GO:0065007	1	3313	0.773061	0.773061	ENSSSCG00000006201	http://amigo.geneontology.org/cgi-bin/amigo/term_details?term=GO:0065007

## Sheet: Table S6
Table S6 Go enrichment analysis was performed for the host gene of circrNA differentially expressed in abdominal fat
#Term	Database	ID	Input number	Background number	P-Value	Corrected P-Value	Input	Hyperlink
protein glycosylation in Golgi	Gene Ontology	GO:0033578	1	5	0.00435212	0.114436	ENSSSCG00000006201	http://amigo.geneontology.org/cgi-bin/amigo/term_details?term=GO:0033578
regulation of protein glycosylation	Gene Ontology	GO:0060049	1	5	0.00435212	0.114436	ENSSSCG00000006201	http://amigo.geneontology.org/cgi-bin/amigo/term_details?term=GO:0060049
protein kinase A binding	Gene Ontology	GO:0051018	1	6	0.0050758	0.114436	ENSSSCG00000006201	http://amigo.geneontology.org/cgi-bin/amigo/term_details?term=GO:0051018
regulation of establishment or maintenance of cell polarity	Gene Ontology	GO:0032878	1	6	0.0050758	0.114436	ENSSSCG00000006201	http://amigo.geneontology.org/cgi-bin/amigo/term_details?term=GO:0032878
regulation of establishment of cell polarity	Gene Ontology	GO:2000114	1	6	0.0050758	0.114436	ENSSSCG00000006201	http://amigo.geneontology.org/cgi-bin/amigo/term_details?term=GO:2000114
negative regulation of GTPase activity	Gene Ontology	GO:0034260	1	6	0.0050758	0.114436	ENSSSCG00000006201	http://amigo.geneontology.org/cgi-bin/amigo/term_details?term=GO:0034260
regulation of glycoprotein biosynthetic process	Gene Ontology	GO:0010559	1	12	0.00940783	0.159373	ENSSSCG00000006201	http://amigo.geneontology.org/cgi-bin/amigo/term_details?term=GO:0010559
regulation of glycoprotein metabolic process	Gene Ontology	GO:1903018	1	12	0.00940783	0.159373	ENSSSCG00000006201	http://amigo.geneontology.org/cgi-bin/amigo/term_details?term=GO:1903018
unsaturated fatty acid biosynthetic process	Gene Ontology	GO:0006636	1	13	0.0101282	0.159373	ENSSSCG00000010554	http://amigo.geneontology.org/cgi-bin/amigo/term_details?term=GO:0006636
positive regulation of wound healing	Gene Ontology	GO:0090303	1	14	0.010848	0.159373	ENSSSCG00000006201	http://amigo.geneontology.org/cgi-bin/amigo/term_details?term=GO:0090303
positive regulation of response to wounding	Gene Ontology	GO:1903036	1	15	0.0115674	0.159373	ENSSSCG00000006201	http://amigo.geneontology.org/cgi-bin/amigo/term_details?term=GO:1903036
positive regulation of carbohydrate metabolic process	Gene Ontology	GO:0045913	1	15	0.0115674	0.159373	ENSSSCG00000006201	http://amigo.geneontology.org/cgi-bin/amigo/term_details?term=GO:0045913
negative regulation of actin filament polymerization	Gene Ontology	GO:0030837	1	16	0.0122863	0.160369	ENSSSCG00000006201	http://amigo.geneontology.org/cgi-bin/amigo/term_details?term=GO:0030837
myosin binding	Gene Ontology	GO:0017022	1	19	0.0144402	0.165067	ENSSSCG00000006201	http://amigo.geneontology.org/cgi-bin/amigo/term_details?term=GO:0017022
unsaturated fatty acid metabolic process	Gene Ontology	GO:0033559	1	21	0.0158737	0.165067	ENSSSCG00000010554	http://amigo.geneontology.org/cgi-bin/amigo/term_details?term=GO:0033559
negative regulation of protein polymerization	Gene Ontology	GO:0032272	1	21	0.0158737	0.165067	ENSSSCG00000006201	http://amigo.geneontology.org/cgi-bin/amigo/term_details?term=GO:0032272
establishment of cell polarity	Gene Ontology	GO:0030010	1	22	0.0165898	0.165067	ENSSSCG00000006201	http://amigo.geneontology.org/cgi-bin/amigo/term_details?term=GO:0030010
Golgi organization	Gene Ontology	GO:0007030	1	23	0.0173054	0.165067	ENSSSCG00000006201	http://amigo.geneontology.org/cgi-bin/amigo/term_details?term=GO:0007030
regulation of wound healing	Gene Ontology	GO:0061041	1	27	0.020163	0.177589	ENSSSCG00000006201	http://amigo.geneontology.org/cgi-bin/amigo/term_details?term=GO:0061041
negative regulation of cytoskeleton organization	Gene Ontology	GO:0051494	1	30	0.0223012	0.177589	ENSSSCG00000006201	http://amigo.geneontology.org/cgi-bin/amigo/term_details?term=GO:0051494
small nuclear ribonucleoprotein complex	Gene Ontology	GO:0030532	1	30	0.0223012	0.177589	ENSSSCG00000006201	http://amigo.geneontology.org/cgi-bin/amigo/term_details?term=GO:0030532
regulation of response to wounding	Gene Ontology	GO:1903034	1	30	0.0223012	0.177589	ENSSSCG00000006201	http://amigo.geneontology.org/cgi-bin/amigo/term_details?term=GO:1903034
trans-Golgi network	Gene Ontology	GO:0005802	1	32	0.0237244	0.177589	ENSSSCG00000006201	http://amigo.geneontology.org/cgi-bin/amigo/term_details?term=GO:0005802
negative regulation of protein complex assembly	Gene Ontology	GO:0031333	1	34	0.0251456	0.177589	ENSSSCG00000006201	http://amigo.geneontology.org/cgi-bin/amigo/term_details?term=GO:0031333
regulation of carbohydrate metabolic process	Gene Ontology	GO:0006109	1	34	0.0251456	0.177589	ENSSSCG00000006201	http://amigo.geneontology.org/cgi-bin/amigo/term_details?term=GO:0006109
regulation of Ras protein signal transduction	Gene Ontology	GO:0046578	1	36	0.026565	0.177589	ENSSSCG00000006201	http://amigo.geneontology.org/cgi-bin/amigo/term_details?term=GO:0046578
establishment or maintenance of cell polarity	Gene Ontology	GO:0007163	1	36	0.026565	0.177589	ENSSSCG00000006201	http://amigo.geneontology.org/cgi-bin/amigo/term_details?term=GO:0007163
regulation of small GTPase mediated signal transduction	Gene Ontology	GO:0051056	1	38	0.0279825	0.177589	ENSSSCG00000006201	http://amigo.geneontology.org/cgi-bin/amigo/term_details?term=GO:0051056
guanyl-nucleotide exchange factor activity	Gene Ontology	GO:0005085	1	39	0.0286906	0.177589	ENSSSCG00000006201	http://amigo.geneontology.org/cgi-bin/amigo/term_details?term=GO:0005085
fatty acid biosynthetic process	Gene Ontology	GO:0006633	1	39	0.0286906	0.177589	ENSSSCG00000010554	http://amigo.geneontology.org/cgi-bin/amigo/term_details?term=GO:0006633
regulation of actin filament polymerization	Gene Ontology	GO:0030833	1	39	0.0286906	0.177589	ENSSSCG00000006201	http://amigo.geneontology.org/cgi-bin/amigo/term_details?term=GO:0030833
monocarboxylic acid biosynthetic process	Gene Ontology	GO:0072330	1	41	0.0301052	0.177589	ENSSSCG00000010554	http://amigo.geneontology.org/cgi-bin/amigo/term_details?term=GO:0072330
actin filament polymerization	Gene Ontology	GO:0030041	1	41	0.0301052	0.177589	ENSSSCG00000006201	http://amigo.geneontology.org/cgi-bin/amigo/term_details?term=GO:0030041
oxidoreductase activity, acting on paired donors, with incorporation or reduction of molecular oxygen	Gene Ontology	GO:0016705	1	42	0.0308119	0.177589	ENSSSCG00000010554	http://amigo.geneontology.org/cgi-bin/amigo/term_details?term=GO:0016705
regulation of actin filament length	Gene Ontology	GO:0030832	1	44	0.0322238	0.177589	ENSSSCG00000006201	http://amigo.geneontology.org/cgi-bin/amigo/term_details?term=GO:0030832
regulation of actin polymerization or depolymerization	Gene Ontology	GO:0008064	1	44	0.0322238	0.177589	ENSSSCG00000006201	http://amigo.geneontology.org/cgi-bin/amigo/term_details?term=GO:0008064
actin polymerization or depolymerization	Gene Ontology	GO:0008154	1	47	0.0343381	0.184902	ENSSSCG00000006201	http://amigo.geneontology.org/cgi-bin/amigo/term_details?term=GO:0008154
regulation of protein polymerization	Gene Ontology	GO:0032271	1	48	0.0350419	0.184902	ENSSSCG00000006201	http://amigo.geneontology.org/cgi-bin/amigo/term_details?term=GO:0032271
Golgi subcompartment	Gene Ontology	GO:0098791	1	52	0.0378526	0.195131	ENSSSCG00000006201	http://amigo.geneontology.org/cgi-bin/amigo/term_details?term=GO:0098791
iron ion binding	Gene Ontology	GO:0005506	1	53	0.0385541	0.195131	ENSSSCG00000010554	http://amigo.geneontology.org/cgi-bin/amigo/term_details?term=GO:0005506
organelle subcompartment	Gene Ontology	GO:0031984	1	56	0.0406558	0.198155	ENSSSCG00000006201	http://amigo.geneontology.org/cgi-bin/amigo/term_details?term=GO:0031984
carboxylic acid biosynthetic process	Gene Ontology	GO:0046394	1	61	0.0441494	0.198155	ENSSSCG00000010554	http://amigo.geneontology.org/cgi-bin/amigo/term_details?term=GO:0046394
protein polymerization	Gene Ontology	GO:0051258	1	61	0.0441494	0.198155	ENSSSCG00000006201	http://amigo.geneontology.org/cgi-bin/amigo/term_details?term=GO:0051258
regulation of actin cytoskeleton organization	Gene Ontology	GO:0032956	1	61	0.0441494	0.198155	ENSSSCG00000006201	http://amigo.geneontology.org/cgi-bin/amigo/term_details?term=GO:0032956
Ras protein signal transduction	Gene Ontology	GO:0007265	1	62	0.0448467	0.198155	ENSSSCG00000006201	http://amigo.geneontology.org/cgi-bin/amigo/term_details?term=GO:0007265
regulation of actin filament-based process	Gene Ontology	GO:0032970	1	71	0.0511019	0.211221	ENSSSCG00000006201	http://amigo.geneontology.org/cgi-bin/amigo/term_details?term=GO:0032970
organic acid biosynthetic process	Gene Ontology	GO:0016053	1	71	0.0511019	0.211221	ENSSSCG00000010554	http://amigo.geneontology.org/cgi-bin/amigo/term_details?term=GO:0016053
actin filament organization	Gene Ontology	GO:0007015	1	75	0.0538701	0.21548	ENSSSCG00000006201	http://amigo.geneontology.org/cgi-bin/amigo/term_details?term=GO:0007015
fatty acid metabolic process	Gene Ontology	GO:0006631	1	83	0.0593843	0.221082	ENSSSCG00000010554	http://amigo.geneontology.org/cgi-bin/amigo/term_details?term=GO:0006631
negative regulation of organelle organization	Gene Ontology	GO:0010639	1	85	0.0607583	0.221082	ENSSSCG00000006201	http://amigo.geneontology.org/cgi-bin/amigo/term_details?term=GO:0010639
Golgi membrane	Gene Ontology	GO:0000139	1	86	0.0614446	0.221082	ENSSSCG00000006201	http://amigo.geneontology.org/cgi-bin/amigo/term_details?term=GO:0000139
wound healing	Gene Ontology	GO:0042060	1	88	0.0628158	0.221082	ENSSSCG00000006201	http://amigo.geneontology.org/cgi-bin/amigo/term_details?term=GO:0042060
regulation of cellular component size	Gene Ontology	GO:0032535	1	89	0.0635008	0.221082	ENSSSCG00000006201	http://amigo.geneontology.org/cgi-bin/amigo/term_details?term=GO:0032535
regulation of cytoskeleton organization	Gene Ontology	GO:0051493	1	89	0.0635008	0.221082	ENSSSCG00000006201	http://amigo.geneontology.org/cgi-bin/amigo/term_details?term=GO:0051493
macromolecule glycosylation	Gene Ontology	GO:0043413	1	90	0.0641852	0.221082	ENSSSCG00000006201	http://amigo.geneontology.org/cgi-bin/amigo/term_details?term=GO:0043413
protein glycosylation	Gene Ontology	GO:0006486	1	90	0.0641852	0.221082	ENSSSCG00000006201	http://amigo.geneontology.org/cgi-bin/amigo/term_details?term=GO:0006486
glycosylation	Gene Ontology	GO:0070085	1	92	0.0655528	0.22198	ENSSSCG00000006201	http://amigo.geneontology.org/cgi-bin/amigo/term_details?term=GO:0070085
regulation of protein complex assembly	Gene Ontology	GO:0043254	1	93	0.066236	0.22198	ENSSSCG00000006201	http://amigo.geneontology.org/cgi-bin/amigo/term_details?term=GO:0043254
negative regulation of hydrolase activity	Gene Ontology	GO:0051346	1	98	0.0696448	0.230292	ENSSSCG00000006201	http://amigo.geneontology.org/cgi-bin/amigo/term_details?term=GO:0051346
response to wounding	Gene Ontology	GO:0009611	1	102	0.0723637	0.236134	ENSSSCG00000006201	http://amigo.geneontology.org/cgi-bin/amigo/term_details?term=GO:0009611
positive regulation of GTPase activity	Gene Ontology	GO:0043547	1	104	0.0737204	0.237437	ENSSSCG00000006201	http://amigo.geneontology.org/cgi-bin/amigo/term_details?term=GO:0043547
perinuclear region of cytoplasm	Gene Ontology	GO:0048471	1	111	0.0784548	0.245301	ENSSSCG00000006201	http://amigo.geneontology.org/cgi-bin/amigo/term_details?term=GO:0048471
glycoprotein biosynthetic process	Gene Ontology	GO:0009101	1	112	0.0791293	0.245301	ENSSSCG00000006201	http://amigo.geneontology.org/cgi-bin/amigo/term_details?term=GO:0009101
regulation of GTPase activity	Gene Ontology	GO:0043087	1	114	0.080477	0.245541	ENSSSCG00000006201	http://amigo.geneontology.org/cgi-bin/amigo/term_details?term=GO:0043087
endomembrane system organization	Gene Ontology	GO:0010256	1	116	0.081823	0.245541	ENSSSCG00000006201	http://amigo.geneontology.org/cgi-bin/amigo/term_details?term=GO:0010256
glycoprotein metabolic process	Gene Ontology	GO:0009100	1	117	0.0824953	0.245541	ENSSSCG00000006201	http://amigo.geneontology.org/cgi-bin/amigo/term_details?term=GO:0009100
small molecule biosynthetic process	Gene Ontology	GO:0044283	1	118	0.0831671	0.245541	ENSSSCG00000010554	http://amigo.geneontology.org/cgi-bin/amigo/term_details?term=GO:0044283
actin cytoskeleton organization	Gene Ontology	GO:0030036	1	123	0.0865197	0.252434	ENSSSCG00000006201	http://amigo.geneontology.org/cgi-bin/amigo/term_details?term=GO:0030036
monocarboxylic acid metabolic process	Gene Ontology	GO:0032787	1	125	0.0878576	0.253245	ENSSSCG00000010554	http://amigo.geneontology.org/cgi-bin/amigo/term_details?term=GO:0032787
cellular protein complex assembly	Gene Ontology	GO:0043623	1	127	0.0891937	0.253245	ENSSSCG00000006201	http://amigo.geneontology.org/cgi-bin/amigo/term_details?term=GO:0043623
regulation of anatomical structure size	Gene Ontology	GO:0090066	1	128	0.0898611	0.253245	ENSSSCG00000006201	http://amigo.geneontology.org/cgi-bin/amigo/term_details?term=GO:0090066
Golgi apparatus part	Gene Ontology	GO:0044431	1	131	0.0918606	0.255971	ENSSSCG00000006201	http://amigo.geneontology.org/cgi-bin/amigo/term_details?term=GO:0044431
lipid biosynthetic process	Gene Ontology	GO:0008610	1	135	0.0945204	0.260456	ENSSSCG00000010554	http://amigo.geneontology.org/cgi-bin/amigo/term_details?term=GO:0008610
actin filament-based process	Gene Ontology	GO:0030029	1	141	0.0984968	0.265513	ENSSSCG00000006201	http://amigo.geneontology.org/cgi-bin/amigo/term_details?term=GO:0030029
small GTPase mediated signal transduction	Gene Ontology	GO:0007264	1	148	0.103116	0.274976	ENSSSCG00000006201	http://amigo.geneontology.org/cgi-bin/amigo/term_details?term=GO:0007264
negative regulation of cellular component organization	Gene Ontology	GO:0051129	1	150	0.104432	0.275522	ENSSSCG00000006201	http://amigo.geneontology.org/cgi-bin/amigo/term_details?term=GO:0051129
endoplasmic reticulum membrane	Gene Ontology	GO:0005789	1	164	0.113593	0.294985	ENSSSCG00000010554	http://amigo.geneontology.org/cgi-bin/amigo/term_details?term=GO:0005789
nuclear outer membrane-endoplasmic reticulum membrane network	Gene Ontology	GO:0042175	1	165	0.114244	0.294985	ENSSSCG00000010554	http://amigo.geneontology.org/cgi-bin/amigo/term_details?term=GO:0042175
endomembrane system	Gene Ontology	GO:0012505	2	813	0.115377	0.294985	ENSSSCG00000006201|ENSSSCG00000010554	http://amigo.geneontology.org/cgi-bin/amigo/term_details?term=GO:0012505
positive regulation of hydrolase activity	Gene Ontology	GO:0051345	1	174	0.120085	0.303888	ENSSSCG00000006201	http://amigo.geneontology.org/cgi-bin/amigo/term_details?term=GO:0051345
cytoskeletal protein binding	Gene Ontology	GO:0008092	1	176	0.121378	0.304058	ENSSSCG00000006201	http://amigo.geneontology.org/cgi-bin/amigo/term_details?term=GO:0008092
endoplasmic reticulum part	Gene Ontology	GO:0044432	1	179	0.123314	0.30582	ENSSSCG00000010554	http://amigo.geneontology.org/cgi-bin/amigo/term_details?term=GO:0044432
regulation of cellular component biogenesis	Gene Ontology	GO:0044087	1	181	0.124603	0.305956	ENSSSCG00000006201	http://amigo.geneontology.org/cgi-bin/amigo/term_details?term=GO:0044087
single-organism carbohydrate metabolic process	Gene Ontology	GO:0044723	1	183	0.12589	0.306086	ENSSSCG00000006201	http://amigo.geneontology.org/cgi-bin/amigo/term_details?term=GO:0044723
negative regulation of catalytic activity	Gene Ontology	GO:0043086	1	189	0.129741	0.312387	ENSSSCG00000006201	http://amigo.geneontology.org/cgi-bin/amigo/term_details?term=GO:0043086
carboxylic acid metabolic process	Gene Ontology	GO:0019752	1	209	0.142467	0.334796	ENSSSCG00000010554	http://amigo.geneontology.org/cgi-bin/amigo/term_details?term=GO:0019752
oxoacid metabolic process	Gene Ontology	GO:0043436	1	210	0.143098	0.334796	ENSSSCG00000010554	http://amigo.geneontology.org/cgi-bin/amigo/term_details?term=GO:0043436
carbohydrate derivative biosynthetic process	Gene Ontology	GO:1901137	1	217	0.147509	0.34189	ENSSSCG00000006201	http://amigo.geneontology.org/cgi-bin/amigo/term_details?term=GO:1901137
cellular lipid metabolic process	Gene Ontology	GO:0044255	1	220	0.149393	0.343051	ENSSSCG00000010554	http://amigo.geneontology.org/cgi-bin/amigo/term_details?term=GO:0044255
carbohydrate metabolic process	Gene Ontology	GO:0005975	1	230	0.155646	0.351603	ENSSSCG00000006201	http://amigo.geneontology.org/cgi-bin/amigo/term_details?term=GO:0005975
cytoskeleton organization	Gene Ontology	GO:0007010	1	231	0.156269	0.351603	ENSSSCG00000006201	http://amigo.geneontology.org/cgi-bin/amigo/term_details?term=GO:0007010
organic acid metabolic process	Gene Ontology	GO:0006082	1	238	0.160618	0.355654	ENSSSCG00000010554	http://amigo.geneontology.org/cgi-bin/amigo/term_details?term=GO:0006082
nucleolus	Gene Ontology	GO:0005730	1	245	0.164947	0.362007	ENSSSCG00000006201	http://amigo.geneontology.org/cgi-bin/amigo/term_details?term=GO:0005730
negative regulation of molecular function	Gene Ontology	GO:0044092	1	251	0.168641	0.363678	ENSSSCG00000006201	http://amigo.geneontology.org/cgi-bin/amigo/term_details?term=GO:0044092
cellular macromolecular complex assembly	Gene Ontology	GO:0034622	1	259	0.173543	0.364216	ENSSSCG00000006201	http://amigo.geneontology.org/cgi-bin/amigo/term_details?term=GO:0034622
regulation of response to stress	Gene Ontology	GO:0080134	1	259	0.173543	0.364216	ENSSSCG00000006201	http://amigo.geneontology.org/cgi-bin/amigo/term_details?term=GO:0080134
regulation of organelle organization	Gene Ontology	GO:0033043	1	261	0.174765	0.364216	ENSSSCG00000006201	http://amigo.geneontology.org/cgi-bin/amigo/term_details?term=GO:0033043
oxidoreductase activity	Gene Ontology	GO:0016491	1	261	0.174765	0.364216	ENSSSCG00000010554	http://amigo.geneontology.org/cgi-bin/amigo/term_details?term=GO:0016491
positive regulation of protein modification process	Gene Ontology	GO:0031401	1	270	0.180241	0.369032	ENSSSCG00000006201	http://amigo.geneontology.org/cgi-bin/amigo/term_details?term=GO:0031401
protein complex assembly	Gene Ontology	GO:0006461	1	278	0.185082	0.369032	ENSSSCG00000006201	http://amigo.geneontology.org/cgi-bin/amigo/term_details?term=GO:0006461
protein complex biogenesis	Gene Ontology	GO:0070271	1	278	0.185082	0.369032	ENSSSCG00000006201	http://amigo.geneontology.org/cgi-bin/amigo/term_details?term=GO:0070271
single-organism metabolic process	Gene Ontology	GO:0044710	2	1089	0.185489	0.369032	ENSSSCG00000006201|ENSSSCG00000010554	http://amigo.geneontology.org/cgi-bin/amigo/term_details?term=GO:0044710
ribonucleoprotein complex	Gene Ontology	GO:1990904	1	280	0.186288	0.369032	ENSSSCG00000006201	http://amigo.geneontology.org/cgi-bin/amigo/term_details?term=GO:1990904
intracellular ribonucleoprotein complex	Gene Ontology	GO:0030529	1	280	0.186288	0.369032	ENSSSCG00000006201	http://amigo.geneontology.org/cgi-bin/amigo/term_details?term=GO:0030529
regulation of hydrolase activity	Gene Ontology	GO:0051336	1	282	0.187492	0.369032	ENSSSCG00000006201	http://amigo.geneontology.org/cgi-bin/amigo/term_details?term=GO:0051336
vesicle-mediated transport	Gene Ontology	GO:0016192	1	292	0.19349	0.373129	ENSSSCG00000006201	http://amigo.geneontology.org/cgi-bin/amigo/term_details?term=GO:0016192
lipid metabolic process	Gene Ontology	GO:0006629	1	292	0.19349	0.373129	ENSSSCG00000010554	http://amigo.geneontology.org/cgi-bin/amigo/term_details?term=GO:0006629
Golgi apparatus	Gene Ontology	GO:0005794	1	293	0.194087	0.373129	ENSSSCG00000006201	http://amigo.geneontology.org/cgi-bin/amigo/term_details?term=GO:0005794
oxidation-reduction process	Gene Ontology	GO:0055114	1	304	0.200633	0.380734	ENSSSCG00000010554	http://amigo.geneontology.org/cgi-bin/amigo/term_details?term=GO:0055114
positive regulation of catalytic activity	Gene Ontology	GO:0043085	1	309	0.203593	0.380734	ENSSSCG00000006201	http://amigo.geneontology.org/cgi-bin/amigo/term_details?term=GO:0043085
bounding membrane of organelle	Gene Ontology	GO:0098588	1	310	0.204184	0.380734	ENSSSCG00000006201	http://amigo.geneontology.org/cgi-bin/amigo/term_details?term=GO:0098588
protein complex subunit organization	Gene Ontology	GO:0071822	1	310	0.204184	0.380734	ENSSSCG00000006201	http://amigo.geneontology.org/cgi-bin/amigo/term_details?term=GO:0071822
endoplasmic reticulum	Gene Ontology	GO:0005783	1	316	0.20772	0.384437	ENSSSCG00000010554	http://amigo.geneontology.org/cgi-bin/amigo/term_details?term=GO:0005783
carbohydrate derivative metabolic process	Gene Ontology	GO:1901135	1	323	0.211827	0.38734	ENSSSCG00000006201	http://amigo.geneontology.org/cgi-bin/amigo/term_details?term=GO:1901135
molecular function regulator	Gene Ontology	GO:0098772	1	324	0.212412	0.38734	ENSSSCG00000006201	http://amigo.geneontology.org/cgi-bin/amigo/term_details?term=GO:0098772
single-organism biosynthetic process	Gene Ontology	GO:0044711	1	328	0.214749	0.388743	ENSSSCG00000010554	http://amigo.geneontology.org/cgi-bin/amigo/term_details?term=GO:0044711
positive regulation of cellular protein metabolic process	Gene Ontology	GO:0032270	1	351	0.228063	0.409853	ENSSSCG00000006201	http://amigo.geneontology.org/cgi-bin/amigo/term_details?term=GO:0032270
macromolecular complex assembly	Gene Ontology	GO:0065003	1	369	0.23834	0.425214	ENSSSCG00000006201	http://amigo.geneontology.org/cgi-bin/amigo/term_details?term=GO:0065003
positive regulation of protein metabolic process	Gene Ontology	GO:0051247	1	372	0.24004	0.425214	ENSSSCG00000006201	http://amigo.geneontology.org/cgi-bin/amigo/term_details?term=GO:0051247
positive regulation of molecular function	Gene Ontology	GO:0044093	1	386	0.247931	0.436077	ENSSSCG00000006201	http://amigo.geneontology.org/cgi-bin/amigo/term_details?term=GO:0044093
regulation of intracellular signal transduction	Gene Ontology	GO:1902531	1	393	0.251848	0.439848	ENSSSCG00000006201	http://amigo.geneontology.org/cgi-bin/amigo/term_details?term=GO:1902531
cytosol	Gene Ontology	GO:0005829	1	406	0.259074	0.449039	ENSSSCG00000006201	http://amigo.geneontology.org/cgi-bin/amigo/term_details?term=GO:0005829
positive regulation of macromolecule biosynthetic process	Gene Ontology	GO:0010557	1	409	0.260732	0.449039	ENSSSCG00000006201	http://amigo.geneontology.org/cgi-bin/amigo/term_details?term=GO:0010557
transition metal ion binding	Gene Ontology	GO:0046914	1	415	0.264039	0.451598	ENSSSCG00000010554	http://amigo.geneontology.org/cgi-bin/amigo/term_details?term=GO:0046914
regulation of protein modification process	Gene Ontology	GO:0031399	1	423	0.268427	0.452857	ENSSSCG00000006201	http://amigo.geneontology.org/cgi-bin/amigo/term_details?term=GO:0031399
single-organism organelle organization	Gene Ontology	GO:1902589	1	423	0.268427	0.452857	ENSSSCG00000006201	http://amigo.geneontology.org/cgi-bin/amigo/term_details?term=GO:1902589
positive regulation of cellular biosynthetic process	Gene Ontology	GO:0031328	1	433	0.273879	0.458932	ENSSSCG00000006201	http://amigo.geneontology.org/cgi-bin/amigo/term_details?term=GO:0031328
positive regulation of biosynthetic process	Gene Ontology	GO:0009891	1	439	0.277132	0.461267	ENSSSCG00000006201	http://amigo.geneontology.org/cgi-bin/amigo/term_details?term=GO:0009891
positive regulation of response to stimulus	Gene Ontology	GO:0048584	1	466	0.291609	0.482126	ENSSSCG00000006201	http://amigo.geneontology.org/cgi-bin/amigo/term_details?term=GO:0048584
small molecule metabolic process	Gene Ontology	GO:0044281	1	485	0.301637	0.495404	ENSSSCG00000010554	http://amigo.geneontology.org/cgi-bin/amigo/term_details?term=GO:0044281
organelle membrane	Gene Ontology	GO:0031090	1	499	0.308944	0.503337	ENSSSCG00000006201	http://amigo.geneontology.org/cgi-bin/amigo/term_details?term=GO:0031090
cellular biosynthetic process	Gene Ontology	GO:0044249	2	1540	0.310527	0.503337	ENSSSCG00000006201|ENSSSCG00000010554	http://amigo.geneontology.org/cgi-bin/amigo/term_details?term=GO:0044249
organic substance biosynthetic process	Gene Ontology	GO:1901576	2	1565	0.317563	0.510768	ENSSSCG00000006201|ENSSSCG00000010554	http://amigo.geneontology.org/cgi-bin/amigo/term_details?term=GO:1901576
regulation of cellular component organization	Gene Ontology	GO:0051128	1	524	0.321819	0.510768	ENSSSCG00000006201	http://amigo.geneontology.org/cgi-bin/amigo/term_details?term=GO:0051128
macromolecular complex subunit organization	Gene Ontology	GO:0043933	1	525	0.322329	0.510768	ENSSSCG00000006201	http://amigo.geneontology.org/cgi-bin/amigo/term_details?term=GO:0043933
regulation of catalytic activity	Gene Ontology	GO:0050790	1	527	0.323349	0.510768	ENSSSCG00000006201	http://amigo.geneontology.org/cgi-bin/amigo/term_details?term=GO:0050790
biosynthetic process	Gene Ontology	GO:0009058	2	1601	0.327688	0.514345	ENSSSCG00000006201|ENSSSCG00000010554	http://amigo.geneontology.org/cgi-bin/amigo/term_details?term=GO:0009058
cellular component assembly	Gene Ontology	GO:0022607	1	561	0.340474	0.531054	ENSSSCG00000006201	http://amigo.geneontology.org/cgi-bin/amigo/term_details?term=GO:0022607
nucleoplasm	Gene Ontology	GO:0005654	1	605	0.362051	0.561178	ENSSSCG00000006201	http://amigo.geneontology.org/cgi-bin/amigo/term_details?term=GO:0005654
regulation of cellular protein metabolic process	Gene Ontology	GO:0032268	1	632	0.374971	0.574174	ENSSSCG00000006201	http://amigo.geneontology.org/cgi-bin/amigo/term_details?term=GO:0032268
cellular component biogenesis	Gene Ontology	GO:0044085	1	641	0.379225	0.574174	ENSSSCG00000006201	http://amigo.geneontology.org/cgi-bin/amigo/term_details?term=GO:0044085
intracellular signal transduction	Gene Ontology	GO:0035556	1	642	0.379696	0.574174	ENSSSCG00000006201	http://amigo.geneontology.org/cgi-bin/amigo/term_details?term=GO:0035556
regulation of signal transduction	Gene Ontology	GO:0009966	1	642	0.379696	0.574174	ENSSSCG00000006201	http://amigo.geneontology.org/cgi-bin/amigo/term_details?term=GO:0009966
regulation of molecular function	Gene Ontology	GO:0065009	1	663	0.389512	0.585448	ENSSSCG00000006201	http://amigo.geneontology.org/cgi-bin/amigo/term_details?term=GO:0065009
regulation of protein metabolic process	Gene Ontology	GO:0051246	1	670	0.392752	0.586763	ENSSSCG00000006201	http://amigo.geneontology.org/cgi-bin/amigo/term_details?term=GO:0051246
cytoplasmic part	Gene Ontology	GO:0044444	2	1855	0.398392	0.591624	ENSSSCG00000006201|ENSSSCG00000010554	http://amigo.geneontology.org/cgi-bin/amigo/term_details?term=GO:0044444
regulation of cell communication	Gene Ontology	GO:0010646	1	693	0.40329	0.595333	ENSSSCG00000006201	http://amigo.geneontology.org/cgi-bin/amigo/term_details?term=GO:0010646
regulation of signaling	Gene Ontology	GO:0023051	1	699	0.406012	0.595804	ENSSSCG00000006201	http://amigo.geneontology.org/cgi-bin/amigo/term_details?term=GO:0023051
positive regulation of macromolecule metabolic process	Gene Ontology	GO:0010604	1	712	0.411869	0.598631	ENSSSCG00000006201	http://amigo.geneontology.org/cgi-bin/amigo/term_details?term=GO:0010604
positive regulation of cellular metabolic process	Gene Ontology	GO:0031325	1	714	0.412766	0.598631	ENSSSCG00000006201	http://amigo.geneontology.org/cgi-bin/amigo/term_details?term=GO:0031325
intracellular organelle part	Gene Ontology	GO:0044446	2	1923	0.416969	0.601211	ENSSSCG00000006201|ENSSSCG00000010554	http://amigo.geneontology.org/cgi-bin/amigo/term_details?term=GO:0044446
organelle part	Gene Ontology	GO:0044422	2	1957	0.426183	0.610944	ENSSSCG00000006201|ENSSSCG00000010554	http://amigo.geneontology.org/cgi-bin/amigo/term_details?term=GO:0044422
positive regulation of metabolic process	Gene Ontology	GO:0009893	1	752	0.429566	0.612255	ENSSSCG00000006201	http://amigo.geneontology.org/cgi-bin/amigo/term_details?term=GO:0009893
regulation of biological quality	Gene Ontology	GO:0065008	1	788	0.445077	0.630738	ENSSSCG00000006201	http://amigo.geneontology.org/cgi-bin/amigo/term_details?term=GO:0065008
response to stress	Gene Ontology	GO:0006950	1	818	0.45771	0.644954	ENSSSCG00000006201	http://amigo.geneontology.org/cgi-bin/amigo/term_details?term=GO:0006950
regulation of response to stimulus	Gene Ontology	GO:0048583	1	827	0.461448	0.646549	ENSSSCG00000006201	http://amigo.geneontology.org/cgi-bin/amigo/term_details?term=GO:0048583
nuclear lumen	Gene Ontology	GO:0031981	1	863	0.476168	0.663425	ENSSSCG00000006201	http://amigo.geneontology.org/cgi-bin/amigo/term_details?term=GO:0031981
organelle organization	Gene Ontology	GO:0006996	1	873	0.480192	0.665294	ENSSSCG00000006201	http://amigo.geneontology.org/cgi-bin/amigo/term_details?term=GO:0006996
regulation of cellular macromolecule biosynthetic process	Gene Ontology	GO:2000112	1	925	0.500665	0.684323	ENSSSCG00000006201	http://amigo.geneontology.org/cgi-bin/amigo/term_details?term=GO:2000112
non-membrane-bounded organelle	Gene Ontology	GO:0043228	1	954	0.511762	0.684323	ENSSSCG00000006201	http://amigo.geneontology.org/cgi-bin/amigo/term_details?term=GO:0043228
intracellular non-membrane-bounded organelle	Gene Ontology	GO:0043232	1	954	0.511762	0.684323	ENSSSCG00000006201	http://amigo.geneontology.org/cgi-bin/amigo/term_details?term=GO:0043232
regulation of macromolecule biosynthetic process	Gene Ontology	GO:0010556	1	958	0.513275	0.684323	ENSSSCG00000006201	http://amigo.geneontology.org/cgi-bin/amigo/term_details?term=GO:0010556
metal ion binding	Gene Ontology	GO:0046872	1	960	0.514029	0.684323	ENSSSCG00000010554	http://amigo.geneontology.org/cgi-bin/amigo/term_details?term=GO:0046872
intracellular organelle lumen	Gene Ontology	GO:0070013	1	971	0.518162	0.684323	ENSSSCG00000006201	http://amigo.geneontology.org/cgi-bin/amigo/term_details?term=GO:0070013
membrane-enclosed lumen	Gene Ontology	GO:0031974	1	971	0.518162	0.684323	ENSSSCG00000006201	http://amigo.geneontology.org/cgi-bin/amigo/term_details?term=GO:0031974
organelle lumen	Gene Ontology	GO:0043233	1	971	0.518162	0.684323	ENSSSCG00000006201	http://amigo.geneontology.org/cgi-bin/amigo/term_details?term=GO:0043233
cation binding	Gene Ontology	GO:0043169	1	976	0.52003	0.684323	ENSSSCG00000010554	http://amigo.geneontology.org/cgi-bin/amigo/term_details?term=GO:0043169
nuclear part	Gene Ontology	GO:0044428	1	989	0.524855	0.684323	ENSSSCG00000006201	http://amigo.geneontology.org/cgi-bin/amigo/term_details?term=GO:0044428
regulation of cellular biosynthetic process	Gene Ontology	GO:0031326	1	996	0.527436	0.684323	ENSSSCG00000006201	http://amigo.geneontology.org/cgi-bin/amigo/term_details?term=GO:0031326
regulation of biosynthetic process	Gene Ontology	GO:0009889	1	1009	0.532193	0.684323	ENSSSCG00000006201	http://amigo.geneontology.org/cgi-bin/amigo/term_details?term=GO:0009889
cellular protein modification process	Gene Ontology	GO:0006464	1	1010	0.532558	0.684323	ENSSSCG00000006201	http://amigo.geneontology.org/cgi-bin/amigo/term_details?term=GO:0006464
protein modification process	Gene Ontology	GO:0036211	1	1010	0.532558	0.684323	ENSSSCG00000006201	http://amigo.geneontology.org/cgi-bin/amigo/term_details?term=GO:0036211
ion binding	Gene Ontology	GO:0043167	1	1019	0.535824	0.68497	ENSSSCG00000010554	http://amigo.geneontology.org/cgi-bin/amigo/term_details?term=GO:0043167
negative regulation of cellular process	Gene Ontology	GO:0048523	1	1053	0.547976	0.696477	ENSSSCG00000006201	http://amigo.geneontology.org/cgi-bin/amigo/term_details?term=GO:0048523
macromolecule modification	Gene Ontology	GO:0043412	1	1060	0.550441	0.696477	ENSSSCG00000006201	http://amigo.geneontology.org/cgi-bin/amigo/term_details?term=GO:0043412
negative regulation of biological process	Gene Ontology	GO:0048519	1	1124	0.572425	0.720616	ENSSSCG00000006201	http://amigo.geneontology.org/cgi-bin/amigo/term_details?term=GO:0048519
transport	Gene Ontology	GO:0006810	1	1158	0.583701	0.731101	ENSSSCG00000006201	http://amigo.geneontology.org/cgi-bin/amigo/term_details?term=GO:0006810
positive regulation of cellular process	Gene Ontology	GO:0048522	1	1185	0.592463	0.73545	ENSSSCG00000006201	http://amigo.geneontology.org/cgi-bin/amigo/term_details?term=GO:0048522
establishment of localization	Gene Ontology	GO:0051234	1	1187	0.593105	0.73545	ENSSSCG00000006201	http://amigo.geneontology.org/cgi-bin/amigo/term_details?term=GO:0051234
cytoplasm	Gene Ontology	GO:0005737	2	2698	0.609683	0.752246	ENSSSCG00000006201|ENSSSCG00000010554	http://amigo.geneontology.org/cgi-bin/amigo/term_details?term=GO:0005737
cellular macromolecule biosynthetic process	Gene Ontology	GO:0034645	1	1257	0.615014	0.755067	ENSSSCG00000006201	http://amigo.geneontology.org/cgi-bin/amigo/term_details?term=GO:0034645
macromolecule biosynthetic process	Gene Ontology	GO:0009059	1	1292	0.625561	0.761931	ENSSSCG00000006201	http://amigo.geneontology.org/cgi-bin/amigo/term_details?term=GO:0009059
positive regulation of biological process	Gene Ontology	GO:0048518	1	1296	0.62675	0.761931	ENSSSCG00000006201	http://amigo.geneontology.org/cgi-bin/amigo/term_details?term=GO:0048518
membrane	Gene Ontology	GO:0016020	2	2802	0.632265	0.764887	ENSSSCG00000006201|ENSSSCG00000010554	http://amigo.geneontology.org/cgi-bin/amigo/term_details?term=GO:0016020
cellular metabolic process	Gene Ontology	GO:0044237	2	2870	0.646567	0.775052	ENSSSCG00000006201|ENSSSCG00000010554	http://amigo.geneontology.org/cgi-bin/amigo/term_details?term=GO:0044237
primary metabolic process	Gene Ontology	GO:0044238	2	2876	0.647811	0.775052	ENSSSCG00000006201|ENSSSCG00000010554	http://amigo.geneontology.org/cgi-bin/amigo/term_details?term=GO:0044238
cellular protein metabolic process	Gene Ontology	GO:0044267	1	1381	0.651209	0.775052	ENSSSCG00000006201	http://amigo.geneontology.org/cgi-bin/amigo/term_details?term=GO:0044267
intracellular membrane-bounded organelle	Gene Ontology	GO:0043231	2	2902	0.653169	0.775052	ENSSSCG00000006201|ENSSSCG00000010554	http://amigo.geneontology.org/cgi-bin/amigo/term_details?term=GO:0043231
macromolecular complex	Gene Ontology	GO:0032991	1	1417	0.661122	0.776621	ENSSSCG00000006201	http://amigo.geneontology.org/cgi-bin/amigo/term_details?term=GO:0032991
cellular component organization	Gene Ontology	GO:0016043	1	1426	0.663559	0.776621	ENSSSCG00000006201	http://amigo.geneontology.org/cgi-bin/amigo/term_details?term=GO:0016043
regulation of macromolecule metabolic process	Gene Ontology	GO:0060255	1	1444	0.668387	0.776621	ENSSSCG00000006201	http://amigo.geneontology.org/cgi-bin/amigo/term_details?term=GO:0060255
regulation of primary metabolic process	Gene Ontology	GO:0080090	1	1449	0.669717	0.776621	ENSSSCG00000006201	http://amigo.geneontology.org/cgi-bin/amigo/term_details?term=GO:0080090
localization	Gene Ontology	GO:0051179	1	1455	0.671306	0.776621	ENSSSCG00000006201	http://amigo.geneontology.org/cgi-bin/amigo/term_details?term=GO:0051179
regulation of cellular metabolic process	Gene Ontology	GO:0031323	1	1463	0.673415	0.776621	ENSSSCG00000006201	http://amigo.geneontology.org/cgi-bin/amigo/term_details?term=GO:0031323
organic substance metabolic process	Gene Ontology	GO:0071704	2	3018	0.676412	0.776621	ENSSSCG00000006201|ENSSSCG00000010554	http://amigo.geneontology.org/cgi-bin/amigo/term_details?term=GO:0071704
cellular component organization or biogenesis	Gene Ontology	GO:0071840	1	1498	0.682495	0.779995	ENSSSCG00000006201	http://amigo.geneontology.org/cgi-bin/amigo/term_details?term=GO:0071840
regulation of metabolic process	Gene Ontology	GO:0019222	1	1529	0.690346	0.784304	ENSSSCG00000006201	http://amigo.geneontology.org/cgi-bin/amigo/term_details?term=GO:0019222
protein metabolic process	Gene Ontology	GO:0019538	1	1538	0.692591	0.784304	ENSSSCG00000006201	http://amigo.geneontology.org/cgi-bin/amigo/term_details?term=GO:0019538
protein binding	Gene Ontology	GO:0005515	1	1578	0.702395	0.788289	ENSSSCG00000006201	http://amigo.geneontology.org/cgi-bin/amigo/term_details?term=GO:0005515
intracellular organelle	Gene Ontology	GO:0043229	2	3155	0.702467	0.788289	ENSSSCG00000006201|ENSSSCG00000010554	http://amigo.geneontology.org/cgi-bin/amigo/term_details?term=GO:0043229
metabolic process	Gene Ontology	GO:0008152	2	3218	0.713943	0.794381	ENSSSCG00000006201|ENSSSCG00000010554	http://amigo.geneontology.org/cgi-bin/amigo/term_details?term=GO:0008152
membrane-bounded organelle	Gene Ontology	GO:0043227	2	3220	0.714302	0.794381	ENSSSCG00000006201|ENSSSCG00000010554	http://amigo.geneontology.org/cgi-bin/amigo/term_details?term=GO:0043227
signal transduction	Gene Ontology	GO:0007165	1	1700	0.730566	0.804932	ENSSSCG00000006201	http://amigo.geneontology.org/cgi-bin/amigo/term_details?term=GO:0007165
single-organism cellular process	Gene Ontology	GO:0044763	2	3375	0.741166	0.804932	ENSSSCG00000006201|ENSSSCG00000010554	http://amigo.geneontology.org/cgi-bin/amigo/term_details?term=GO:0044763
single organism signaling	Gene Ontology	GO:0044700	1	1780	0.747699	0.804932	ENSSSCG00000006201	http://amigo.geneontology.org/cgi-bin/amigo/term_details?term=GO:0044700
signaling	Gene Ontology	GO:0023052	1	1782	0.748115	0.804932	ENSSSCG00000006201	http://amigo.geneontology.org/cgi-bin/amigo/term_details?term=GO:0023052
nucleus	Gene Ontology	GO:0005634	1	1785	0.748737	0.804932	ENSSSCG00000006201	http://amigo.geneontology.org/cgi-bin/amigo/term_details?term=GO:0005634
catalytic activity	Gene Ontology	GO:0003824	1	1794	0.750594	0.804932	ENSSSCG00000010554	http://amigo.geneontology.org/cgi-bin/amigo/term_details?term=GO:0003824
cell communication	Gene Ontology	GO:0007154	1	1800	0.751825	0.804932	ENSSSCG00000006201	http://amigo.geneontology.org/cgi-bin/amigo/term_details?term=GO:0007154
binding	Gene Ontology	GO:0005488	2	3444	0.752516	0.804932	ENSSSCG00000006201|ENSSSCG00000010554	http://amigo.geneontology.org/cgi-bin/amigo/term_details?term=GO:0005488
organelle	Gene Ontology	GO:0043226	2	3447	0.753001	0.804932	ENSSSCG00000006201|ENSSSCG00000010554	http://amigo.geneontology.org/cgi-bin/amigo/term_details?term=GO:0043226
integral component of membrane	Gene Ontology	GO:0016021	1	1982	0.786645	0.832784	ENSSSCG00000010554	http://amigo.geneontology.org/cgi-bin/amigo/term_details?term=GO:0016021
intracellular part	Gene Ontology	GO:0044424	2	3671	0.787275	0.832784	ENSSSCG00000006201|ENSSSCG00000010554	http://amigo.geneontology.org/cgi-bin/amigo/term_details?term=GO:0044424
intrinsic component of membrane	Gene Ontology	GO:0031224	1	1996	0.78913	0.832784	ENSSSCG00000010554	http://amigo.geneontology.org/cgi-bin/amigo/term_details?term=GO:0031224
cellular response to stimulus	Gene Ontology	GO:0051716	1	2018	0.792982	0.833303	ENSSSCG00000006201	http://amigo.geneontology.org/cgi-bin/amigo/term_details?term=GO:0051716
intracellular	Gene Ontology	GO:0005622	2	3854	0.812507	0.850218	ENSSSCG00000006201|ENSSSCG00000010554	http://amigo.geneontology.org/cgi-bin/amigo/term_details?term=GO:0005622
single-organism process	Gene Ontology	GO:0044699	2	3886	0.816673	0.850987	ENSSSCG00000006201|ENSSSCG00000010554	http://amigo.geneontology.org/cgi-bin/amigo/term_details?term=GO:0044699
membrane part	Gene Ontology	GO:0044425	1	2255	0.830606	0.861885	ENSSSCG00000010554	http://amigo.geneontology.org/cgi-bin/amigo/term_details?term=GO:0044425
response to stimulus	Gene Ontology	GO:0050896	1	2331	0.841283	0.86795	ENSSSCG00000006201	http://amigo.geneontology.org/cgi-bin/amigo/term_details?term=GO:0050896
cellular macromolecule metabolic process	Gene Ontology	GO:0044260	1	2347	0.843452	0.86795	ENSSSCG00000006201	http://amigo.geneontology.org/cgi-bin/amigo/term_details?term=GO:0044260
macromolecule metabolic process	Gene Ontology	GO:0043170	1	2542	0.867799	0.889315	ENSSSCG00000006201	http://amigo.geneontology.org/cgi-bin/amigo/term_details?term=GO:0043170
cellular process	Gene Ontology	GO:0009987	2	4654	0.896768	0.910614	ENSSSCG00000006201|ENSSSCG00000010554	http://amigo.geneontology.org/cgi-bin/amigo/term_details?term=GO:0009987
cell part	Gene Ontology	GO:0044464	2	4673	0.898312	0.910614	ENSSSCG00000006201|ENSSSCG00000010554	http://amigo.geneontology.org/cgi-bin/amigo/term_details?term=GO:0044464
cell	Gene Ontology	GO:0005623	2	4689	0.899598	0.910614	ENSSSCG00000006201|ENSSSCG00000010554	http://amigo.geneontology.org/cgi-bin/amigo/term_details?term=GO:0005623
regulation of cellular process	Gene Ontology	GO:0050794	1	2980	0.910442	0.917844	ENSSSCG00000006201	http://amigo.geneontology.org/cgi-bin/amigo/term_details?term=GO:0050794
regulation of biological process	Gene Ontology	GO:0050789	1	3116	0.920869	0.924597	ENSSSCG00000006201	http://amigo.geneontology.org/cgi-bin/amigo/term_details?term=GO:0050789
biological regulation	Gene Ontology	GO:0065007	1	3313	0.934023	0.934023	ENSSSCG00000006201	http://amigo.geneontology.org/cgi-bin/amigo/term_details?term=GO:0065007

## Sheet: Table S7
Table S7 KEGG enrichment analysis was performed for the host gene of circrNA differentially expressed in backfat
	Pathway	Differentially expressed genes	DEGs genes with pathway annotation (9)	All genes with pathway annotation (19266)	Pvalue	Qvalue	Pathway ID	Level 1	Level 2
1	Adherens junction	ENSSSCG00000010688, ENSSSCG00000008372	2 (22.22%)	268 (1.39%)	0.00650682	0.0442132	ko04520	Cellular Processes	Cellular community
2	Amoebiasis	ENSSSCG00000010688, ENSSSCG00000008372	2 (22.22%)	304 (1.58%)	0.00830314	0.0442132	ko05146	Human Diseases	Infectious diseases: Parasitic
3	Synthesis and degradation of ketone bodies	ENSSSCG00000016863	1 (11.11%)	19 (0.1%)	0.00884264	0.0442132	ko00072	Metabolism	Lipid metabolism
4	Leukocyte transendothelial migration	ENSSSCG00000010688, ENSSSCG00000008372	2 (22.22%)	446 (2.31%)	0.0172837	0.0542266	ko04670	Organismal Systems	Immune system
5	Butanoate metabolism	ENSSSCG00000016863	1 (11.11%)	39 (0.2%)	0.0180755	0.0542266	ko00650	Metabolism	Carbohydrate metabolism
6	Focal adhesion	ENSSSCG00000010688, ENSSSCG00000008372	2 (22.22%)	516 (2.68%)	0.0227513	0.0568782	ko04510	Cellular Processes	Cellular community
7	Valine, leucine and isoleucine degradation	ENSSSCG00000016863	1 (11.11%)	80 (0.42%)	0.0367643	0.072764	ko00280	Metabolism	Amino acid metabolism
8	Regulation of actin cytoskeleton	ENSSSCG00000010688, ENSSSCG00000008372	2 (22.22%)	688 (3.57%)	0.0388075	0.072764	ko04810	Cellular Processes	Cell motility
9	Systemic lupus erythematosus	ENSSSCG00000008372	1 (11.11%)	243 (1.26%)	0.107976	0.172473	ko05322	Human Diseases	Immune diseases
10	Tight junction	ENSSSCG00000008372	1 (11.11%)	352 (1.83%)	0.152946	0.172473	ko04530	Cellular Processes	Cellular community
11	Shigellosis	ENSSSCG00000010688	1 (11.11%)	356 (1.85%)	0.154557	0.172473	ko05131	Human Diseases	Infectious diseases: Bacterial
12	Viral carcinogenesis	ENSSSCG00000008372	1 (11.11%)	356 (1.85%)	0.154557	0.172473	ko05203	Human Diseases	Cancers: Overview
13	Bacterial invasion of epithelial cells	ENSSSCG00000010688	1 (11.11%)	358 (1.86%)	0.155361	0.172473	ko05100	Human Diseases	Infectious diseases: Bacterial
14	Arrhythmogenic right ventricular cardiomyopathy (ARVC)	ENSSSCG00000008372	1 (11.11%)	372 (1.93%)	0.160974	0.172473	ko05412	Human Diseases	Cardiovascular diseases
15	Endocytosis	ENSSSCG00000006201	1 (11.11%)	526 (2.73%)	0.220566	0.220566	ko04144	Cellular Processes	Transport and catabolism

## Sheet: Table S8
Table S8 KEGG enrichment analysis was performed for the host gene of circrNA differentially expressed in abdominal fat
#Term	Database	ID	Input number	Background number	P-Value	Corrected P-Value	Input	Hyperlink
#	Pathway	Differentially expressed genes	DEGs genes with pathway annotation (18)	All genes with pathway annotation (19266)	Pvalue	Qvalue	Pathway ID	Level 1	Level 2
1	Fatty acid metabolism	ENSSSCG00000029944, ENSSSCG00000010554, ENSSSCG00000017694	3 (16.67%)	67 (0.35%)	3.15992e-05	0.000756792	ko01212	Metabolism	Global and overview maps
2	AMPK signaling pathway	ENSSSCG00000029944, ENSSSCG00000010554, ENSSSCG00000017694, ENSSSCG00000015599	4 (22.22%)	207 (1.07%)	3.51996e-05	0.000756792	ko04152	Environmental Information Processing	Signal transduction
3	Fatty acid biosynthesis	ENSSSCG00000029944, ENSSSCG00000017694	2 (11.11%)	20 (0.1%)	0.000155091	0.00222297	ko00061	Metabolism	Lipid metabolism
4	Oocyte meiosis	ENSSSCG00000015599, ENSSSCG00000016981, ENSSSCG00000011085	3 (16.67%)	206 (1.07%)	0.000873215	0.00938706	ko04114	Cellular Processes	Cell growth and death
5	Morphine addiction	ENSSSCG00000014097, ENSSSCG00000011085	2 (11.11%)	130 (0.67%)	0.00644074	0.0496547	ko05032	Human Diseases	Substance dependence
6	PPAR signaling pathway	ENSSSCG00000010554, ENSSSCG00000040681	2 (11.11%)	135 (0.7%)	0.00692857	0.0496547	ko03320	Organismal Systems	Endocrine system
7	mRNA surveillance pathway	ENSSSCG00000032531, ENSSSCG00000015599	2 (11.11%)	167 (0.87%)	0.010432	0.0640823	ko03015	Genetic Information Processing	Translation
8	Biosynthesis of unsaturated fatty acids	ENSSSCG00000010554	1 (5.56%)	30 (0.16%)	0.0276728	0.148741	ko01040	Metabolism	Lipid metabolism
9	Insulin signaling pathway	ENSSSCG00000029944, ENSSSCG00000017694	2 (11.11%)	299 (1.55%)	0.0311829	0.148985	ko04910	Organismal Systems	Endocrine system
10	Hippo signaling pathway	ENSSSCG00000035619, ENSSSCG00000011085	2 (11.11%)	334 (1.73%)	0.0381847	0.157684	ko04390	Environmental Information Processing	Signal transduction
11	Propanoate metabolism	ENSSSCG00000017694	1 (5.56%)	44 (0.23%)	0.0403378	0.157684	ko00640	Metabolism	Carbohydrate metabolism
12	Nicotine addiction	ENSSSCG00000011085	1 (5.56%)	50 (0.26%)	0.0457178	0.163822	ko05033	Human Diseases	Substance dependence
13	Basal cell carcinoma	ENSSSCG00000035619	1 (5.56%)	63 (0.33%)	0.0572769	0.186764	ko05217	Human Diseases	Cancers: Specific types
14	Pyruvate metabolism	ENSSSCG00000017694	1 (5.56%)	67 (0.35%)	0.0608069	0.186764	ko00620	Metabolism	Carbohydrate metabolism
15	Regulation of lipolysis in adipocytes	ENSSSCG00000040681	1 (5.56%)	80 (0.42%)	0.0721933	0.206954	ko04923	Organismal Systems	Endocrine system
16	Dorso-ventral axis formation	ENSSSCG00000016981	1 (5.56%)	106 (0.55%)	0.094576	0.246804	ko04320	Organismal Systems	Development
17	Progesterone-mediated oocyte maturation	ENSSSCG00000016981	1 (5.56%)	126 (0.65%)	0.111446	0.246804	ko04914	Organismal Systems	Endocrine system
18	GABAergic synapse	ENSSSCG00000011085	1 (5.56%)	126 (0.65%)	0.111446	0.246804	ko04727	Organismal Systems	Nervous system
19	Retrograde endocannabinoid signaling	ENSSSCG00000011085	1 (5.56%)	135 (0.7%)	0.11894	0.246804	ko04723	Organismal Systems	Nervous system
20	Glycerophospholipid metabolism	ENSSSCG00000009144	1 (5.56%)	138 (0.72%)	0.121424	0.246804	ko00564	Metabolism	Lipid metabolism
21	ErbB signaling pathway	ENSSSCG00000001860	1 (5.56%)	143 (0.74%)	0.125551	0.246804	ko04012	Environmental Information Processing	Signal transduction
22	Hippo signaling pathway - fly	ENSSSCG00000011085	1 (5.56%)	153 (0.79%)	0.133749	0.246804	ko04391	Environmental Information Processing	Signal transduction
23	Glucagon signaling pathway	ENSSSCG00000017694	1 (5.56%)	161 (0.84%)	0.140255	0.246804	ko04922	Organismal Systems	Endocrine system
24	PI3K-Akt signaling pathway	ENSSSCG00000015599, ENSSSCG00000011085	2 (11.11%)	714 (3.71%)	0.142153	0.246804	ko04151	Environmental Information Processing	Signal transduction
25	Melanogenesis	ENSSSCG00000035619	1 (5.56%)	165 (0.86%)	0.143491	0.246804	ko04916	Organismal Systems	Endocrine system
26	Sphingolipid signaling pathway	ENSSSCG00000015599	1 (5.56%)	183 (0.95%)	0.15791	0.260967	ko04071	Environmental Information Processing	Signal transduction
27	Cell cycle	ENSSSCG00000011085	1 (5.56%)	203 (1.05%)	0.173662	0.260967	ko04110	Cellular Processes	Cell growth and death
28	Wnt signaling pathway	ENSSSCG00000035619	1 (5.56%)	204 (1.06%)	0.174442	0.260967	ko04310	Environmental Information Processing	Signal transduction
29	Insulin resistance	ENSSSCG00000030486	1 (5.56%)	206 (1.07%)	0.176001	0.260967	ko04931	Human Diseases	Endocrine and metabolic diseases
30	Dopaminergic synapse	ENSSSCG00000015599	1 (5.56%)	216 (1.12%)	0.183751	0.263377	ko04728	Organismal Systems	Nervous system
31	Signaling pathways regulating pluripotency of stem cells	ENSSSCG00000035619	1 (5.56%)	238 (1.24%)	0.200561	0.278197	ko04550	Cellular Processes	Cellular community
32	Purine metabolism	ENSSSCG00000014097	1 (5.56%)	260 (1.35%)	0.217043	0.287636	ko00230	Metabolism	Nucleotide metabolism
33	Neurotrophin signaling pathway	ENSSSCG00000011085	1 (5.56%)	265 (1.38%)	0.220744	0.287636	ko04722	Organismal Systems	Nervous system
34	Adrenergic signaling in cardiomyocytes	ENSSSCG00000015599	1 (5.56%)	279 (1.45%)	0.231019	0.292171	ko04261	Organismal Systems	Circulatory system
35	Metabolic pathways	ENSSSCG00000029944, ENSSSCG00000009144, ENSSSCG00000017694	3 (16.67%)	1891 (9.82%)	0.256877	0.315592	ko01100	Metabolism	Global and overview maps
36	Thyroid hormone signaling pathway	ENSSSCG00000030486	1 (5.56%)	348 (1.81%)	0.279818	0.331544	ko04919	Organismal Systems	Endocrine system
37	Viral carcinogenesis	ENSSSCG00000011085	1 (5.56%)	356 (1.85%)	0.285282	0.331544	ko05203	Human Diseases	Cancers: Overview
38	Neuroactive ligand-receptor interaction	ENSSSCG00000011085	1 (5.56%)	369 (1.92%)	0.294079	0.332773	ko04080	Environmental Information Processing	Signaling molecules and interaction
39	Epstein-Barr virus infection	ENSSSCG00000011085	1 (5.56%)	455 (2.36%)	0.349747	0.385618	ko05169	Human Diseases	Infectious diseases: Viral
40	HTLV-I infection	ENSSSCG00000035619	1 (5.56%)	518 (2.69%)	0.387867	0.411703	ko05166	Human Diseases	Infectious diseases: Viral
41	Endocytosis	ENSSSCG00000006201	1 (5.56%)	526 (2.73%)	0.392554	0.411703	ko04144	Cellular Processes	Transport and catabolism
42	Proteoglycans in cancer	ENSSSCG00000035619	1 (5.56%)	622 (3.23%)	0.446216	0.45684	ko05205	Human Diseases	Cancers: Overview
43	Pathways in cancer	ENSSSCG00000035619	1 (5.56%)	873 (4.53%)	0.566155	0.566155	ko05200	Human Diseases	Cancers: Overview

## Sheet: Table S9
Table S9.The 10 DEcircs in backfat
circRNA	Predict target miRNA
1:8822877|8825081	ssc-miR-744, ssc-miR-532-3p, ssc-miR-493-3p, ssc-miR-361-3p, ssc-miR-34a, ssc-miR-124a
15:120032208|120049357	ssc-miR-532-5p
15:31346993|31387416	ssc-miR-615
16:26576176|26646919	ssc-miR-676-5p, ssc-miR-326, ssc-miR-145-5p, ssc-miR-127
16:27625630|27631131	ssc-miR-370
3:78952890|78971884	ssc-miR-4331, ssc-miR-148b-5p, ssc-miR-148a-5p
4:67582515|67589305	ssc-miR-744, ssc-miR-7135-3p, ssc-miR-450c-3p, ssc-miR-450b-3p, ssc-miR-4334-3p, ssc-miR-339-5p, ssc-miR-339, ssc-miR-331-3p
9:118402663|118403734	ssc-miR-296-5p, ssc-miR-2366, ssc-miR-22-3p, ssc-miR-127
X:120944619|120945464	ssc-miR-769-3p, ssc-miR-7137-3p, ssc-miR-7136-5p, ssc-miR-671-3p, ssc-miR-378b-3p, ssc-miR-378
14:129707560|129710524

## Sheet: Table S10
Table S10.The 26 DEcircs in abdominal fat (15)
circRNA	Predict target miRNA
10:53197803|53202893	ssc-miR-199b-3p
12:928972|929774	ssc-miR-744, ssc-miR-4331, ssc-miR-432-5p, ssc-miR-17-3p, ssc-miR-139-3p, ssc-miR-125b
12:929837|932581	ssc-miR-9858-5p, ssc-miR-92b-5p, ssc-miR-874, ssc-miR-6782-3p, ssc-miR-4331, ssc-miR-370, ssc-miR-339-3p, ssc-miR-2320-5p, ssc-miR-182, ssc-miR-148b-5p, ssc-miR-148a-5p, ssc-miR-1307, ssc-miR-1285
12:929379|929774	ssc-miR-744, ssc-miR-17-3p
12:932535|933265	ssc-miR-885-3p, ssc-miR-17-3p, ssc-miR-1306-5p
12:936096|936848	ssc-miR-7138-5p
14:111475933|111476361	ssc-miR-4334-3p, ssc-miR-423-3p, ssc-miR-339-5p, ssc-miR-339, ssc-miR-331-3p
15:31320424|31387416	ssc-miR-615, ssc-miR-34c, ssc-miR-34a, ssc-miR-133b
2:117870108|117966076	ssc-miR-9858-5p, ssc-miR-9851-3p, ssc-miR-9848-3p, ssc-miR-9841-3p, ssc-miR-9822-3p, ssc-miR-9820-5p, ssc-miR-9788-3p, ssc-miR-935, ssc-miR-874, ssc-miR-769-3p, ssc-miR-744, ssc-miR-7143-5p, ssc-miR-7143-3p, ssc-miR-7142-5p, ssc-miR-7142-3p, ssc-miR-7140-5p, ssc-miR-7140-3p, ssc-miR-7139-3p, ssc-miR-7138-5p, ssc-miR-7138-3p, ssc-miR-7137-3p, ssc-miR-7136-5p, ssc-miR-7136-3p, ssc-miR-7135-5p, ssc-…
4:55096489|55100815	ssc-miR-486
4:67582515|67589305	ssc-miR-744, ssc-miR-7135-3p, ssc-miR-450c-3p, ssc-miR-450b-3p, ssc-miR-4334-3p, ssc-miR-339-5p, ssc-miR-339, ssc-miR-331-3p
4:93738637|93750841	ssc-miR-7135-3p, ssc-miR-497, ssc-miR-432-3p, ssc-miR-361-3p, ssc-miR-15b, ssc-miR-15a, ssc-miR-133a-3p, ssc-miR-1271
4:94216682|94220967	ssc-miR-326, ssc-miR-296-3p, ssc-miR-1343
[truncated: 3 more rows]

[truncated: 4 more sheets: Table S11, Table S12, Table S13, Table S14]
