# Supplementary material for: Sus_circPAPPA2 Regulates Fat Deposition in Castrated Pigs through the miR-2366/GK Pathway
Source: Biomolecules. 2022 May 26;12(6):753. doi: 10.3390/biom12060753 (PMC9220968; doi:10.3390/biom12060753)
Supplement: Supplementary file 1 [file biomolecules-12-00753-s001.zip › Supplementary file2. Raw data for all the figures in the manuscript.xlsx]

## Sheet: Figure1
Figure1A						Figure1B
	Map Range:	circRNA number				Number of exons	1	2	3	4	5	6	7	8	9
chr1	315321322.000	2865				AF VS BF	25648	17654	6298	1806	465	121	38	7	5
chr2	162569375	1719				ALF VS BLF	24636	17132	7257	2517	902	299	97	25	9
chr3	144787322.000	1867
chr4	143465943.000	1445
chr5	111506441	1380
chr6	157765593.000	1961				Figure1C				Figure1D
chr7	134764511.000	1353				AS type	AF	BF		AS type	ALF	BLF
chr8	148491826	1322				A3SS	538	620		A3SS	538	708
chr9	153670197	1700				A5SS	309	343		A5SS	309	411
chr10	79102373.000	950				ES	869	967		ES	869	1034
chr11	87690581	792				IR	42	49		IR	42	40
chr12	63588571.000	1157
chr13	218635234.000	2264
chr14	153851969	1729
chr15	157681621	1617
chr16	86898991	739
chr17	69701581.000	674
chr18	61220071	702
chrX	144288218.000	691
chrY		28

## Sheet: Figure2
Figure2C
	circRNA	AVERAGE	STDEV.P	TTEST	circRNA	AVERAGE	STDEV.P	TTEST	circRNA	AVERAGE	STDEV.P	TTEST	circRNA	AVERAGE	STDEV.P	TTEST	circRNA	AVERAGE	STDEV.P	TTEST	circRNA	AVERAGE	STDEV.P	TTEST	circRNA	AVERAGE	STDEV.P	TTEST
	4:67582515|67589305				15:31346993|31387416				3:78952890|78971884				X:120944619|120945464				16:27625630|27631131				12:928972|929774				12:929837|932581
AF	1	0.857732	0.514292	0.0379107	1	1.43946	0.738295	0.0800569	1	0.696195	0.304597	0.407826	1	0.666846	0.300922	0.016679	1	0.585021	0.314241	0.0442862	1.52897	1.62073	0.0917601	0.229726	0.382459	0.498271	0.252066	0.0374881
	0.0388754				0.838956				0.926588				0.638017				0.515246				1.71249				0.264206
	0.933033				2.47942				0.225313				0.834124												0.848147
	1.45902								0.632878				0.195242				0.239816
BF	0.0234381	0.169541	0.21177		0.48971	0.515688	0.173965		0.37501	0.757842	0.315186		0.274206	0.155042	0.116065		1.46917	2.32382	0.854652			1.31053	0.394365		0.965042	0.908973	0.155631
	0.535268				0.740549				0.558644				0.267634								1.06459				1.0286
	0.0688691								0.904379				0.0478612								1.867				0.642247
	0.0505901				0.316805				1.19334				0.0304658				3.17847				1				1
Figure2D
	12:929379|929774				12:929837|932581				9:20809498|20812474				4:67582515|67589305				X:120944619|120945464				12:928972|929774				12:929837|932581
ALF	1	1.39637	0.418516	0.00397918	1	1.64196	0.412759	0.000145361	1	0.749485	0.159545	0.45561	1	0.655898	0.290187	0.0222008	1	0.999559	0.416599	0.00467341	0.139474	0.0368459	0.241791	0.105627	0.0390983	0.142661	0.134867	0.107801
	1.20999				1.73508				0.562529								0.49141				0.287974
	1.27603				1.68179				0.685391				0.290176				1.64528				0.393251				0.285478
BLF	2.09943				2.15099				0.750019				0.677519				0.861546				0.146467				0.0800249
	5.54684	4.17208	0.98755		8.23442	10.1352	1.53216		1.2086	0.77028	0.265485		0	0.0997873	0.172837		0.0848858	0.0842293	0.0615597		0.447694		0.628465	0.262747			0.569879	0.430121
	3.27161				11.9865				0.558644				0.399149				0.0727118				0.437701				0.139758
	3.6978				10.1847				0.558644				0				0.00315459
Figure2A									0.755236				0				0.176165				1				1
CircRNA_ID	Gene_ID	AF-Expression	BF-Expression	log2FoldChange(BF/AF)	Pvalue	Padj	Up/Down-Regulation
16:26576176|26646919	ENSSSCG00000016863	482.14	1338.13	1.15986	2.2309e-10	5.70018e-06	Up
1:8822877|8825081	n/a	63.27	230.87	1.63417	9.76938e-06	0.0499235	Up
X:120944619|120945464	ENSSSCG00000012730	166.81	43.27	-1.99335	7.52761e-06	0.0499235	Down
15:120032208|120049357	n/a	76.96	303.8	1.66331	9.36366e-09	0.000159501	Up
14:129707560|129710524	ENSSSCG00000010688	15.16	0	-4.36014	8.96156e-06	0.0499235	Down
15:31346993|31387416	ENSSSCG00000015743	0	67.53	5.86678	3.42689e-11	1.75121e-06	Up
3:78952890|78971884	ENSSSCG00000008372	491.47	1481.43	1.10549	2.26808e-06	0.0193172	Up
9:118402663|118403734	ENSSSCG00000015512	72.41	7.85	-3.33764	1.73776e-08	0.000222007	Down
4:67582515|67589305	ENSSSCG00000006201	18.22	0	-4.37483	8.14002e-06	0.0499235	Down
16:27625630|27631131	n/a	36.27	226.38	2.20281	9.94317e-07	0.0101623	Up
Figure 2B
CircRNA_ID	Gene_ID	ALF-Expression	BLF-Expression	log2FoldChange(BLF/ALF)	Pvalue	Padj	Up/Down-Regulation
4:93738637|93750841	ENSSSCG00000006487	257.9	273.86	1.14723	6.52795e-06	0.0153324	Up
12:929837|932581	ENSSSCG00000029944	0	132	7.00662	4.43973e-24	2.2941e-19	Up
9:20809498|20812474	ENSSSCG00000035619	76.86	141.58	1.72072	2.05571e-07	0.000965661	Up
7:56259271|56302617	n/a	198.06	295.6	1.51108	3.08288e-09	1.99123e-05	Up
2:86225517|86233721	ENSSSCG00000014097	161.75	180.59	1.15874	1.21505e-05	0.0251136	Up
10:53197803|53202893	ENSSSCG00000011085	407.95	423.6	1.17056	8.10461e-06	0.0182079	Up
4:55096489|55100815	ENSSSCG00000040681	0	16.94	3.75243	1.08553e-05	0.0233715	Up
15:31320424|31387416	ENSSSCG00000015743	261.09	36.05	-1.65893	3.14688e-06	0.0085582	Down
9:31520031|31548885	n/a	110.51	200.83	1.87175	5.34709e-08	0.000276295	Up
9:131042755|131046226	ENSSSCG00000015599	326.04	336.86	1.06607	4.9769e-06	0.012246	Up
X:120944619|120945464	ENSSSCG00000012730	151.54	4.97	-3.67271	5.08671e-13	8.76135e-09	Down
3:26683193|26685606	ENSSSCG00000032531	383.12	426.73	1.07091	1.91237e-08	0.000109795	Up
4:94216682|94220967	ENSSSCG00000006510	561.6	157.13	-1.08369	1.653e-05	0.0328516	Down
12:932535|933265	ENSSSCG00000029944	0	17.24	3.89119	4.12325e-06	0.0106528	Up
12:936096|936848	ENSSSCG00000029944	0	17.46	3.98258	2.10416e-06	0.00679538	Up
AEMK02000489.1:48977|49336	n/a	0	34.1	5.08106	8.59962e-11	1.1109e-06	Up
13:158683519|158686017	ENSSSCG00000030486	79.44	122.86	1.39304	2.27063e-05	0.0419028	Up
12:38741143|38744279	ENSSSCG00000017694	51.34	101.02	1.63361	1.95202e-05	0.0373573	Up
8:113379681|113382488	ENSSSCG00000009144	2.06	32.48	3.58169	6.9264e-07	0.00275308	Up
AEMK02000489.1:49009|49336	n/a	47.26	170.86	2.577	4.53023e-15	1.17043e-10	Up
12:928972|929774	ENSSSCG00000029944	0	33.91	4.85295	1.37688e-09	1.01637e-05	Up
2:117870108|117966076	n/a	0	19.91	4.09832	9.33494e-07	0.0032157	Up
16:50478647|50483222	ENSSSCG00000016981	60.84	135.72	2.12651	4.16147e-10	4.30063e-06	Up
14:111475933|111476361	ENSSSCG00000010554	0	21.59	4.26433	2.55544e-07	0.00110037	Up
4:67582515|67589305	ENSSSCG00000006201	36.81	0	-3.94299	2.44526e-06	0.00743245	Down
12:929379|929774	ENSSSCG00000029944	0	30.51	4.86973	8.92938e-10	7.68998e-06	Up

## Sheet: Figure3
Figure 3A								Figure3B
CircRNA	TYPE	TT	miRNA	TYPE				CircRNA	type	TT	miRNA	type
4:67582515|67589305	circrna	tt	novel_mir_46	mirna				4:67582515|67589305	circrna	tt	novel_mir_46	mirna
9:118402663|118403734	circrna	tt	novel_mir_316	mirna				14:111475933|111476361	circrna	tt	novel_mir_515	mirna
1:8822877|8825081	circrna	tt	novel_mir_657	mirna				15:31320424|31387416	circrna	tt	novel_mir_52	mirna
16:26576176|26646919	circrna	tt	ssc-miR-145-5p	mirna				4:94216682|94220967	circrna	tt	ssc-miR-326	mirna
16:26576176|26646919	circrna	tt	ssc-miR-127	mirna				14:111475933|111476361	circrna	tt	novel_mir_46	mirna
3:78952890|78971884	circrna	tt	novel_mir_478	mirna				2:86225517|86233721	circrna	tt	novel_mir_633	mirna
1:8822877|8825081	circrna	tt	novel_mir_7	mirna				12:928972|929774	circrna	tt	novel_mir_206	mirna
9:118402663|118403734	circrna	tt	novel_mir_227	mirna				AEMK02000489.1:49009|49336	circrna	tt	novel_mir_243	mirna
9:118402663|118403734	circrna	tt	novel_mir_317	mirna				4:67582515|67589305	circrna	tt	novel_mir_76	mirna
4:67582515|67589305	circrna	tt	novel_mir_76	mirna				12:929379|929774	circrna	tt	novel_mir_586	mirna
15:120032208|120049357	circrna	tt	novel_mir_55	mirna				15:31320424|31387416	circrna	tt	novel_mir_151	mirna
15:31346993|31387416	circrna	tt	novel_mir_526	mirna				4:93738637|93750841	circrna	tt	ssc-miR-361-3p	mirna
9:118402663|118403734	circrna	tt	novel_mir_388	mirna				14:111475933|111476361	circrna	tt	novel_mir_204	mirna
9:118402663|118403734	circrna	tt	novel_mir_88	mirna				14:111475933|111476361	circrna	tt	novel_mir_98	mirna
9:118402663|118403734	circrna	tt	novel_mir_151	mirna				9:31520031|31548885	circrna	tt	novel_mir_83	mirna
16:26576176|26646919	circrna	tt	novel_mir_417	mirna				12:929379|929774	circrna	tt	ssc-miR-744	mirna
1:8822877|8825081	circrna	tt	novel_mir_500	mirna				12:932535|933265	circrna	tt	novel_mir_638	mirna
15:31346993|31387416	circrna	tt	novel_mir_364	mirna				2:86225517|86233721	circrna	tt	novel_mir_465	mirna
16:26576176|26646919	circrna	tt	ssc-miR-676-5p	mirna				14:111475933|111476361	circrna	tt	novel_mir_317	mirna
15:120032208|120049357	circrna	tt	novel_mir_170	mirna				12:932535|933265	circrna	tt	ssc-miR-885-3p	mirna
X:120944619|120945464	circrna	tt	novel_mir_589	mirna				12:929837|932581	circrna	tt	novel_mir_344	mirna
X:120944619|120945464	circrna	tt	novel_mir_568	mirna				X:120944619|120945464	circrna	tt	novel_mir_589	mirna
4:67582515|67589305	circrna	tt	novel_mir_204	mirna				X:120944619|120945464	circrna	tt	novel_mir_568	mirna
3:78952890|78971884	circrna	tt	ssc-miR-4331	mirna				12:936096|936848	circrna	tt	novel_mir_703	mirna
4:67582515|67589305	circrna	tt	ssc-miR-331-3p	mirna				9:31520031|31548885	circrna	tt	novel_mir_543	mirna
9:118402663|118403734	circrna	tt	novel_mir_679	mirna				4:67582515|67589305	circrna	tt	novel_mir_204	mirna
1:8822877|8825081	circrna	tt	novel_mir_505	mirna				12:929837|932581	circrna	tt	novel_mir_589	mirna
9:118402663|118403734	circrna	tt	novel_mir_160	mirna				AEMK02000489.1:48977|49336	circrna	tt	novel_mir_640	mirna
3:78952890|78971884	circrna	tt	ssc-miR-148b-5p	mirna				12:929837|932581	circrna	tt	novel_mir_70	mirna
4:67582515|67589305	circrna	tt	novel_mir_173	mirna				4:67582515|67589305	circrna	tt	ssc-miR-331-3p	mirna
1:8822877|8825081	circrna	tt	novel_mir_422	mirna				12:929837|932581	circrna	tt	novel_mir_422	mirna
1:8822877|8825081	circrna	tt	novel_mir_446	mirna				12:932535|933265	circrna	tt	novel_mir_8	mirna
15:31346993|31387416	circrna	tt	novel_mir_569	mirna				14:111475933|111476361	circrna	tt	novel_mir_411	mirna
9:118402663|118403734	circrna	tt	novel_mir_75	mirna				12:929837|932581	circrna	tt	novel_mir_11	mirna
9:118402663|118403734	circrna	tt	novel_mir_478	mirna				4:67582515|67589305	circrna	tt	novel_mir_173	mirna
15:120032208|120049357	circrna	tt	novel_mir_472	mirna				4:94216682|94220967	circrna	tt	novel_mir_524	mirna
1:8822877|8825081	circrna	tt	novel_mir_240	mirna				9:31520031|31548885	circrna	tt	novel_mir_198	mirna
15:120032208|120049357	circrna	tt	novel_mir_554	mirna				12:929379|929774	circrna	tt	novel_mir_660	mirna
9:118402663|118403734	circrna	tt	novel_mir_611	mirna				X:120944619|120945464	circrna	tt	novel_mir_645	mirna
X:120944619|120945464	circrna	tt	novel_mir_645	mirna				X:120944619|120945464	circrna	tt	novel_mir_310	mirna
X:120944619|120945464	circrna	tt	novel_mir_310	mirna				12:929837|932581	circrna	tt	novel_mir_554	mirna
9:118402663|118403734	circrna	tt	novel_mir_329	mirna				4:93738637|93750841	circrna	tt	ssc-miR-497	mirna
1:8822877|8825081	circrna	tt	novel_mir_627	mirna				12:932535|933265	circrna	tt	novel_mir_526	mirna
9:118402663|118403734	circrna	tt	novel_mir_185	mirna				12:929837|932581	circrna	tt	novel_mir_72	mirna
4:67582515|67589305	circrna	tt	novel_mir_446	mirna				AEMK02000489.1:48977|49336	circrna	tt	novel_mir_697	mirna
9:118402663|118403734	circrna	tt	novel_mir_332	mirna				12:928972|929774	circrna	tt	novel_mir_587	mirna
4:67582515|67589305	circrna	tt	novel_mir_291	mirna				12:929837|932581	circrna	tt	ssc-miR-4331	mirna
X:120944619|120945464	circrna	tt	novel_mir_179	mirna				12:929837|932581	circrna	tt	novel_mir_534	mirna
4:67582515|67589305	circrna	tt	novel_mir_185	mirna				12:929837|932581	circrna	tt	novel_mir_175	mirna
3:78952890|78971884	circrna	tt	novel_mir_647	mirna				9:31520031|31548885	circrna	tt	ssc-miR-18b	mirna
1:8822877|8825081	circrna	tt	novel_mir_415	mirna				10:53197803|53202893	circrna	tt	ssc-miR-199b-3p	mirna
1:8822877|8825081	circrna	tt	novel_mir_609	mirna				4:67582515|67589305	circrna	tt	novel_mir_446	mirna
9:118402663|118403734	circrna	tt	novel_mir_114	mirna				4:93738637|93750841	circrna	tt	ssc-miR-432-3p	mirna
X:120944619|120945464	circrna	tt	novel_mir_286	mirna				4:67582515|67589305	circrna	tt	novel_mir_291	mirna
X:120944619|120945464	circrna	tt	novel_mir_564	mirna				12:928972|929774	circrna	tt	ssc-miR-4331	mirna
1:8822877|8825081	circrna	tt	novel_mir_225	mirna				15:31320424|31387416	circrna	tt	ssc-miR-133b	mirna
X:120944619|120945464	circrna	tt	novel_mir_406	mirna				X:120944619|120945464	circrna	tt	novel_mir_179	mirna
1:8822877|8825081	circrna	tt	novel_mir_679	mirna				4:67582515|67589305	circrna	tt	novel_mir_185	mirna
16:26576176|26646919	circrna	tt	novel_mir_91	mirna				12:929379|929774	circrna	tt	novel_mir_41	mirna
X:120944619|120945464	circrna	tt	novel_mir_53	mirna				12:928972|929774	circrna	tt	novel_mir_600	mirna
16:27625630|27631131	circrna	tt	novel_mir_664	mirna				4:93738637|93750841	circrna	tt	ssc-miR-15b	mirna
X:120944619|120945464	circrna	tt	novel_mir_694	mirna				9:31520031|31548885	circrna	tt	novel_mir_535	mirna
15:120032208|120049357	circrna	tt	novel_mir_550	mirna				14:111475933|111476361	circrna	tt	novel_mir_230	mirna
9:118402663|118403734	circrna	tt	novel_mir_396	mirna				12:928972|929774	circrna	tt	novel_mir_673	mirna
3:78952890|78971884	circrna	tt	novel_mir_404	mirna				14:111475933|111476361	circrna	tt	novel_mir_22	mirna
15:31346993|31387416	circrna	tt	novel_mir_627	mirna				12:932535|933265	circrna	tt	novel_mir_358	mirna
4:67582515|67589305	circrna	tt	ssc-miR-4334-3p	mirna				X:120944619|120945464	circrna	tt	novel_mir_286	mirna
15:120032208|120049357	circrna	tt	novel_mir_267	mirna				12:929837|932581	circrna	tt	novel_mir_332	mirna
9:118402663|118403734	circrna	tt	novel_mir_371	mirna				X:120944619|120945464	circrna	tt	novel_mir_564	mirna
X:120944619|120945464	circrna	tt	ssc-miR-769-3p	mirna				X:120944619|120945464	circrna	tt	novel_mir_406	mirna
9:118402663|118403734	circrna	tt	novel_mir_546	mirna				7:56259271|56302617	circrna	tt	novel_mir_196	mirna
9:118402663|118403734	circrna	tt	novel_mir_286	mirna				4:94216682|94220967	circrna	tt	ssc-miR-1343	mirna
15:120032208|120049357	circrna	tt	novel_mir_293	mirna				4:93738637|93750841	circrna	tt	novel_mir_554	mirna
16:27625630|27631131	circrna	tt	novel_mir_102	mirna				12:936096|936848	circrna	tt	novel_mir_619	mirna
1:8822877|8825081	circrna	tt	novel_mir_630	mirna				9:31520031|31548885	circrna	tt	ssc-miR-127	mirna
1:8822877|8825081	circrna	tt	ssc-miR-124a	mirna				7:56259271|56302617	circrna	tt	novel_mir_316	mirna
16:26576176|26646919	circrna	tt	novel_mir_377	mirna				4:55096489|55100815	circrna	tt	novel_mir_126	mirna
16:27625630|27631131	circrna	tt	novel_mir_232	mirna				8:113379681|113382488	circrna	tt	novel_mir_43	mirna
9:118402663|118403734	circrna	tt	novel_mir_538	mirna				X:120944619|120945464	circrna	tt	novel_mir_53	mirna
X:120944619|120945464	circrna	tt	novel_mir_440	mirna				X:120944619|120945464	circrna	tt	novel_mir_694	mirna
9:118402663|118403734	circrna	tt	novel_mir_302	mirna				8:113379681|113382488	circrna	tt	novel_mir_440	mirna
15:31346993|31387416	circrna	tt	ssc-miR-615	mirna				14:111475933|111476361	circrna	tt	ssc-miR-339-5p	mirna
1:8822877|8825081	circrna	tt	novel_mir_243	mirna				AEMK02000489.1:48977|49336	circrna	tt	novel_mir_81	mirna
15:31346993|31387416	circrna	tt	novel_mir_151	mirna				4:93738637|93750841	circrna	tt	novel_mir_306	mirna
16:26576176|26646919	circrna	tt	novel_mir_115	mirna				12:929837|932581	circrna	tt	novel_mir_461	mirna
9:118402663|118403734	circrna	tt	novel_mir_593	mirna				AEMK02000489.1:48977|49336	circrna	tt	novel_mir_243	mirna
9:118402663|118403734	circrna	tt	novel_mir_438	mirna				10:53197803|53202893	circrna	tt	novel_mir_290	mirna
X:120944619|120945464	circrna	tt	novel_mir_299	mirna				12:929837|932581	circrna	tt	novel_mir_561	mirna
1:8822877|8825081	circrna	tt	novel_mir_244	mirna				4:93738637|93750841	circrna	tt	novel_mir_102	mirna
1:8822877|8825081	circrna	tt	novel_mir_541	mirna				4:67582515|67589305	circrna	tt	ssc-miR-4334-3p	mirna
X:120944619|120945464	circrna	tt	novel_mir_104	mirna				4:93738637|93750841	circrna	tt	ssc-miR-15a	mirna
9:118402663|118403734	circrna	tt	ssc-miR-2366	mirna				12:929379|929774	circrna	tt	novel_mir_93	mirna
9:118402663|118403734	circrna	tt	novel_mir_264	mirna				9:31520031|31548885	circrna	tt	novel_mir_565	mirna
1:8822877|8825081	circrna	tt	novel_mir_373	mirna				4:94216682|94220967	circrna	tt	novel_mir_278	mirna
4:67582515|67589305	circrna	tt	novel_mir_13	mirna				12:929837|932581	circrna	tt	novel_mir_429	mirna
15:120032208|120049357	circrna	tt	ssc-miR-532-5p	mirna				AEMK02000489.1:49009|49336	circrna	tt	novel_mir_263	mirna
9:118402663|118403734	circrna	tt	novel_mir_452	mirna				AEMK02000489.1:48977|49336	circrna	tt	novel_mir_526	mirna
1:8822877|8825081	circrna	tt	novel_mir_90	mirna				X:120944619|120945464	circrna	tt	ssc-miR-769-3p	mirna
3:78952890|78971884	circrna	tt	ssc-miR-148a-5p	mirna				12:932535|933265	circrna	tt	novel_mir_388	mirna
1:8822877|8825081	circrna	tt	novel_mir_619	mirna				15:31320424|31387416	circrna	tt	novel_mir_192	mirna
X:120944619|120945464	circrna	tt	novel_mir_43	mirna				12:932535|933265	circrna	tt	novel_mir_221	mirna
1:8822877|8825081	circrna	tt	novel_mir_522	mirna				15:31320424|31387416	circrna	tt	novel_mir_569	mirna
X:120944619|120945464	circrna	tt	ssc-miR-7137-3p	mirna				4:55096489|55100815	circrna	tt	ssc-miR-486	mirna
15:31346993|31387416	circrna	tt	novel_mir_31	mirna				AEMK02000489.1:49009|49336	circrna	tt	novel_mir_461	mirna
16:26576176|26646919	circrna	tt	ssc-miR-326	mirna				2:86225517|86233721	circrna	tt	novel_mir_377	mirna
3:78952890|78971884	circrna	tt	novel_mir_74	mirna				AEMK02000489.1:49009|49336	circrna	tt	novel_mir_640	mirna
9:118402663|118403734	circrna	tt	novel_mir_385	mirna				12:929837|932581	circrna	tt	novel_mir_682	mirna
4:67582515|67589305	circrna	tt	novel_mir_1	mirna				AEMK02000489.1:49009|49336	circrna	tt	novel_mir_536	mirna
9:118402663|118403734	circrna	tt	ssc-miR-127	mirna				12:932535|933265	circrna	tt	ssc-miR-1306-5p	mirna
1:8822877|8825081	circrna	tt	novel_mir_659	mirna				4:94216682|94220967	circrna	tt	ssc-miR-296-3p	mirna
4:67582515|67589305	circrna	tt	ssc-miR-7135-3p	mirna				12:929837|932581	circrna	tt	novel_mir_34	mirna
9:118402663|118403734	circrna	tt	novel_mir_473	mirna				12:936096|936848	circrna	tt	novel_mir_124	mirna
1:8822877|8825081	circrna	tt	ssc-miR-34a	mirna				4:93738637|93750841	circrna	tt	novel_mir_36	mirna
15:120032208|120049357	circrna	tt	novel_mir_441	mirna				12:928972|929774	circrna	tt	ssc-miR-432-5p	mirna
9:118402663|118403734	circrna	tt	novel_mir_566	mirna				X:120944619|120945464	circrna	tt	novel_mir_440	mirna
X:120944619|120945464	circrna	tt	novel_mir_641	mirna				12:929837|932581	circrna	tt	novel_mir_7	mirna
9:118402663|118403734	circrna	tt	novel_mir_8	mirna				12:929837|932581	circrna	tt	novel_mir_414	mirna
9:118402663|118403734	circrna	tt	novel_mir_352	mirna				9:31520031|31548885	circrna	tt	novel_mir_253	mirna
X:120944619|120945464	circrna	tt	ssc-miR-7136-5p	mirna				14:111475933|111476361	circrna	tt	ssc-miR-331-3p	mirna
1:8822877|8825081	circrna	tt	novel_mir_564	mirna				15:31320424|31387416	circrna	tt	novel_mir_526	mirna
X:120944619|120945464	circrna	tt	novel_mir_255	mirna				12:929837|932581	circrna	tt	ssc-miR-6782-3p	mirna
1:8822877|8825081	circrna	tt	novel_mir_36	mirna				12:928972|929774	circrna	tt	novel_mir_273	mirna
1:8822877|8825081	circrna	tt	ssc-miR-493-3p	mirna				12:929837|932581	circrna	tt	novel_mir_672	mirna
1:8822877|8825081	circrna	tt	novel_mir_531	mirna				9:31520031|31548885	circrna	tt	novel_mir_481	mirna
15:31346993|31387416	circrna	tt	novel_mir_192	mirna				X:120944619|120945464	circrna	tt	novel_mir_299	mirna
4:67582515|67589305	circrna	tt	novel_mir_130	mirna				8:113379681|113382488	circrna	tt	novel_mir_217	mirna
9:118402663|118403734	circrna	tt	novel_mir_65	mirna				9:31520031|31548885	circrna	tt	ssc-miR-18a	mirna
4:67582515|67589305	circrna	tt	ssc-miR-339	mirna				AEMK02000489.1:49009|49336	circrna	tt	novel_mir_474	mirna
9:118402663|118403734	circrna	tt	ssc-miR-22-3p	mirna				X:120944619|120945464	circrna	tt	novel_mir_104	mirna
X:120944619|120945464	circrna	tt	ssc-miR-378b-3p	mirna				12:928972|929774	circrna	tt	novel_mir_422	mirna
15:120032208|120049357	circrna	tt	novel_mir_588	mirna				AEMK02000489.1:48977|49336	circrna	tt	novel_mir_518	mirna
1:8822877|8825081	circrna	tt	novel_mir_589	mirna				4:93738637|93750841	circrna	tt	novel_mir_258	mirna
X:120944619|120945464	circrna	tt	novel_mir_456	mirna				12:928972|929774	circrna	tt	ssc-miR-17-3p	mirna
X:120944619|120945464	circrna	tt	novel_mir_217	mirna				4:93738637|93750841	circrna	tt	novel_mir_309	mirna
4:67582515|67589305	circrna	tt	ssc-miR-744	mirna				AEMK02000489.1:49009|49336	circrna	tt	novel_mir_580	mirna
1:8822877|8825081	circrna	tt	novel_mir_703	mirna				4:67582515|67589305	circrna	tt	novel_mir_13	mirna
1:8822877|8825081	circrna	tt	novel_mir_465	mirna				12:936096|936848	circrna	tt	novel_mir_241	mirna
X:120944619|120945464	circrna	tt	novel_mir_329	mirna				12:936096|936848	circrna	tt	novel_mir_593	mirna
4:67582515|67589305	circrna	tt	ssc-miR-339-5p	mirna				16:50478647|50483222	circrna	tt	novel_mir_703	mirna
16:27625630|27631131	circrna	tt	ssc-miR-370	mirna				9:31520031|31548885	circrna	tt	novel_mir_699	mirna
1:8822877|8825081	circrna	tt	novel_mir_312	mirna				X:120944619|120945464	circrna	tt	novel_mir_43	mirna
1:8822877|8825081	circrna	tt	novel_mir_180	mirna				X:120944619|120945464	circrna	tt	ssc-miR-7137-3p	mirna
9:118402663|118403734	circrna	tt	novel_mir_337	mirna				14:111475933|111476361	circrna	tt	novel_mir_62	mirna
9:118402663|118403734	circrna	tt	novel_mir_550	mirna				AEMK02000489.1:48977|49336	circrna	tt	novel_mir_665	mirna
1:8822877|8825081	circrna	tt	novel_mir_697	mirna				15:31320424|31387416	circrna	tt	novel_mir_465	mirna
9:118402663|118403734	circrna	tt	novel_mir_51	mirna				9:31520031|31548885	circrna	tt	novel_mir_634	mirna
16:27625630|27631131	circrna	tt	novel_mir_659	mirna				12:929837|932581	circrna	tt	novel_mir_570	mirna
1:8822877|8825081	circrna	tt	novel_mir_306	mirna				12:928972|929774	circrna	tt	novel_mir_451	mirna
16:26576176|26646919	circrna	tt	novel_mir_282	mirna				12:929379|929774	circrna	tt	novel_mir_634	mirna
3:78952890|78971884	circrna	tt	novel_mir_250	mirna				4:67582515|67589305	circrna	tt	novel_mir_1	mirna
4:67582515|67589305	circrna	tt	ssc-miR-450c-3p	mirna				2:117870108|117966076	circrna	tt	novel_mir_82	mirna
4:67582515|67589305	circrna	tt	novel_mir_230	mirna				4:55096489|55100815	circrna	tt	novel_mir_570	mirna
1:8822877|8825081	circrna	tt	novel_mir_684	mirna				12:929379|929774	circrna	tt	novel_mir_129	mirna
15:31346993|31387416	circrna	tt	novel_mir_110	mirna				12:932535|933265	circrna	tt	novel_mir_502	mirna
1:8822877|8825081	circrna	tt	ssc-miR-744	mirna				12:928972|929774	circrna	tt	novel_mir_541	mirna
4:67582515|67589305	circrna	tt	novel_mir_449	mirna				4:67582515|67589305	circrna	tt	ssc-miR-7135-3p	mirna
9:118402663|118403734	circrna	tt	novel_mir_641	mirna				12:928972|929774	circrna	tt	novel_mir_1	mirna
9:118402663|118403734	circrna	tt	ssc-miR-296-5p	mirna				12:932535|933265	circrna	tt	novel_mir_490	mirna
X:120944619|120945464	circrna	tt	ssc-miR-378	mirna				12:929379|929774	circrna	tt	ssc-miR-17-3p	mirna
4:67582515|67589305	circrna	tt	novel_mir_62	mirna				12:928972|929774	circrna	tt	novel_mir_438	mirna
1:8822877|8825081	circrna	tt	novel_mir_31	mirna				12:929837|932581	circrna	tt	novel_mir_466	mirna
X:120944619|120945464	circrna	tt	ssc-miR-671-3p	mirna				8:113379681|113382488	circrna	tt	novel_mir_185	mirna
X:120944619|120945464	circrna	tt	novel_mir_672	mirna				8:113379681|113382488	circrna	tt	novel_mir_255	mirna
4:67582515|67589305	circrna	tt	novel_mir_98	mirna				9:131042755|131046226	circrna	tt	novel_mir_369	mirna
1:8822877|8825081	circrna	tt	novel_mir_291	mirna				12:929837|932581	circrna	tt	novel_mir_702	mirna
1:8822877|8825081	circrna	tt	ssc-miR-361-3p	mirna				15:31320424|31387416	circrna	tt	novel_mir_364	mirna
4:67582515|67589305	circrna	tt	ssc-miR-450b-3p	mirna				X:120944619|120945464	circrna	tt	novel_mir_641	mirna
1:8822877|8825081	circrna	tt	ssc-miR-532-3p	mirna				12:929837|932581	circrna	tt	novel_mir_229	mirna
1:8822877|8825081	circrna	tt	novel_mir_499	mirna				AEMK02000489.1:48977|49336	circrna	tt	novel_mir_461	mirna
X:120944619|120945464	circrna	tt	novel_mir_216	mirna				4:93738637|93750841	circrna	tt	ssc-miR-1271	mirna
16:26576176|26646919	circrna	tt	novel_mir_465	mirna				12:928972|929774	circrna	tt	novel_mir_543	mirna
9:118402663|118403734	circrna	tt	novel_mir_591	mirna				15:31320424|31387416	circrna	tt	ssc-miR-34a	mirna
15:120032208|120049357	circrna	tt	novel_mir_580	mirna				4:94216682|94220967	circrna	tt	novel_mir_55	mirna
								4:93738637|93750841	circrna	tt	novel_mir_461	mirna
								12:936096|936848	circrna	tt	novel_mir_536	mirna
								X:120944619|120945464	circrna	tt	ssc-miR-7136-5p	mirna
								AEMK02000489.1:48977|49336	circrna	tt	novel_mir_263	mirna
								12:929837|932581	circrna	tt	novel_mir_56	mirna
								2:86225517|86233721	circrna	tt	novel_mir_135	mirna
								12:929837|932581	circrna	tt	novel_mir_505	mirna
								12:929837|932581	circrna	tt	ssc-miR-148b-5p	mirna
								7:56259271|56302617	circrna	tt	novel_mir_32	mirna
								X:120944619|120945464	circrna	tt	novel_mir_255	mirna
								12:932535|933265	circrna	tt	novel_mir_185	mirna
								AEMK02000489.1:48977|49336	circrna	tt	novel_mir_580	mirna
								AEMK02000489.1:49009|49336	circrna	tt	novel_mir_241	mirna
								12:929837|932581	circrna	tt	ssc-miR-2320-5p	mirna
								4:67582515|67589305	circrna	tt	novel_mir_130	mirna
								14:111475933|111476361	circrna	tt	novel_mir_68	mirna
								14:111475933|111476361	circrna	tt	ssc-miR-423-3p	mirna
								15:31320424|31387416	circrna	tt	novel_mir_627	mirna
								12:928972|929774	circrna	tt	ssc-miR-125b	mirna
								12:936096|936848	circrna	tt	novel_mir_332	mirna
								12:929837|932581	circrna	tt	novel_mir_420	mirna
								4:67582515|67589305	circrna	tt	ssc-miR-339	mirna
								10:53197803|53202893	circrna	tt	novel_mir_606	mirna
								X:120944619|120945464	circrna	tt	ssc-miR-378b-3p	mirna
								9:31520031|31548885	circrna	tt	novel_mir_299	mirna
								12:929837|932581	circrna	tt	novel_mir_362	mirna
								15:31320424|31387416	circrna	tt	novel_mir_31	mirna
								2:117870108|117966076	circrna	tt	ssc-miR-7138-3p	mirna
								12:928972|929774	circrna	tt	novel_mir_173	mirna
								X:120944619|120945464	circrna	tt	novel_mir_456	mirna
								12:929837|932581	circrna	tt	ssc-miR-148a-5p	mirna
								X:120944619|120945464	circrna	tt	novel_mir_217	mirna
								12:929837|932581	circrna	tt	novel_mir_250	mirna
								4:67582515|67589305	circrna	tt	ssc-miR-744	mirna
								12:929837|932581	circrna	tt	novel_mir_254	mirna
								9:31520031|31548885	circrna	tt	novel_mir_413	mirna
								12:929837|932581	circrna	tt	novel_mir_649	mirna
								2:86225517|86233721	circrna	tt	novel_mir_345	mirna
								12:928972|929774	circrna	tt	novel_mir_14	mirna
								14:111475933|111476361	circrna	tt	ssc-miR-4334-3p	mirna
								14:111475933|111476361	circrna	tt	ssc-miR-339	mirna
								12:928972|929774	circrna	tt	ssc-miR-139-3p	mirna
								2:86225517|86233721	circrna	tt	novel_mir_650	mirna
								12:932535|933265	circrna	tt	ssc-miR-17-3p	mirna
								X:120944619|120945464	circrna	tt	novel_mir_329	mirna
								4:67582515|67589305	circrna	tt	ssc-miR-339-5p	mirna
								4:93738637|93750841	circrna	tt	ssc-miR-133a-3p	mirna
								4:93738637|93750841	circrna	tt	novel_mir_312	mirna
								15:31320424|31387416	circrna	tt	novel_mir_110	mirna
								AEMK02000489.1:48977|49336	circrna	tt	novel_mir_474	mirna
								AEMK02000489.1:49009|49336	circrna	tt	novel_mir_586	mirna
								AEMK02000489.1:49009|49336	circrna	tt	novel_mir_526	mirna
								14:111475933|111476361	circrna	tt	novel_mir_449	mirna
								AEMK02000489.1:49009|49336	circrna	tt	novel_mir_665	mirna
								12:929837|932581	circrna	tt	novel_mir_529	mirna
								12:928972|929774	circrna	tt	novel_mir_429	mirna
								12:929379|929774	circrna	tt	novel_mir_438	mirna
								15:31320424|31387416	circrna	tt	ssc-miR-615	mirna
								9:31520031|31548885	circrna	tt	novel_mir_521	mirna
								12:929837|932581	circrna	tt	novel_mir_335	mirna
								AEMK02000489.1:48977|49336	circrna	tt	novel_mir_415	mirna
								4:94216682|94220967	circrna	tt	novel_mir_293	mirna
								4:67582515|67589305	circrna	tt	ssc-miR-450c-3p	mirna
								12:936096|936848	circrna	tt	novel_mir_583	mirna
								12:929837|932581	circrna	tt	novel_mir_533	mirna
								12:936096|936848	circrna	tt	ssc-miR-7138-5p	mirna
								12:928972|929774	circrna	tt	novel_mir_461	mirna
								4:67582515|67589305	circrna	tt	novel_mir_230	mirna
								9:31520031|31548885	circrna	tt	ssc-miR-9822-3p	mirna
								AEMK02000489.1:49009|49336	circrna	tt	novel_mir_81	mirna
								12:932535|933265	circrna	tt	novel_mir_117	mirna
								9:31520031|31548885	circrna	tt	novel_mir_172	mirna
								4:67582515|67589305	circrna	tt	novel_mir_449	mirna
								9:131042755|131046226	circrna	tt	novel_mir_543	mirna
								12:929837|932581	circrna	tt	novel_mir_541	mirna
								12:929837|932581	circrna	tt	novel_mir_3	mirna
								4:93738637|93750841	circrna	tt	novel_mir_232	mirna
								X:120944619|120945464	circrna	tt	ssc-miR-378	mirna
								9:31520031|31548885	circrna	tt	novel_mir_41	mirna
								AEMK02000489.1:48977|49336	circrna	tt	novel_mir_241	mirna
								4:93738637|93750841	circrna	tt	ssc-miR-7135-3p	mirna
								4:93738637|93750841	circrna	tt	novel_mir_696	mirna
								AEMK02000489.1:48977|49336	circrna	tt	novel_mir_536	mirna
								4:67582515|67589305	circrna	tt	novel_mir_62	mirna
								15:31320424|31387416	circrna	tt	ssc-miR-34c	mirna
								12:928972|929774	circrna	tt	novel_mir_199	mirna
								AEMK02000489.1:48977|49336	circrna	tt	novel_mir_586	mirna
								2:86225517|86233721	circrna	tt	novel_mir_677	mirna
								X:120944619|120945464	circrna	tt	ssc-miR-671-3p	mirna
								AEMK02000489.1:49009|49336	circrna	tt	novel_mir_518	mirna
								X:120944619|120945464	circrna	tt	novel_mir_672	mirna
								12:929837|932581	circrna	tt	novel_mir_388	mirna
								12:929379|929774	circrna	tt	novel_mir_286	mirna
								4:67582515|67589305	circrna	tt	novel_mir_98	mirna
								12:929837|932581	circrna	tt	novel_mir_688	mirna
								12:929379|929774	circrna	tt	novel_mir_306	mirna
								8:113379681|113382488	circrna	tt	novel_mir_416	mirna
								12:932535|933265	circrna	tt	novel_mir_93	mirna
								2:86225517|86233721	circrna	tt	novel_mir_278	mirna
								14:111475933|111476361	circrna	tt	novel_mir_491	mirna
								12:929837|932581	circrna	tt	novel_mir_44	mirna
								8:113379681|113382488	circrna	tt	novel_mir_203	mirna
								4:67582515|67589305	circrna	tt	ssc-miR-450b-3p	mirna
								12:932535|933265	circrna	tt	novel_mir_332	mirna
								7:56259271|56302617	circrna	tt	novel_mir_371	mirna
								X:120944619|120945464	circrna	tt	novel_mir_216	mirna
								9:31520031|31548885	circrna	tt	novel_mir_384	mirna

## Sheet: Figure4
Figure 4A
Table S11.GO analysis of the putative target genes was performed by circRNA-miRNA-mRNA interaction networks in the backfat tissue
#Term	Database	ID	Input number	Background number	P-Value	Corrected P-Value	Input	Hyperlink
antigen processing and presentation via MHC class Ib	Gene Ontology	GO:0002475	1	5	0.00828943	0.219715	ENSSSCG00000025644	http://amigo.geneontology.org/cgi-bin/amigo/term_details?term=GO:0002475
protein-lipid complex binding	Gene Ontology	GO:0071814	1	6	0.00966462	0.219715	ENSSSCG00000006979	http://amigo.geneontology.org/cgi-bin/amigo/term_details?term=GO:0071814
basal part of cell	Gene Ontology	GO:0045178	1	6	0.00966462	0.219715	ENSSSCG00000011747	http://amigo.geneontology.org/cgi-bin/amigo/term_details?term=GO:0045178
lipoprotein particle binding	Gene Ontology	GO:0071813	1	6	0.00966462	0.219715	ENSSSCG00000006979	http://amigo.geneontology.org/cgi-bin/amigo/term_details?term=GO:0071813
protein kinase A binding	Gene Ontology	GO:0051018	1	6	0.00966462	0.219715	ENSSSCG00000002268	http://amigo.geneontology.org/cgi-bin/amigo/term_details?term=GO:0051018
regulation of protein kinase A signaling	Gene Ontology	GO:0010738	1	7	0.011038	0.219715	ENSSSCG00000002268	http://amigo.geneontology.org/cgi-bin/amigo/term_details?term=GO:0010738
xenobiotic metabolic process	Gene Ontology	GO:0006805	1	7	0.011038	0.219715	ENSSSCG00000022351	http://amigo.geneontology.org/cgi-bin/amigo/term_details?term=GO:0006805
cellular response to xenobiotic stimulus	Gene Ontology	GO:0071466	1	7	0.011038	0.219715	ENSSSCG00000022351	http://amigo.geneontology.org/cgi-bin/amigo/term_details?term=GO:0071466
water-soluble vitamin metabolic process	Gene Ontology	GO:0006767	1	9	0.0137793	0.219715	ENSSSCG00000022351	http://amigo.geneontology.org/cgi-bin/amigo/term_details?term=GO:0006767
response to xenobiotic stimulus	Gene Ontology	GO:0009410	1	9	0.0137793	0.219715	ENSSSCG00000022351	http://amigo.geneontology.org/cgi-bin/amigo/term_details?term=GO:0009410
antigen processing and presentation of exogenous antigen	Gene Ontology	GO:0019884	1	9	0.0137793	0.219715	ENSSSCG00000025644	http://amigo.geneontology.org/cgi-bin/amigo/term_details?term=GO:0019884
plasma lipoprotein particle clearance	Gene Ontology	GO:0034381	1	9	0.0137793	0.219715	ENSSSCG00000006979	http://amigo.geneontology.org/cgi-bin/amigo/term_details?term=GO:0034381
glutathione transferase activity	Gene Ontology	GO:0004364	1	10	0.0151473	0.219715	ENSSSCG00000022351	http://amigo.geneontology.org/cgi-bin/amigo/term_details?term=GO:0004364
protein kinase A signaling	Gene Ontology	GO:0010737	1	10	0.0151473	0.219715	ENSSSCG00000002268	http://amigo.geneontology.org/cgi-bin/amigo/term_details?term=GO:0010737
scavenger receptor activity	Gene Ontology	GO:0005044	1	10	0.0151473	0.219715	ENSSSCG00000006979	http://amigo.geneontology.org/cgi-bin/amigo/term_details?term=GO:0005044
gamete generation	Gene Ontology	GO:0007276	2	137	0.015658	0.219715	ENSSSCG00000011747|ENSSSCG00000002268	http://amigo.geneontology.org/cgi-bin/amigo/term_details?term=GO:0007276
regulation of lipid storage	Gene Ontology	GO:0010883	1	11	0.0165134	0.219715	ENSSSCG00000006979	http://amigo.geneontology.org/cgi-bin/amigo/term_details?term=GO:0010883
disulfide oxidoreductase activity	Gene Ontology	GO:0015036	1	12	0.0178777	0.219715	ENSSSCG00000022351	http://amigo.geneontology.org/cgi-bin/amigo/term_details?term=GO:0015036
protein import into nucleus, translocation	Gene Ontology	GO:0000060	1	13	0.0192402	0.219715	ENSSSCG00000002268	http://amigo.geneontology.org/cgi-bin/amigo/term_details?term=GO:0000060
regulation of meiotic cell cycle process involved in oocyte maturation	Gene Ontology	GO:1903538	1	14	0.020601	0.219715	ENSSSCG00000002268	http://amigo.geneontology.org/cgi-bin/amigo/term_details?term=GO:1903538
Figure4B
Table S12.GO analysis of the putative target genes was performed by circRNA-miRNA-mRNA interaction networks in abdominal adipose tissues
#Term	Database	ID	Input number	Background number	P-Value	Corrected P-Value	Input	Hyperlink
cellular aldehyde metabolic process	Gene Ontology	GO:0006081	2	14	0.000876049	0.357428	ENSSSCG00000008003|ENSSSCG00000006245	http://amigo.geneontology.org/cgi-bin/amigo/term_details?term=GO:0006081
oxidoreductase activity, acting on NAD(P)H	Gene Ontology	GO:0016651	2	21	0.00182446	0.37219	ENSSSCG00000004675|ENSSSCG00000010929	http://amigo.geneontology.org/cgi-bin/amigo/term_details?term=GO:0016651
hormone metabolic process	Gene Ontology	GO:0042445	2	33	0.00420149	0.463555	ENSSSCG00000006245|ENSSSCG00000004675	http://amigo.geneontology.org/cgi-bin/amigo/term_details?term=GO:0042445
retinol metabolic process	Gene Ontology	GO:0042572	1	5	0.0164988	0.49427	ENSSSCG00000006245	http://amigo.geneontology.org/cgi-bin/amigo/term_details?term=GO:0042572
hydrogen peroxide biosynthetic process	Gene Ontology	GO:0050665	1	5	0.0164988	0.49427	ENSSSCG00000004675	http://amigo.geneontology.org/cgi-bin/amigo/term_details?term=GO:0050665
basal part of cell	Gene Ontology	GO:0045178	1	6	0.0192226	0.49427	ENSSSCG00000011747	http://amigo.geneontology.org/cgi-bin/amigo/term_details?term=GO:0045178
primary alcohol metabolic process	Gene Ontology	GO:0034308	1	6	0.0192226	0.49427	ENSSSCG00000006245	http://amigo.geneontology.org/cgi-bin/amigo/term_details?term=GO:0034308
hydrogen peroxide catabolic process	Gene Ontology	GO:0042744	1	6	0.0192226	0.49427	ENSSSCG00000004675	http://amigo.geneontology.org/cgi-bin/amigo/term_details?term=GO:0042744
thyroid hormone generation	Gene Ontology	GO:0006590	1	8	0.0246482	0.49427	ENSSSCG00000004675	http://amigo.geneontology.org/cgi-bin/amigo/term_details?term=GO:0006590
regulation of hormone levels	Gene Ontology	GO:0010817	2	94	0.0289569	0.49427	ENSSSCG00000006245|ENSSSCG00000004675	http://amigo.geneontology.org/cgi-bin/amigo/term_details?term=GO:0010817
organic hydroxy compound metabolic process	Gene Ontology	GO:1901615	2	95	0.0295154	0.49427	ENSSSCG00000006245|ENSSSCG00000004675	http://amigo.geneontology.org/cgi-bin/amigo/term_details?term=GO:1901615
thiolester hydrolase activity	Gene Ontology	GO:0016790	1	10	0.0300446	0.49427	ENSSSCG00000008003	http://amigo.geneontology.org/cgi-bin/amigo/term_details?term=GO:0016790
retinoid metabolic process	Gene Ontology	GO:0001523	1	10	0.0300446	0.49427	ENSSSCG00000006245	http://amigo.geneontology.org/cgi-bin/amigo/term_details?term=GO:0001523
regulation of extrinsic apoptotic signaling pathway via death domain receptors	Gene Ontology	GO:1902041	1	10	0.0300446	0.49427	ENSSSCG00000008115	http://amigo.geneontology.org/cgi-bin/amigo/term_details?term=GO:1902041
diterpenoid metabolic process	Gene Ontology	GO:0016101	1	10	0.0300446	0.49427	ENSSSCG00000006245	http://amigo.geneontology.org/cgi-bin/amigo/term_details?term=GO:0016101
early endosome membrane	Gene Ontology	GO:0031901	1	11	0.0327318	0.49427	ENSSSCG00000007560	http://amigo.geneontology.org/cgi-bin/amigo/term_details?term=GO:0031901
keratinocyte proliferation	Gene Ontology	GO:0043616	1	11	0.0327318	0.49427	ENSSSCG00000006245	http://amigo.geneontology.org/cgi-bin/amigo/term_details?term=GO:0043616
hydrogen peroxide metabolic process	Gene Ontology	GO:0042743	1	11	0.0327318	0.49427	ENSSSCG00000004675	http://amigo.geneontology.org/cgi-bin/amigo/term_details?term=GO:0042743
response to cAMP	Gene Ontology	GO:0051591	1	11	0.0327318	0.49427	ENSSSCG00000004675	http://amigo.geneontology.org/cgi-bin/amigo/term_details?term=GO:0051591
thyroid hormone metabolic process	Gene Ontology	GO:0042403	1	11	0.0327318	0.49427	ENSSSCG00000004675	http://amigo.geneontology.org/cgi-bin/amigo/term_details?term=GO:0042403
Figure4C
Table S13.KEGG analysis of the putative target genes was performed by circRNA-miRNA-mRNA interaction networks in the backfat tissue
#Term	Database	ID	Input number	Background number	P-Value	Corrected P-Value	Input	Hyperlink
Hematopoietic cell lineage	KEGG PATHWAY	ssc04640	2	65	0.00383238	0.219715	ENSSSCG00000025644|ENSSSCG00000025795	http://www.genome.jp/kegg-bin/show_pathway?ssc04640/ssc:396785%09red/ssc:100622336%09red
Glutathione metabolism	KEGG PATHWAY	ssc00480	1	38	0.0527241	0.234044	ENSSSCG00000022351	http://www.genome.jp/kegg-bin/show_pathway?ssc00480/ssc:397117%09red
Starch and sucrose metabolism	KEGG PATHWAY	ssc00500	1	41	0.0566682	0.235323	ENSSSCG00000028204	http://www.genome.jp/kegg-bin/show_pathway?ssc00500/ssc:100623094%09red
Glycerolipid metabolism	KEGG PATHWAY	ssc00561	1	42	0.0579795	0.235323	ENSSSCG00000012202	http://www.genome.jp/kegg-bin/show_pathway?ssc00561/ssc:100233182%09red
Metabolism of xenobiotics by cytochrome P450	KEGG PATHWAY	ssc00980	1	44	0.0605967	0.235323	ENSSSCG00000022351	http://www.genome.jp/kegg-bin/show_pathway?ssc00980/ssc:397117%09red
Drug metabolism - cytochrome P450	KEGG PATHWAY	ssc00982	1	46	0.063207	0.235323	ENSSSCG00000022351	http://www.genome.jp/kegg-bin/show_pathway?ssc00982/ssc:397117%09red
Cytosolic DNA-sensing pathway	KEGG PATHWAY	ssc04623	1	50	0.0684069	0.237144	ENSSSCG00000001987	http://www.genome.jp/kegg-bin/show_pathway?ssc04623/ssc:100153263%09red
Chemical carcinogenesis	KEGG PATHWAY	ssc05204	1	50	0.0684069	0.237144	ENSSSCG00000022351	http://www.genome.jp/kegg-bin/show_pathway?ssc05204/ssc:397117%09red
PPAR signaling pathway	KEGG PATHWAY	ssc03320	1	57	0.0774407	0.248909	ENSSSCG00000012202	http://www.genome.jp/kegg-bin/show_pathway?ssc03320/ssc:100233182%09red
Inositol phosphate metabolism	KEGG PATHWAY	ssc00562	1	59	0.0800064	0.248909	ENSSSCG00000030345	http://www.genome.jp/kegg-bin/show_pathway?ssc00562/ssc:100510987%09red
Platinum drug resistance	KEGG PATHWAY	ssc01524	1	59	0.0800064	0.248909	ENSSSCG00000022351	http://www.genome.jp/kegg-bin/show_pathway?ssc01524/ssc:397117%09red
Complement and coagulation cascades	KEGG PATHWAY	ssc04610	1	69	0.0927334	0.268189	ENSSSCG00000000660	http://www.genome.jp/kegg-bin/show_pathway?ssc04610/ssc:403166%09red
Phosphatidylinositol signaling system	KEGG PATHWAY	ssc04070	1	77	0.102794	0.277163	ENSSSCG00000030345	http://www.genome.jp/kegg-bin/show_pathway?ssc04070/ssc:100510987%09red
TNF signaling pathway	KEGG PATHWAY	ssc04668	1	86	0.113985	0.284183	ENSSSCG00000001987	http://www.genome.jp/kegg-bin/show_pathway?ssc04668/ssc:100153263%09red
Leukocyte transendothelial migration	KEGG PATHWAY	ssc04670	1	95	0.125044	0.30143	ENSSSCG00000011747	http://www.genome.jp/kegg-bin/show_pathway?ssc04670/ssc:100302016%09red
Hepatitis C	KEGG PATHWAY	ssc05160	1	98	0.1287	0.306189	ENSSSCG00000011747	http://www.genome.jp/kegg-bin/show_pathway?ssc05160/ssc:100302016%09red
Lysosome	KEGG PATHWAY	ssc04142	1	103	0.134763	0.317264	ENSSSCG00000008769	http://www.genome.jp/kegg-bin/show_pathway?ssc04142/ssc:100520753%09red
Tight junction	KEGG PATHWAY	ssc04530	1	104	0.13597	0.317264	ENSSSCG00000011747	http://www.genome.jp/kegg-bin/show_pathway?ssc04530/ssc:100302016%09red
Cell adhesion molecules (CAMs)	KEGG PATHWAY	ssc04514	1	106	0.138381	0.320285	ENSSSCG00000011747	http://www.genome.jp/kegg-bin/show_pathway?ssc04514/ssc:100302016%09red
Metabolic pathways	KEGG PATHWAY	ssc01100	3	982	0.152793	0.333176	ENSSSCG00000012202|ENSSSCG00000030345|ENSSSCG00000028204	http://www.genome.jp/kegg-bin/show_pathway?ssc01100/ssc:100233182%09red/ssc:100623094%09red/ssc:100510987%09red
Jak-STAT signaling pathway	KEGG PATHWAY	ssc04630	1	121	0.156256	0.333176	ENSSSCG00000025795	http://www.genome.jp/kegg-bin/show_pathway?ssc04630/ssc:100622336%09red
Phagosome	KEGG PATHWAY	ssc04145	1	125	0.160963	0.336727	ENSSSCG00000006979	http://www.genome.jp/kegg-bin/show_pathway?ssc04145/ssc:100511665%09red
Cytokine-cytokine receptor interaction	KEGG PATHWAY	ssc04060	1	186	0.229715	0.428621	ENSSSCG00000025795	http://www.genome.jp/kegg-bin/show_pathway?ssc04060/ssc:100622336%09red
PI3K-Akt signaling pathway	KEGG PATHWAY	ssc04151	1	248	0.294076	0.488784	ENSSSCG00000025795	http://www.genome.jp/kegg-bin/show_pathway?ssc04151/ssc:100622336%09red
Pathways in cancer	KEGG PATHWAY	ssc05200	1	291	0.33567	0.530414	ENSSSCG00000025795	http://www.genome.jp/kegg-bin/show_pathway?ssc05200/ssc:100622336%09red
Figure4D
Table S14.KEGG analysis of the putative target genes was performed by circRNA-miRNA-mRNA interaction networks in the abdominal adipose tissue
#Term	Database	ID	Input number	Background number	P-Value	Corrected P-Value	Input	Hyperlink
Steroid hormone biosynthesis	KEGG PATHWAY	ssc00140	2	43	0.00686956	0.463555	ENSSSCG00000015616|ENSSSCG00000001906	http://www.genome.jp/kegg-bin/show_pathway?ssc00140/ssc:403103%09red/ssc:397480%09red
Metabolism of xenobiotics by cytochrome P450	KEGG PATHWAY	ssc00980	2	44	0.00716929	0.463555	ENSSSCG00000015616|ENSSSCG00000001906	http://www.genome.jp/kegg-bin/show_pathway?ssc00980/ssc:403103%09red/ssc:397480%09red
Retinol metabolism	KEGG PATHWAY	ssc00830	2	45	0.00747486	0.463555	ENSSSCG00000006245|ENSSSCG00000001906	http://www.genome.jp/kegg-bin/show_pathway?ssc00830/ssc:403103%09red/ssc:100157319%09red
Amino sugar and nucleotide sugar metabolism	KEGG PATHWAY	ssc00520	2	48	0.00842634	0.463555	ENSSSCG00000014012|ENSSSCG00000010929	http://www.genome.jp/kegg-bin/show_pathway?ssc00520/ssc:100511951%09red/ssc:100518539%09red
Chemical carcinogenesis	KEGG PATHWAY	ssc05204	2	50	0.00908932	0.463555	ENSSSCG00000015616|ENSSSCG00000001906	http://www.genome.jp/kegg-bin/show_pathway?ssc05204/ssc:403103%09red/ssc:397480%09red
Tight junction	KEGG PATHWAY	ssc04530	2	104	0.0347331	0.49427	ENSSSCG00000011747|ENSSSCG00000027443	http://www.genome.jp/kegg-bin/show_pathway?ssc04530/ssc:100621398%09red/ssc:100302016%09red
Cell adhesion molecules (CAMs)	KEGG PATHWAY	ssc04514	2	106	0.0359382	0.49427	ENSSSCG00000011747|ENSSSCG00000000789	http://www.genome.jp/kegg-bin/show_pathway?ssc04514/ssc:100521555%09red/ssc:100302016%09red
Axon guidance	KEGG PATHWAY	ssc04360	2	134	0.0544103	0.536088	ENSSSCG00000012001|ENSSSCG00000010276	http://www.genome.jp/kegg-bin/show_pathway?ssc04360/ssc:100517310%09red/ssc:733600%09red
Propanoate metabolism	KEGG PATHWAY	ssc00640	1	23	0.0644168	0.536088	ENSSSCG00000028794	http://www.genome.jp/kegg-bin/show_pathway?ssc00640/ssc:100142666%09red
Prion diseases	KEGG PATHWAY	ssc05020	1	29	0.0798771	0.57783	ENSSSCG00000016856	http://www.genome.jp/kegg-bin/show_pathway?ssc05020/ssc:100037951%09red
Pyruvate metabolism	KEGG PATHWAY	ssc00620	1	32	0.0875135	0.58315	ENSSSCG00000008003	http://www.genome.jp/kegg-bin/show_pathway?ssc00620/ssc:100525741%09red
Alanine, aspartate and glutamate metabolism	KEGG PATHWAY	ssc00250	1	33	0.0900451	0.58315	ENSSSCG00000014012	http://www.genome.jp/kegg-bin/show_pathway?ssc00250/ssc:100518539%09red
Tryptophan metabolism	KEGG PATHWAY	ssc00380	1	33	0.0900451	0.58315	ENSSSCG00000001906	http://www.genome.jp/kegg-bin/show_pathway?ssc00380/ssc:403103%09red
Ovarian steroidogenesis	KEGG PATHWAY	ssc04913	1	36	0.0975991	0.591916	ENSSSCG00000001906	http://www.genome.jp/kegg-bin/show_pathway?ssc04913/ssc:403103%09red
Valine, leucine and isoleucine degradation	KEGG PATHWAY	ssc00280	1	41	0.110053	0.598969	ENSSSCG00000028794	http://www.genome.jp/kegg-bin/show_pathway?ssc00280/ssc:100142666%09red
Synaptic vesicle cycle	KEGG PATHWAY	ssc04721	1	48	0.127207	0.610596	ENSSSCG00000004614	http://www.genome.jp/kegg-bin/show_pathway?ssc04721/ssc:100516123%09red
Central carbon metabolism in cancer	KEGG PATHWAY	ssc05230	1	54	0.141654	0.614838	ENSSSCG00000005106	http://www.genome.jp/kegg-bin/show_pathway?ssc05230/ssc:397511%09red
Aldosterone synthesis and secretion	KEGG PATHWAY	ssc04925	1	56	0.146417	0.615858	ENSSSCG00000015871	http://www.genome.jp/kegg-bin/show_pathway?ssc04925/ssc:100157120%09red
Complement and coagulation cascades	KEGG PATHWAY	ssc04610	1	69	0.176756	0.621295	ENSSSCG00000016856	http://www.genome.jp/kegg-bin/show_pathway?ssc04610/ssc:100037951%09red
Systemic lupus erythematosus	KEGG PATHWAY	ssc05322	1	76	0.192654	0.64961	ENSSSCG00000016856	http://www.genome.jp/kegg-bin/show_pathway?ssc05322/ssc:100037951%09red
Amoebiasis	KEGG PATHWAY	ssc05146	1	79	0.199375	0.666762	ENSSSCG00000016856	http://www.genome.jp/kegg-bin/show_pathway?ssc05146/ssc:100037951%09red
Insulin resistance	KEGG PATHWAY	ssc04931	1	95	0.234309	0.694018	ENSSSCG00000014012	http://www.genome.jp/kegg-bin/show_pathway?ssc04931/ssc:100518539%09red
Leukocyte transendothelial migration	KEGG PATHWAY	ssc04670	1	95	0.234309	0.694018	ENSSSCG00000011747	http://www.genome.jp/kegg-bin/show_pathway?ssc04670/ssc:100302016%09red
Neurotrophin signaling pathway	KEGG PATHWAY	ssc04722	1	95	0.234309	0.694018	ENSSSCG00000005106	http://www.genome.jp/kegg-bin/show_pathway?ssc04722/ssc:397511%09red
Wnt signaling pathway	KEGG PATHWAY	ssc04310	1	96	0.236442	0.694018	ENSSSCG00000011495	http://www.genome.jp/kegg-bin/show_pathway?ssc04310/ssc:100520050%09red
Hepatitis C	KEGG PATHWAY	ssc05160	1	98	0.240692	0.696469	ENSSSCG00000011747	http://www.genome.jp/kegg-bin/show_pathway?ssc05160/ssc:100302016%09red
Signaling pathways regulating pluripotency of stem cells	KEGG PATHWAY	ssc04550	1	105	0.255383	0.723584	ENSSSCG00000009865	http://www.genome.jp/kegg-bin/show_pathway?ssc04550/ssc:100152741%09red
Phospholipase D signaling pathway	KEGG PATHWAY	ssc04072	1	107	0.259529	0.73026	ENSSSCG00000027443	http://www.genome.jp/kegg-bin/show_pathway?ssc04072/ssc:100621398%09red
Metabolic pathways	KEGG PATHWAY	ssc01100	4	982	0.290221	0.73715	ENSSSCG00000014012|ENSSSCG00000015616|ENSSSCG00000028794|ENSSSCG00000001906	http://www.genome.jp/kegg-bin/show_pathway?ssc01100/ssc:403103%09red/ssc:100518539%09red/ssc:100142666%09red/ssc:397480%09red
Proteoglycans in cancer	KEGG PATHWAY	ssc05205	1	150	0.343413	0.760236	ENSSSCG00000027443	http://www.genome.jp/kegg-bin/show_pathway?ssc05205/ssc:100621398%09red
Rap1 signaling pathway	KEGG PATHWAY	ssc04015	1	159	0.359758	0.760236	ENSSSCG00000027443	http://www.genome.jp/kegg-bin/show_pathway?ssc04015/ssc:100621398%09red
Regulation of actin cytoskeleton	KEGG PATHWAY	ssc04810	1	167	0.373952	0.760236	ENSSSCG00000027443	http://www.genome.jp/kegg-bin/show_pathway?ssc04810/ssc:100621398%09red
Ras signaling pathway	KEGG PATHWAY	ssc04014	1	178	0.392969	0.760236	ENSSSCG00000027443	http://www.genome.jp/kegg-bin/show_pathway?ssc04014/ssc:100621398%09red
MAPK signaling pathway	KEGG PATHWAY	ssc04010	1	192	0.416359	0.781988	ENSSSCG00000027443	http://www.genome.jp/kegg-bin/show_pathway?ssc04010/ssc:100621398%09red
HTLV-I infection	KEGG PATHWAY	ssc05166	1	197	0.424497	0.781988	ENSSSCG00000027443	http://www.genome.jp/kegg-bin/show_pathway?ssc05166/ssc:100621398%09red

## Sheet: Figure5
Figure5A
gene-id	type	description	TT	target	type	description
9:118402663|118403734	circrna	DOWN	tt	ssc-miR-4331	mirna	UP
9:118402663|118403734	circrna	DOWN	tt	ssc-miR-2366	mirna	UP
3:78952890|78971884	circrna	UP	tt	ssc-miR-4331	mirna	UP
3:78952890|78971884	circrna	UP	tt	ssc-miR-2366	mirna	UP
P2RX6	circrna	UP	tt	ssc-miR-4331	mirna	UP
P2RX6	circrna	UP	tt	ssc-miR-2366	mirna	UP
GK	circrna	UP	tt	ssc-miR-4331	mirna	UP
GK	circrna	UP	tt	ssc-miR-2366	mirna	UP
Figure5B
gene-id	type	description	TT	target	type	description
4:93738637|93750841	circrna	UP	tt	ssc-miR-1271	mirna	DOWN
9:31520031|31548885	circrna	UP	tt	ssc-miR-652	mirna	UP
9:31520031|31548885	circrna	UP	tt	ssc-miR-9851-3p	mirna	DOWN
9:31520031|31548885	circrna	UP	tt	ssc-miR-183	mirna	DOWN
9:31520031|31548885	circrna	UP	tt	ssc-miR-31	mirna	DOWN
15:31320424|31387416	circrna	DOWN	tt	ssc-miR-34c	mirna	DOWN
NINL	mrna	UP	tt	ssc-miR-1271	mirna	DOWN
NINL	mrna	UP	tt	ssc-miR-9851-3p	mirna	DOWN
CLDN11	mrna	DOWN	tt	ssc-miR-31	mirna	DOWN
FAT3	mrna	DOWN	tt	ssc-miR-9851-3p	mirna	DOWN
DUOX1	mrna	DOWN	tt	ssc-miR-652	mirna	UP
DUOX1	mrna	DOWN	tt	ssc-miR-9851-3p	mirna	DOWN
KHDRBS3	mrna	DOWN	tt	ssc-miR-9851-3p	mirna	DOWN
KHDRBS3	mrna	DOWN	tt	ssc-miR-183	mirna	DOWN
NR4A2	mrna	DOWN	tt	ssc-miR-9851-3p	mirna	DOWN
NR4A2	mrna	DOWN	tt	ssc-miR-34c	mirna	DOWN

## Sheet: Figure6
Double fluorescence experiment data
Application: Tecan i-control				Tecan i-control , 1.9.17.0
Device: infinite 200				Serial number: 905004558				Serial number of connected stacker:
Firmware: V_2.11_04/08_InfiniTe (Apr 4 2008/14.37.11)				MAI, V_2.11_04/08_InfiniTe (Apr 4 2008/14.37.11)
Date:	2021-04-20
Time:	14:12:28
System				LENOVO-78C5213F								System				LENOVO-78C5213F
User				LENOVO-78C5213F\a								User				LENOVO-78C5213F\a
Plate				Corning 96 Flat Bottom White Polystyrol [COS96fw.pdfx]								Plate				Corning 96 Flat Bottom White Polystyrol [COS96fw.pdfx]
Plate-ID (Stacker)												Plate-ID (Stacker)
Shaking (Linear) Duration:				15	s							Shaking (Linear) Duration:				15	s
Shaking (Linear) Amplitude:				1	mm							Shaking (Linear) Amplitude:				1	mm
Label: Label1												Label: Label1
Mode				Luminescence								Mode				Luminescence
Attenuation				NONE								Attenuation				NONE
Integration Time				1000	ms							Integration Time				1000	ms
Settle Time				0	ms							Settle Time				0	ms
Part of Plate				C4-F9								Part of Plate				C4-F9
Start Time:	2021-4-20 14:12:46											Start Time:	2021-4-20 14:09:25
	Temperature: 29.6 °C												Temperature: 29.4 °C
<>	4	5	6	7	8	9						<>	4	5	6	7	8	9
C	2555323	1073121	782326	165414	387464	887670						C	5342529	3016802	2425582	1672547	3294142	4867354
D	584356	306782	60494	50816	128848	338686						D	2117700	1369737	403998	533541	1115938	2017054
E	637437	257007	197482	41987	141082	870125						E	2126305	1071348	879677	637884	1582552	5137770
F	1377706	274447	223835	177108	219084	574102						F	3459824	1216356	924015	1489037	1627862	3407469
9-734-w+NC	0.478298	0.355715	0.322531	0.0988995	0.117622	0.182372	GK-w+NC
c-9-734-w+mimics-2366	0.275939	0.223971	0.149738	0.0952429	0.115462	0.167911	GK-w+mimics
c-9-734-m+NC	0.299786	0.239891	0.224494	0.0658223	0.0891484	0.169358	GK-m+NC
c-9-734-m+mimics	0.398201	0.22563	0.242242	0.118941	0.134584	0.168483	GK-m+mimics
C-9-734+NC	0.385515	GK+NC	0.14067	C-9-734+NC	1	GK+NC	1
C-9-734+mimics-	0.21655	GK+mimics	0.0774854	C-9-734+mimics-	0.561715	GK+mimics	0.550833
MUT-C-9-734+NC	0.254724	MUT-GK+NC	0.132965	MUT-C-9-734+NC	0.660737	MUT-GK+NC	0.945227
MUT-C-9-734+mimics	0.288691	MUT-GK+mimics	0.126205	MUT-C-9-734+mimics	0.748846	MUT-GK+mimics	0.897175

## Sheet: Figure7
										Figure7C	0day	NC		overexpression
											C-9-734	0.327152	0.063028	1	0.194794
											GK	1	0.165405	2.34049	0.3352
											mir-2366	1.14269	0.208334	0.589462	0.234958
											PPARγ	1	0.110134	0.366475	0.099199
											AP2	1	0.217936	0.308036	0.183537
											nc	overexpression
										C-9-734	0.00647581	0.015091		0.327152	0.063028	1	0.194794	0.0176432
											0.00438366	0.0210886
												0.0136114
										GK	3.48084			1	0.165405	2.34049	0.3352	0.0034345
												5.66769
											2.49278	6.99059
										PPAR	0.000438926	0.000229693		1	0.110134	0.366475	0.099199	0.0253096
											0.000547574	0.000131834
										AP2	0.00183558	0.000615937		1	0.217936	0.308036	0.183537	0.0132127
											0.00239718	0.00013862
											0.00139781	0.000979858
										mir-2366	1	0.740549		1.14269	0.208334	0.589462	0.234958	0.0336878
											1.43727	0.770215
											0.990801	0.257623
										Figure7DE	6DAYS	NC-NC		C-NC		NC-100NM		C-100NM
											C-9-734	0.0562899	0.00675703	1	0.248387	0.0795863	0.00405741	3.18093	0.411868
											GK	1	0.15718	0.422996	0.0820447	0.142866	0.0166516	0.106321	0.00957581
											PPARγ	1	0.129288	0.603424	0.193185	0.455771	0.223247	0.326627	0.16305
											AP2	1	0.207617	0.0701836	0.0137873	0.123576	0.0420537	0.0382978	0.0127423
											MIR-2366	0.841203	0.150182	0.701415	0.081081	1.03153	0.0351856	0.755115	0.0724707
A	Supplementary file2. Image of preadipose cells overexpressing C-9-734
B	Supplementary file2.Image of preadipose cells overexpressing C-9-734-GFP-0001
F	Supplementary fie2.Image of preadipose cells -NC-6days-NC-oil									C-9-734	1	10.673		1
G	Supplementary file2.Image of preadipose cells NC-6day-100nM-oil										0.51623	19.0428		0.56353	42.1705
H	Supplementary fie2.Image of preadipose cells overexpressing C-9-734-6days-NC-oil										0.564817	11.4155		0	54.7153
I	Supplementary file2.Image of preadipose cells overexpressing C-9-734-6day-100nM-oil									GK	1	0.41332		1	0.727469
											0.718438			0.749429
											0.736731	0.279031		0.894681	0.58279
										PPAR	1	0.340954		1	0.268129
											1.12745	0.798983		0.294842	0.290518
											0.818104	0.637484		0.511481	0.735848
										AP2	1	0.0399053		1	0.167464
											0.615277	0.0592245		0.420097	0.334463
											0.724241	0.0650661		1.00925
										mir-2366	1	0.813247		0.985381	0.85426
											0.88395	0.667442		1.03848	0.683054
											0.639658	0.623557		1.07072	0.728031
